# Supplementary material for: Comparative genomics reveals that loss of lunatic fringe (LFNG) promotes melanoma metastasis
Source: Mol Oncol. 2018 Jan 7;12(2):239–55. doi: 10.1002/1878-0261.12161 (PMC5792739; doi:10.1002/1878-0261.12161)
Supplement: Supplementary file 15 — Table S1. Patient cohort demographic information. Demographic information for the two patient cohorts analysed where available. [file MOL2-12-239-s015.xlsx]

## Sheet: Sheet1
Supplementary Table 1: Demographical and histological characteristics of the samples from the two datasets
Factor	Leeds Melanoma Cohort (N=204)	Lund dataset (N=222)
Age, n (%)
≤50years	63 (30.9)
>50 years	141 (69.1)
Gender, n (%)
Female	104 (51.0)
Male	100 (49.0)
Primary site, n (%)
Head/neck	30 (14.7)
Trunk	69 (33.8)
Limbs	88 (43.1)
Rare site, sun protected	17 (8.3)
Breslow thickness, n (%)
≤1mm	3 (1.5)	34 (17.4)
1 - 2mm	66 (32.7)	68 (34.9)
2 -4mm	74 (36.6)	45 (23.1)
>4mm	59 (29.2)	48 (24.6)
Ulceration, n (%)
Present	87 (50.3)
Absent	86 (49.7)
AJCC stage, n (%)
I	58 (28.4)	63 (43.2)
II	123 (60.3)	83 (56.8)
III	23 (11.3)	-
Mitotic rate, n (%)
≤6 mitoses/mm2	110 (56.7)
>6 mitoses/mm2	94 (43.3)
Mutation status, n (%) (&)
BRAF (codon 600)	88 (48.0)
NRAS (codons 61, 12, and 13)	42 (23.0)
WT	53 (29.0)
Vascular/lymphatic invasion, n (%)
None	181 (88.7)
Present	23 (11.3)
Relapse, n (%)
Yes	110 (53.9)	78 (37.5)
No	94 (46.1)	130 (62.5)
Survival, n (%)
Died	102 (50.0)	111 (50.0%)
Alive	102 (50.0)	111 (50.0%)
Cause of death, n (%)
Melanoma	97 (95.1)	-
Other/unknown	5 (4.9)
Follow up time, n (%)
≤5 years	81 (39.7)	84 (37.8)
>5 years	123 (60.3)	138 (62.2)
(&) V600E and V600K represent 90% and 10% of BRAF mutations respectively
For NRAS, codons 61 mutations represent 90% while 12/13 represent 10%
