# Supplementary material for: Comparative genomics reveals that loss of lunatic fringe (LFNG) promotes melanoma metastasis
Source: Mol Oncol. 2018 Jan 7;12(2):239–55. doi: 10.1002/1878-0261.12161 (PMC5792739; doi:10.1002/1878-0261.12161)
Supplement: Supplementary file 16 — Table S2. Predictors of patient outcome in both melanoma patient cohorts. Gene name, hazard ratios, confidence intervals, P‐value and corrected P‐values for all the genes with a P‐val < 0.1 after applying the FDR correction. [file MOL2-12-239-s016.xlsx]

## Sheet: Sup_Table_2_fullgenelist_leedsM
Supplementary Table 2: Predictors of patient outcome in both melanoma patient cohorts. Gene name, hazard ratios, confidence intervals, p-value and corrected p-values for all the genes with a P-val<0.1 after applying the FDR correction.
gene	Leeds Cohort melanoma specific survival Hazard Ratio	Leeds Cohort melanoma specific survival Hazard Ratio 95% confidence interval lower end	Leeds Cohort melanoma specific survival Hazard Ratio 95% confidence interval higher end	Leeds Cohort melanoma specific survival p-value	Leeds Cohort melanoma specific survival FDR	Lund Cohort Overall survival Hazard ratio	Lund Cohort Overall survival Hazard ratio 95% confidence interval lower end	Lund Cohort Overall survival Hazard ratio 95% confidence interval high end	Lund Cohort Overall survival p-value	Lund Cohort Overall survival FDR	dataset
MAPKAPK2	0.777002	0.633315	0.953287	0.0155818	0.0997354	1.81999	1.02668	3.22631	0.0403521	0.0957188	Leeds & Lund
C10ORF78	0.785144	0.645455	0.955063	0.0155209	0.0994976	2.28061	1.21228	4.29043	0.0105565	0.0341973	Leeds & Lund
GMFB	1.2422	1.04218	1.48061	0.0154686	0.0992492	0.232333	0.0810781	0.66576	0.0065793	0.0236783	Leeds & Lund
ABCE1	1.26913	1.04646	1.53918	0.0154631	0.0992573	2.072	1.34192	3.19929	0.0010128	0.0057017	Leeds & Lund
COMP	0.786364	0.647351	0.95523	0.0154571	0.0992404	0.759742	0.645545	0.894142	0.0009451	0.0053909	Leeds & Lund
RALA	1.25989	1.04512	1.5188	0.0154008	0.0989658	0.177796	0.064043	0.493595	0.0009155	0.0052573	Leeds & Lund
ZNF326	1.26149	1.0454	1.52225	0.0153858	0.0989123	2.73078	1.51667	4.9168	0.0008134	0.0047694	Leeds & Lund
DHRS13	1.27682	1.04783	1.55585	0.0153794	0.0989148	3.90505	1.55774	9.78941	0.0036692	0.0151941	Leeds & Lund
CDA	0.794348	0.659398	0.956916	0.0153681	0.0989071	0.412761	0.322066	0.528995	2.74e-12	2.83e-10	Leeds & Lund
DLX3	0.796789	0.66308	0.957461	0.0153581	0.098886	0.494036	0.388784	0.627782	7.99e-09	3.31e-07	Leeds & Lund
CSTF2	1.25878	1.04554	1.51552	0.0150883	0.0978355	0.180413	0.0754698	0.431282	0.0001175	0.0010406	Leeds & Lund
ACSL4	1.32201	1.05557	1.6557	0.0150606	0.0977427	3.02647	1.90023	4.82023	3.11e-06	5.54e-05	Leeds & Lund
LASS3	0.792934	0.657891	0.955696	0.014862	0.0969467	0.49508	0.407705	0.601179	1.28e-12	1.48e-10	Leeds & Lund
SPRR2E	0.797255	0.664385	0.956698	0.0148544	0.0969186	0.650422	0.57445	0.736441	1.14e-11	1.03e-09	Leeds & Lund
BCL2	0.757743	0.606167	0.94722	0.0148432	0.0969314	1.48632	1.02967	2.14547	0.0343327	0.0847601	Leeds & Lund
BBOX1	0.797362	0.664644	0.956583	0.014774	0.0966302	0.272198	0.191277	0.387354	4.87e-13	7.12e-11	Leeds & Lund
POT1	1.28737	1.05088	1.57707	0.0147186	0.0964178	2.2156	1.19937	4.09289	0.0110668	0.0354797	Leeds & Lund
ZBTB10	1.28408	1.05037	1.56979	0.0147115	0.0963934	2.23259	1.48519	3.3561	0.0001125	0.001007	Leeds & Lund
SUV420H1	1.32214	1.05642	1.6547	0.0147106	0.0964085	1.61689	1.10332	2.36953	0.0137311	0.0416935	Leeds & Lund
ATP11B	0.763123	0.614154	0.948226	0.0146958	0.0963549	0.459291	0.267464	0.788699	0.0047956	0.0186811	Leeds & Lund
GBP2	0.796648	0.663701	0.956224	0.0146658	0.0962659	0.496005	0.292183	0.84201	0.0094071	0.0312174	Leeds & Lund
E2F3	1.3253	1.05715	1.66146	0.0146126	0.096067	2.06504	1.09885	3.88078	0.024269	0.064341	Leeds & Lund
ZC3HAV1	0.79437	0.660427	0.955478	0.0145496	0.0957815	0.351634	0.207158	0.596871	0.0001081	0.0009813	Leeds & Lund
FCGR3A	0.803346	0.674015	0.957494	0.0144853	0.0954439	1.637	1.24361	2.15484	0.0004402	0.002937	Leeds & Lund
PRKACA	0.790351	0.654515	0.954379	0.0144729	0.095405	4.01496	2.04531	7.88137	5.36e-05	0.00057	Leeds & Lund
ARHGEF17	0.828224	0.712106	0.963276	0.0144664	0.0954048	1.59723	1.0343	2.46656	0.0346782	0.0854499	Leeds & Lund
LTB4R	0.78872	0.652141	0.953902	0.0144266	0.0952492	0.592177	0.446998	0.784508	0.0002609	0.0019521	Leeds & Lund
SLC10A3	0.777025	0.63493	0.95092	0.0143491	0.0949085	0.683839	0.504505	0.926921	0.0143238	0.043038	Leeds & Lund
C16ORF42	0.791757	0.657012	0.954135	0.014156	0.0940336	2.30547	1.06749	4.97918	0.0334829	0.0831388	Leeds & Lund
CHN2	0.783507	0.644802	0.952048	0.0141146	0.0939289	0.784502	0.638542	0.963826	0.0208442	0.0574623	Leeds & Lund
PARD6G	0.793238	0.659291	0.954397	0.0141034	0.0939183	0.73074	0.545038	0.979714	0.0359933	0.0877974	Leeds & Lund
OXSM	1.27864	1.05078	1.5559	0.0141016	0.0939276	1.55167	1.02226	2.35526	0.0390763	0.0935514	Leeds & Lund
CDSN	0.794843	0.661695	0.954783	0.0141015	0.0939481	0.396385	0.321701	0.488408	3.69e-18	1.43e-14	Leeds & Lund
ARPC2	0.780913	0.641042	0.951303	0.0140587	0.0937267	0.14014	0.0791001	0.248283	1.64e-11	1.33e-09	Leeds & Lund
RPS6KA2	0.790433	0.655253	0.953501	0.0139876	0.0934227	0.540155	0.436965	0.667715	1.24e-08	4.79e-07	Leeds & Lund
MAP6D1	1.26817	1.04942	1.53251	0.0139185	0.0931941	0.548825	0.375395	0.802379	0.00196	0.0094605	Leeds & Lund
TRIM8	0.803562	0.67505	0.956539	0.0139032	0.0931344	0.421814	0.244044	0.729077	0.0019898	0.009545	Leeds & Lund
KIAA0240	1.28049	1.05158	1.55924	0.0138759	0.093015	0.422971	0.253046	0.707003	0.0010278	0.0057525	Leeds & Lund
TMEM170A	1.23201	1.04336	1.45477	0.0138739	0.0930229	1.86122	1.15382	3.00232	0.010881	0.0350435	Leeds & Lund
SLC7A1	1.29216	1.05361	1.58472	0.0138353	0.0928916	0.290833	0.131636	0.64256	0.0022612	0.010566	Leeds & Lund
NTRK2	0.781428	0.642115	0.950968	0.0138227	0.0928281	0.598194	0.454832	0.786745	0.0002371	0.0017985	Leeds & Lund
TBC1D10B	0.80357	0.675192	0.956358	0.0137989	0.092732	2.30445	1.15764	4.58733	0.0174664	0.0500184	Leeds & Lund
NKD2	0.808219	0.682228	0.957479	0.013796	0.0927547	0.284643	0.196548	0.412223	2.93e-11	2.31e-09	Leeds & Lund
HJURP	1.29125	1.0536	1.58251	0.0137746	0.0926536	1.64134	1.1696	2.30335	0.0041547	0.0166617	Leeds & Lund
EGLN3	0.785916	0.649038	0.951661	0.0136069	0.0921162	0.429351	0.313852	0.587353	1.23e-07	3.61e-06	Leeds & Lund
PCSK7	0.805648	0.678654	0.956406	0.013538	0.091798	0.344865	0.239866	0.495826	9.08e-09	3.68e-07	Leeds & Lund
SARS	0.785572	0.648634	0.95142	0.0135272	0.0917463	2.16872	1.15706	4.06489	0.0157298	0.0461884	Leeds & Lund
MTIF2	1.39363	1.07103	1.8134	0.0134786	0.0915645	2.07033	1.03271	4.15049	0.0402948	0.0957295	Leeds & Lund
SLC39A14	1.27468	1.05164	1.54501	0.0133932	0.0911321	1.94857	1.35359	2.80508	0.0003323	0.002359	Leeds & Lund
CDK10	0.809577	0.684832	0.957044	0.0133514	0.090974	3.92111	1.95415	7.86792	0.0001203	0.0010609	Leeds & Lund
ITGB6	0.792149	0.658745	0.952569	0.0132691	0.0905607	0.519064	0.400068	0.673455	7.99e-07	1.8e-05	Leeds & Lund
SOX15	0.792636	0.659527	0.95261	0.0132267	0.0904181	0.419643	0.341052	0.516345	2.26e-16	1.95e-13	Leeds & Lund
ANO8	0.787846	0.652436	0.951358	0.0132032	0.090363	0.458296	0.30042	0.699139	0.0002935	0.0021361	Leeds & Lund
RFXAP	1.29432	1.05543	1.58728	0.0132019	0.0903751	2.65437	1.62639	4.33211	9.38e-05	0.0008773	Leeds & Lund
CD24	0.772798	0.630329	0.947469	0.0131745	0.0903139	0.624061	0.514514	0.756931	1.69e-06	3.3e-05	Leeds & Lund
C3ORF21	1.33476	1.06259	1.67663	0.0130717	0.0898608	0.352454	0.204708	0.606835	0.0001687	0.0013747	Leeds & Lund
ZNF276	0.81465	0.692918	0.957768	0.0130447	0.0897387	1.60094	1.03212	2.48324	0.0356258	0.0872028	Leeds & Lund
CCDC56	1.29937	1.05679	1.59764	0.0129967	0.0895338	0.326182	0.135168	0.787125	0.0126821	0.0393247	Leeds & Lund
RFXANK	0.798445	0.668534	0.9536	0.0129772	0.0895045	2.48926	1.64293	3.77155	1.69e-05	0.0002255	Leeds & Lund
KLK13	0.787776	0.652671	0.950848	0.0129527	0.0894833	0.731077	0.614883	0.869228	0.0003896	0.002668	Leeds & Lund
WNT4	0.775956	0.635315	0.94773	0.0129118	0.0893054	0.441315	0.341505	0.570297	4.03e-10	2.28e-08	Leeds & Lund
ALDH3A1	0.791617	0.658455	0.95171	0.012893	0.0892389	0.531307	0.434042	0.650368	8.77e-10	4.69e-08	Leeds & Lund
HRAS	0.731829	0.572312	0.935807	0.0128137	0.0890259	0.224496	0.0984268	0.512039	0.0003836	0.002641	Leeds & Lund
KIAA0284	0.775772	0.635189	0.94747	0.0128113	0.0890509	0.596375	0.42318	0.840453	0.0031469	0.013485	Leeds & Lund
HNRNPA0	1.35143	1.06618	1.71299	0.012783	0.0888752	2.19129	1.49558	3.21063	5.69e-05	0.0005935	Leeds & Lund
FNTB	1.27943	1.05388	1.55325	0.0127608	0.0888053	0.535407	0.381445	0.751513	0.0003046	0.0022028	Leeds & Lund
ACAA1	0.823896	0.707428	0.95954	0.0127335	0.0886572	2.22456	1.26596	3.90902	0.0054366	0.0205684	Leeds & Lund
PRPF4B	1.29366	1.05644	1.58415	0.0127303	0.0886563	3.09327	1.60763	5.95184	0.0007201	0.0043108	Leeds & Lund
ARRDC4	0.817933	0.698353	0.957989	0.0126947	0.088576	0.603099	0.422022	0.86187	0.0055021	0.0207351	Leeds & Lund
AP2B1	0.783083	0.646091	0.949121	0.012694	0.0885927	3.37012	1.91339	5.9359	2.59e-05	0.0003209	Leeds & Lund
CD164L2	0.793234	0.661148	0.951708	0.0126797	0.088556	0.522836	0.427839	0.638925	2.32e-10	1.38e-08	Leeds & Lund
ATG2B	1.27708	1.05368	1.54784	0.0126691	0.0885447	0.564628	0.328587	0.970229	0.0385063	0.0925011	Leeds & Lund
STMN2	0.751109	0.599766	0.94064	0.0126652	0.08856	0.575215	0.422845	0.782489	0.000428	0.0028753	Leeds & Lund
SPG7	0.782863	0.64583	0.948972	0.012649	0.0885521	0.407045	0.206138	0.803759	0.0096167	0.0316688	Leeds & Lund
ANXA2	0.754923	0.605274	0.941572	0.0126279	0.0884255	1.80923	1.17963	2.77486	0.0065866	0.0236934	Leeds & Lund
CHRNA10	1.27268	1.05319	1.5379	0.0125395	0.0880376	2.13963	1.38014	3.31707	0.0006732	0.0041029	Leeds & Lund
RFTN1	0.783528	0.647008	0.948853	0.0125071	0.0879784	0.161014	0.076621	0.338358	1.43e-06	2.9e-05	Leeds & Lund
MAP6	0.778443	0.639569	0.947471	0.0124822	0.0878449	0.598059	0.469883	0.761199	2.95e-05	0.0003563	Leeds & Lund
VAMP4	1.30011	1.05827	1.59722	0.0124429	0.0876738	2.76397	1.46777	5.20486	0.001642	0.0081699	Leeds & Lund
SLC24A6	0.788751	0.654893	0.949969	0.0123874	0.0874924	0.462325	0.285451	0.748794	0.0017133	0.0084598	Leeds & Lund
PCDHGA9	0.749031	0.597238	0.939402	0.0123833	0.0875267	2.08592	1.25704	3.46135	0.0044367	0.0175834	Leeds & Lund
VENTX	0.781552	0.644276	0.948077	0.0123826	0.0875428	0.626859	0.472828	0.831067	0.0011697	0.0063275	Leeds & Lund
RAD51L1	1.28835	1.05642	1.5712	0.0123489	0.0873888	1.44566	1.03948	2.01057	0.0285197	0.0729653	Leeds & Lund
SEH1L	1.27171	1.05358	1.53502	0.0122936	0.0870819	2.28249	1.44875	3.59604	0.0003731	0.0025849	Leeds & Lund
C1ORF43	1.30907	1.06042	1.61603	0.0122163	0.0867434	2.46376	1.58345	3.83349	6.4e-05	0.0006464	Leeds & Lund
OSBPL5	0.768118	0.624906	0.944149	0.0122136	0.0867661	0.285232	0.172685	0.47113	9.61e-07	2.1e-05	Leeds & Lund
ZNF768	0.788778	0.655257	0.949507	0.0121562	0.0867152	2.66351	1.46533	4.84144	0.0013126	0.0068569	Leeds & Lund
MAP3K4	0.800573	0.672852	0.952537	0.0121291	0.0866058	0.71368	0.51713	0.984934	0.0401342	0.0954063	Leeds & Lund
MOCS1	1.29018	1.05742	1.57417	0.0120712	0.0862552	0.337971	0.139304	0.819968	0.0164423	0.0478097	Leeds & Lund
FAM111B	1.27555	1.055	1.54222	0.0119794	0.0858923	1.53742	1.08299	2.18254	0.0161293	0.0471649	Leeds & Lund
RBBP7	1.29647	1.0588	1.58749	0.0119696	0.0858637	1.87581	1.05395	3.33855	0.0324644	0.0812344	Leeds & Lund
AFAP1	1.25512	1.05134	1.49839	0.0119411	0.0857647	4.0152	1.58652	10.1618	0.0033436	0.0141022	Leeds & Lund
EFHA1	1.2877	1.05737	1.5682	0.0119086	0.0856147	0.453502	0.306576	0.670842	7.54e-05	0.0007355	Leeds & Lund
CENPN	1.29995	1.05966	1.59475	0.0118809	0.0854994	1.65935	1.07393	2.56389	0.0225307	0.0607929	Leeds & Lund
CDC42SE1	0.822563	0.7065	0.957693	0.0118346	0.0852496	5.3207	2.41089	11.7425	3.49e-05	0.0004076	Leeds & Lund
TEX2	1.31571	1.06265	1.62902	0.0118152	0.0851515	0.515709	0.359737	0.739306	0.0003137	0.002254	Leeds & Lund
DERA	1.32438	1.06427	1.64806	0.0117911	0.0850826	0.326055	0.224107	0.474379	4.67e-09	2.04e-07	Leeds & Lund
SLFN13	0.791462	0.65982	0.949368	0.0117413	0.084911	0.570162	0.401379	0.809919	0.0017058	0.0084276	Leeds & Lund
SEMA4B	0.783594	0.64823	0.947224	0.0117233	0.0848231	0.695404	0.502016	0.96329	0.0288916	0.0737949	Leeds & Lund
SRGAP1	1.30438	1.06099	1.60361	0.0116742	0.0846341	1.74175	1.163	2.60851	0.007086	0.025117	Leeds & Lund
CXCL12	0.793284	0.662626	0.949706	0.0116696	0.0846215	0.50764	0.39202	0.657359	2.73e-07	7.24e-06	Leeds & Lund
TRIM33	0.787159	0.65359	0.948025	0.0116493	0.0845579	2.68546	1.40765	5.12323	0.0027219	0.0121544	Leeds & Lund
NAT5	1.27766	1.05622	1.54553	0.011629	0.0844736	3.56643	1.40692	9.04062	0.0073755	0.0259063	Leeds & Lund
ASPH	1.27705	1.05642	1.54374	0.0114957	0.0839625	2.23996	1.50425	3.33547	7.19e-05	0.0007082	Leeds & Lund
PRKCZ	0.785358	0.651248	0.947084	0.0114358	0.0836918	0.39989	0.221503	0.721942	0.0023581	0.0108941	Leeds & Lund
LY6G6C	0.785899	0.652153	0.947073	0.0113628	0.0834068	0.486665	0.289255	0.818802	0.0066651	0.0239425	Leeds & Lund
KIAA0100	0.799563	0.672426	0.95074	0.0113501	0.0833969	4.1118	1.56716	10.7882	0.0040674	0.0164051	Leeds & Lund
DDX24	0.774712	0.635841	0.943912	0.0113183	0.0832464	0.334069	0.218581	0.510576	4.06e-07	1.02e-05	Leeds & Lund
TMEM183A	1.38051	1.07568	1.77173	0.0113066	0.0832024	2.09909	1.1651	3.78181	0.0135587	0.0414134	Leeds & Lund
FANCE	1.31093	1.06328	1.61626	0.0112658	0.0830684	0.325989	0.165572	0.64183	0.0011831	0.0063823	Leeds & Lund
CLIC3	0.785423	0.651622	0.946698	0.0112492	0.0829877	0.533231	0.452699	0.62809	5.17e-14	1.22e-11	Leeds & Lund
SPRR1A	0.78664	0.653429	0.947008	0.0112387	0.0829522	0.585042	0.47591	0.719198	3.59e-07	9.29e-06	Leeds & Lund
RAB13	0.801632	0.675698	0.951037	0.0112211	0.082843	5.02112	2.00014	12.605	0.00059	0.0036828	Leeds & Lund
METT5D1	0.762377	0.618278	0.94006	0.0111399	0.0825345	1.84624	1.08154	3.1516	0.0246205	0.0650282	Leeds & Lund
SLC25A3	1.29719	1.06117	1.5857	0.0111036	0.0823696	2.44899	1.22854	4.88185	0.0109344	0.0351569	Leeds & Lund
WAS	0.790964	0.660056	0.947836	0.0110736	0.0823133	0.322154	0.184259	0.563246	7.07e-05	0.0006975	Leeds & Lund
KPNA2	1.47438	1.09285	1.98911	0.0110479	0.0822264	1.89652	1.225	2.93615	0.0041041	0.0164931	Leeds & Lund
RPSA	1.36494	1.07376	1.73508	0.0110426	0.0822073	3.63972	1.91125	6.93136	8.46e-05	0.0008047	Leeds & Lund
ARHGEF7	1.25259	1.05291	1.49013	0.0110227	0.082143	0.551322	0.34988	0.868742	0.0102731	0.033433	Leeds & Lund
SPRY4	1.2923	1.06049	1.57479	0.011013	0.082175	1.49676	1.11782	2.00415	0.0067722	0.0242373	Leeds & Lund
GLTP	0.773199	0.634141	0.942751	0.0109972	0.0821191	0.358991	0.266644	0.483321	1.46e-11	1.24e-09	Leeds & Lund
AP1B1	1.29089	1.06036	1.57154	0.0109608	0.081973	0.40231	0.171335	0.944663	0.0365538	0.088857	Leeds & Lund
GAB2	0.777345	0.64027	0.943766	0.0109355	0.0818462	1.6568	1.09226	2.51315	0.0175428	0.0501814	Leeds & Lund
LRCH3	0.769623	0.629054	0.941603	0.0109352	0.0818649	2.17133	1.26577	3.72476	0.004863	0.0188963	Leeds & Lund
MAD2L1	1.28371	1.05922	1.55577	0.0108751	0.0815811	2.36917	1.55704	3.60489	5.64e-05	0.0005904	Leeds & Lund
IL18RAP	0.766446	0.624629	0.94046	0.010833	0.0813485	0.586598	0.473795	0.726257	9.81e-07	2.14e-05	Leeds & Lund
PARP15	0.767381	0.625994	0.940703	0.0108237	0.0813414	0.693477	0.518513	0.927479	0.0136059	0.041492	Leeds & Lund
KCTD11	0.774531	0.636354	0.942711	0.0108204	0.0813582	0.370006	0.20511	0.667468	0.0009564	0.0054316	Leeds & Lund
F2RL1	0.777754	0.641061	0.943594	0.0108112	0.0813095	0.55349	0.446688	0.685829	6.38e-08	2.02e-06	Leeds & Lund
IL17D	1.28029	1.05875	1.54818	0.0108039	0.0812755	0.774372	0.634434	0.945176	0.0119217	0.0375068	Leeds & Lund
DACH1	0.688008	0.51628	0.916856	0.0106952	0.0806022	0.719721	0.565504	0.915994	0.0075137	0.0262369	Leeds & Lund
DAD1	1.29615	1.06207	1.58182	0.0106931	0.0806078	2.61377	1.29686	5.26795	0.0072104	0.0254645	Leeds & Lund
IL28RA	0.788591	0.657134	0.946346	0.0106886	0.080594	0.662321	0.519082	0.845087	0.0009205	0.0052817	Leeds & Lund
SLMAP	1.27776	1.05861	1.54229	0.0106713	0.0804843	0.445609	0.28123	0.706069	0.0005772	0.0036204	Leeds & Lund
ZNF22	1.31466	1.0657	1.6218	0.0106488	0.0803562	0.477899	0.264752	0.862648	0.0142728	0.0429514	Leeds & Lund
CYP26A1	1.30205	1.06342	1.59424	0.0106106	0.0802326	1.62979	1.11342	2.38564	0.0119822	0.0376515	Leeds & Lund
BAG5	0.797544	0.670589	0.948534	0.0105485	0.0799695	0.61258	0.409938	0.915392	0.0167857	0.0485353	Leeds & Lund
CASP2	1.29416	1.06215	1.57686	0.0105242	0.079909	1.77967	1.16345	2.72228	0.0078583	0.0271469	Leeds & Lund
SLC25A28	0.794291	0.665939	0.947381	0.010434	0.0794502	0.212634	0.0982595	0.460141	8.47e-05	0.0008043	Leeds & Lund
RRAS	0.785265	0.652647	0.944831	0.0104286	0.0794298	0.530632	0.318118	0.885113	0.015203	0.0450854	Leeds & Lund
NSUN6	0.776534	0.639923	0.94231	0.0104098	0.079348	3.31478	1.74188	6.308	0.0002617	0.0019564	Leeds & Lund
POLK	1.34299	1.07188	1.68268	0.0103665	0.0791415	0.468516	0.279599	0.78508	0.0039928	0.016197	Leeds & Lund
CUTA	1.28491	1.06093	1.55618	0.0103106	0.0789406	1.86992	1.24658	2.80497	0.0024835	0.0113714	Leeds & Lund
SLA	0.768748	0.628852	0.939767	0.0102827	0.0788498	0.523002	0.318964	0.857563	0.010198	0.0332724	Leeds & Lund
HECA	0.766232	0.625232	0.939029	0.0102786	0.0788809	0.497733	0.311119	0.796281	0.0036118	0.0149966	Leeds & Lund
TSPO	0.795992	0.668748	0.947448	0.0102452	0.0787268	1.65657	1.06535	2.57592	0.0250232	0.0658676	Leeds & Lund
PLA2G4F	0.786779	0.655168	0.944827	0.0102385	0.0786963	0.531235	0.453192	0.622719	6.05e-15	2.47e-12	Leeds & Lund
WDR33	1.32619	1.06936	1.6447	0.0101508	0.0782684	4.60124	1.6814	12.5915	0.0029616	0.0128764	Leeds & Lund
GON4L	0.761469	0.61864	0.937275	0.0101343	0.0782023	2.53394	1.34823	4.76242	0.0038755	0.0158871	Leeds & Lund
LCP1	0.79554	0.668272	0.947044	0.0101186	0.078143	0.474539	0.358104	0.628834	2.11e-07	5.75e-06	Leeds & Lund
SOX4	1.3194	1.06817	1.62971	0.0101135	0.0781243	1.72666	1.03256	2.88732	0.0373272	0.0904252	Leeds & Lund
NR2C1	1.35586	1.07513	1.70989	0.0101109	0.0781244	0.593417	0.403904	0.871851	0.0078452	0.0271259	Leeds & Lund
CDC42EP1	0.76863	0.628978	0.939289	0.0101048	0.0781184	0.637884	0.468485	0.868536	0.0043032	0.0171773	Leeds & Lund
DENND2D	0.788123	0.657452	0.944767	0.0100445	0.0777549	0.536753	0.41431	0.695381	2.48e-06	4.57e-05	Leeds & Lund
PPP2R3C	1.27839	1.06043	1.54114	0.0100168	0.0777451	0.371189	0.20823	0.661678	0.0007787	0.0046082	Leeds & Lund
KEAP1	0.785291	0.65335	0.943876	0.0100105	0.0777171	1.96833	1.24581	3.10987	0.0037099	0.0153302	Leeds & Lund
ARG1	0.784617	0.652372	0.943672	0.0100057	0.0777419	0.49614	0.41403	0.594534	3.12e-14	8.34e-12	Leeds & Lund
RRM1	1.33841	1.07248	1.67028	0.0099037	0.0771942	0.378107	0.176146	0.811629	0.0125767	0.0390605	Leeds & Lund
ZRANB1	0.775575	0.639361	0.94081	0.0099033	0.0772112	0.385987	0.168598	0.883673	0.0242818	0.0643529	Leeds & Lund
ADRM1	0.766661	0.626525	0.938143	0.0098799	0.0770702	3.05213	1.3093	7.11486	0.0097631	0.0320692	Leeds & Lund
COQ6	1.30426	1.066	1.59576	0.0098503	0.0769415	0.657438	0.476085	0.907872	0.0108671	0.0350278	Leeds & Lund
RAPH1	0.754021	0.608564	0.934245	0.0098222	0.0767831	0.704918	0.51335	0.967975	0.0306823	0.0776018	Leeds & Lund
CTSW	0.739618	0.588319	0.929827	0.009792	0.0766286	0.640099	0.526124	0.778764	8.22e-06	0.0001247	Leeds & Lund
LAPTM4B	1.28366	1.06209	1.55146	0.0097907	0.0766387	1.88545	1.26123	2.81863	0.0019927	0.009553	Leeds & Lund
MS4A7	0.775731	0.639822	0.940509	0.0097627	0.0764812	0.699227	0.520046	0.940143	0.0178541	0.0509028	Leeds & Lund
FAM110A	0.795835	0.669355	0.946214	0.0097072	0.0761681	0.178941	0.10662	0.300318	7.35e-11	4.95e-09	Leeds & Lund
UCRC	1.30411	1.06665	1.59444	0.0096206	0.0757521	1.85973	1.23548	2.7994	0.0029451	0.0128404	Leeds & Lund
ANXA8L2	0.788196	0.658319	0.943696	0.0095746	0.0754911	0.539529	0.45238	0.643467	6.65e-12	6.21e-10	Leeds & Lund
SOX6	1.3175	1.06957	1.6229	0.009532	0.0752565	1.60151	1.18663	2.16146	0.00208	0.0098677	Leeds & Lund
ZNF532	1.34363	1.07478	1.67975	0.0095131	0.0752487	0.629687	0.433627	0.914393	0.0150898	0.0448872	Leeds & Lund
RAPGEFL1	0.782982	0.650913	0.941848	0.0094411	0.0749215	0.376399	0.279735	0.506466	1.1e-10	7.05e-09	Leeds & Lund
TTC30A	1.33248	1.07288	1.65491	0.0094253	0.074877	1.61158	1.08811	2.38689	0.0172477	0.0495567	Leeds & Lund
MEIS2	1.31518	1.06957	1.61719	0.0093843	0.0746727	1.52293	1.02816	2.25578	0.035856	0.0876003	Leeds & Lund
PEBP1	0.759334	0.616927	0.934612	0.0093723	0.0745968	3.54427	1.59997	7.8513	0.0018196	0.0088883	Leeds & Lund
KLHL8	1.29443	1.06546	1.57261	0.0093646	0.0745762	3.38923	1.32607	8.6623	0.0107884	0.0348029	Leeds & Lund
ABHD9	0.793804	0.66693	0.944813	0.0093523	0.0745395	0.413223	0.331795	0.514634	2.96e-15	1.43e-12	Leeds & Lund
NQO1	1.28996	1.06471	1.56287	0.0093108	0.0743699	0.671837	0.457855	0.985825	0.0420553	0.0986721	Leeds & Lund
RAPGEF1	0.765904	0.626437	0.936421	0.0093079	0.0743666	0.610075	0.433118	0.85933	0.004693	0.0183552	Leeds & Lund
C3	0.789781	0.66125	0.943294	0.0092096	0.0738432	0.630079	0.513562	0.773031	9.52e-06	0.0001412	Leeds & Lund
PPP1R14C	0.792957	0.66617	0.943876	0.0090595	0.0731187	0.670242	0.550233	0.816426	7.04e-05	0.0006963	Leeds & Lund
CNOT7	1.32127	1.07195	1.62858	0.0090229	0.0728832	2.09775	1.05776	4.16022	0.0339428	0.0840654	Leeds & Lund
MED6	1.32114	1.07195	1.62827	0.0090138	0.0728298	0.283239	0.11065	0.725031	0.0085259	0.0290134	Leeds & Lund
FLG	0.782752	0.65137	0.940632	0.0089784	0.0725835	0.602349	0.52581	0.690029	2.65e-13	4.56e-11	Leeds & Lund
AHCY	1.35237	1.07835	1.69602	0.0089768	0.0726305	1.61474	1.10931	2.35046	0.012364	0.0386008	Leeds & Lund
SFN	0.781982	0.650294	0.940337	0.0089528	0.072497	0.564072	0.485737	0.655039	6.1e-14	1.35e-11	Leeds & Lund
TTC4	1.28435	1.06465	1.54938	0.0089364	0.0724039	0.350284	0.135618	0.904736	0.0302511	0.076636	Leeds & Lund
KRT14	0.769818	0.632794	0.936514	0.0089	0.0721885	0.569013	0.47372	0.683474	1.64e-09	8.11e-08	Leeds & Lund
APH1A	1.33384	1.07493	1.65511	0.0088892	0.072161	1.81607	1.09347	3.01618	0.0211532	0.0579842	Leeds & Lund
IGFL1	0.784232	0.65376	0.940743	0.0088453	0.0719441	0.625762	0.548233	0.714255	3.74e-12	3.67e-10	Leeds & Lund
APCDD1	0.779894	0.647556	0.939276	0.0087851	0.0716721	0.462923	0.360761	0.594014	1.41e-09	7.15e-08	Leeds & Lund
TRPV6	0.750084	0.604946	0.930043	0.0087669	0.0715836	0.741945	0.590981	0.931473	0.0101228	0.0330966	Leeds & Lund
MFAP4	0.786236	0.656841	0.941122	0.0087557	0.0715321	0.555109	0.438101	0.703369	1.1e-06	2.33e-05	Leeds & Lund
ZNF167	1.33679	1.07632	1.6603	0.0086599	0.0709471	1.39667	1.01841	1.91542	0.0381506	0.0919315	Leeds & Lund
LAD1	0.78002	0.647964	0.938989	0.0086598	0.0709656	0.49458	0.393177	0.622135	1.81e-09	8.66e-08	Leeds & Lund
S100A8	0.784051	0.653887	0.940125	0.0086242	0.0707726	0.691488	0.564464	0.847097	0.0003674	0.0025569	Leeds & Lund
NAPG	0.764426	0.625673	0.93395	0.0085721	0.0705227	2.76712	1.18773	6.44671	0.0183392	0.0519801	Leeds & Lund
CD247	0.782761	0.652142	0.939541	0.0085504	0.0704823	0.489014	0.378374	0.632006	4.6e-08	1.52e-06	Leeds & Lund
DGUOK	1.29255	1.06768	1.56478	0.0084999	0.0702638	1.5315	1.08793	2.15591	0.0145637	0.0436237	Leeds & Lund
CAPNS2	0.776885	0.643904	0.937329	0.0083969	0.0696477	0.539116	0.448836	0.647555	3.91e-11	3e-09	Leeds & Lund
KPNB1	0.774257	0.640137	0.936478	0.0083835	0.0695561	6.49678	2.24709	18.7835	0.0005509	0.0034947	Leeds & Lund
C19ORF44	1.3033	1.07031	1.587	0.0083832	0.069573	2.22086	1.22796	4.0166	0.0083088	0.0284497	Leeds & Lund
PLSCR3	0.753682	0.610827	0.929947	0.0083556	0.069442	0.226499	0.12189	0.420887	2.64e-06	4.83e-05	Leeds & Lund
MGST3	1.30525	1.07091	1.59087	0.008326	0.0692749	2.82192	1.50654	5.28577	0.0011959	0.0064382	Leeds & Lund
NAE1	1.29674	1.06912	1.57283	0.0083243	0.0692803	1.71923	1.12587	2.62532	0.0121104	0.038008	Leeds & Lund
S1PR5	0.79204	0.666135	0.941743	0.0083014	0.0691685	0.575754	0.435097	0.761884	0.000112	0.0010051	Leeds & Lund
RUNX3	0.780388	0.649373	0.937837	0.0081823	0.0685652	0.345932	0.214684	0.557419	1.29e-05	0.0001824	Leeds & Lund
PTPDC1	1.31722	1.07393	1.61564	0.0081801	0.0685657	2.37295	1.40361	4.01171	0.0012571	0.0066658	Leeds & Lund
GPS1	0.775437	0.642259	0.93623	0.0081594	0.0684901	3.41291	2.20395	5.28504	3.76e-08	1.26e-06	Leeds & Lund
TGM1	0.775577	0.642597	0.936075	0.0080878	0.0680648	0.461767	0.371617	0.573787	3.11e-12	3.17e-10	Leeds & Lund
TNFAIP8	0.79461	0.670415	0.941813	0.0080169	0.0676428	0.446956	0.307357	0.649958	2.5e-05	0.0003125	Leeds & Lund
INTS8	1.29619	1.07004	1.57014	0.0079997	0.0675749	2.78587	1.42522	5.44551	0.0027338	0.0121934	Leeds & Lund
NUAK1	0.768567	0.632718	0.933584	0.0079889	0.0675424	0.369422	0.249766	0.546401	6.15e-07	1.46e-05	Leeds & Lund
FGD1	1.4507	1.10204	1.90966	0.0079818	0.0675205	2.18013	1.12385	4.22917	0.0211453	0.0580241	Leeds & Lund
COX10	1.32121	1.07569	1.62277	0.0079178	0.0671924	0.581341	0.384007	0.88008	0.0103537	0.0336812	Leeds & Lund
ODF2L	0.773384	0.639837	0.934805	0.0078825	0.0669705	2.167	1.15325	4.07188	0.0162584	0.047471	Leeds & Lund
FGFBP1	0.777075	0.64518	0.935933	0.0078679	0.0669817	0.512637	0.418475	0.627985	1.1e-10	7.08e-09	Leeds & Lund
ZNF189	1.2835	1.06775	1.54284	0.0078574	0.0669509	2.08164	1.2681	3.41709	0.0037402	0.0154388	Leeds & Lund
KRT73	0.762781	0.624788	0.931251	0.0078243	0.066785	0.644934	0.55804	0.74536	2.85e-09	1.3e-07	Leeds & Lund
PLEKHB1	1.28267	1.06791	1.54061	0.0077481	0.0663667	1.32518	1.06837	1.64373	0.0104161	0.0338272	Leeds & Lund
ZNF750	0.773253	0.639918	0.93437	0.0077452	0.066361	0.471714	0.388856	0.572228	2.46e-14	7.05e-12	Leeds & Lund
HCST	0.783605	0.654884	0.937627	0.0077346	0.0663086	0.294265	0.195853	0.442128	3.88e-09	1.73e-07	Leeds & Lund
SYVN1	0.805175	0.686543	0.944307	0.0077068	0.066167	2.48049	1.4993	4.1038	0.0004052	0.002748	Leeds & Lund
DSP	0.786379	0.659021	0.938349	0.0076784	0.0660196	0.355119	0.275661	0.457481	1.13e-15	6.75e-13	Leeds & Lund
FOXJ3	1.36199	1.08529	1.70924	0.0076672	0.0660011	0.575955	0.365984	0.906389	0.0170863	0.0492206	Leeds & Lund
KRI1	0.771046	0.636969	0.933345	0.0076359	0.0658668	1.57899	1.02414	2.43443	0.0386394	0.0927632	Leeds & Lund
TIMM9	1.31386	1.07524	1.60544	0.0075989	0.0656441	1.88894	1.18864	3.00183	0.007119	0.0252108	Leeds & Lund
VWA5A	0.773343	0.640421	0.933853	0.0075575	0.0654987	0.358669	0.23171	0.555193	4.23e-06	7.13e-05	Leeds & Lund
CCDC104	0.777243	0.646051	0.935076	0.0075475	0.0654314	4.26626	2.04168	8.91473	0.0001142	0.0010196	Leeds & Lund
BAX	0.810282	0.694476	0.9454	0.0075051	0.0652367	1.68667	1.07317	2.65089	0.0234447	0.0626484	Leeds & Lund
KRT10	0.792319	0.668131	0.939589	0.0074417	0.0648967	0.294899	0.207169	0.419781	1.22e-11	1.06e-09	Leeds & Lund
CARD11	0.752668	0.611317	0.926704	0.0074226	0.0647686	0.403349	0.2736	0.594627	4.54e-06	7.54e-05	Leeds & Lund
CAPN1	0.750622	0.608474	0.925977	0.0074069	0.0646709	0.267146	0.12546	0.568841	0.0006194	0.0038349	Leeds & Lund
PAQR6	0.780688	0.651329	0.93574	0.0073936	0.0646308	0.673267	0.480166	0.944025	0.0217894	0.0593296	Leeds & Lund
AARS2	1.2898	1.07066	1.55378	0.0073906	0.0646436	2.03125	1.06697	3.86702	0.0309797	0.0781498	Leeds & Lund
TSPAN3	1.35754	1.08549	1.69778	0.0073855	0.0646181	1.83359	1.1291	2.97761	0.0142516	0.0429208	Leeds & Lund
KRTDAP	0.777092	0.646172	0.934538	0.0073785	0.0646528	0.601051	0.515148	0.701279	9.82e-11	6.4e-09	Leeds & Lund
ATP13A4	0.76155	0.623977	0.929455	0.0073695	0.0645934	0.582274	0.431016	0.786612	0.0004251	0.0028606	Leeds & Lund
SYT15	0.707974	0.549964	0.911382	0.0073592	0.064561	0.682261	0.489455	0.951019	0.0240468	0.0637957	Leeds & Lund
CECR1	0.797014	0.675243	0.940745	0.0073164	0.06432	0.486557	0.384212	0.616165	2.25e-09	1.05e-07	Leeds & Lund
GPR87	0.773106	0.640605	0.933013	0.0072996	0.0642108	0.459281	0.37252	0.566249	3.24e-13	5.46e-11	Leeds & Lund
SLC26A6	1.33595	1.0812	1.65073	0.0072914	0.0641586	3.58186	1.25711	10.2057	0.0169258	0.048831	Leeds & Lund
STARD5	0.784656	0.657296	0.936693	0.0072803	0.0640986	0.501801	0.38585	0.652598	2.69e-07	7.18e-06	Leeds & Lund
ABHD12B	0.772937	0.640431	0.932859	0.0072666	0.0640166	0.510282	0.42259	0.616171	2.68e-12	2.81e-10	Leeds & Lund
MAT2B	0.765718	0.63013	0.930481	0.0072606	0.0639831	2.7658	1.2376	6.18101	0.0131534	0.0404785	Leeds & Lund
TNFAIP2	0.777702	0.647296	0.934378	0.0072569	0.0639695	0.515172	0.346025	0.767003	0.0010894	0.0060279	Leeds & Lund
IMPA2	0.756813	0.617568	0.927453	0.0072313	0.0638592	0.568797	0.452639	0.714764	1.29e-06	2.65e-05	Leeds & Lund
MGC10997	1.52551	1.12165	2.07478	0.00711	0.0631681	1.68408	1.21747	2.32953	0.0016398	0.0081642	Leeds & Lund
SERPINB3	0.77453	0.643109	0.932808	0.0070772	0.0630104	0.693614	0.551144	0.872913	0.0018167	0.0088908	Leeds & Lund
GSDM1	0.773091	0.641215	0.932089	0.0069969	0.0625413	0.491482	0.407083	0.593379	1.47e-13	2.85e-11	Leeds & Lund
CPEB2	0.758623	0.620656	0.927259	0.0069876	0.062497	0.674656	0.472511	0.963281	0.03032	0.0767856	Leeds & Lund
UBE2H	1.41897	1.10055	1.82951	0.0069544	0.0623519	4.60878	1.86786	11.3718	0.0009135	0.0052573	Leeds & Lund
ARF1	0.722949	0.571245	0.914942	0.0069385	0.0623042	4.11798	2.47274	6.85788	5.36e-08	1.72e-06	Leeds & Lund
RAB3GAP1	1.28067	1.07015	1.53261	0.0069356	0.0623166	0.345656	0.163706	0.729833	0.0053374	0.0202919	Leeds & Lund
LYPD3	0.771169	0.638652	0.931183	0.0069096	0.0621587	0.48123	0.405599	0.570964	5.1e-17	7.91e-14	Leeds & Lund
IL10RA	0.783401	0.656269	0.935162	0.0068925	0.0620998	0.556105	0.409258	0.755641	0.0001761	0.0014158	Leeds & Lund
FAM110C	0.77589	0.645518	0.932592	0.00686	0.0618836	0.621691	0.442822	0.872811	0.0060348	0.0222137	Leeds & Lund
FBXO21	1.28122	1.0706	1.53328	0.0068405	0.0617645	0.214898	0.0927703	0.497799	0.0003338	0.0023651	Leeds & Lund
KLK11	0.77731	0.647601	0.932999	0.0068399	0.0617776	0.482512	0.394537	0.590104	1.29e-12	1.47e-10	Leeds & Lund
CIITA	0.776153	0.646009	0.932514	0.0068066	0.0615722	0.522166	0.373503	0.73	0.0001441	0.0012184	Leeds & Lund
FAM136A	1.30054	1.07528	1.57299	0.0067704	0.0614333	0.465676	0.271834	0.797744	0.0053897	0.0204307	Leeds & Lund
ATP5H	0.596294	0.410324	0.866549	0.0067065	0.0610804	3.98096	1.52862	10.3676	0.0046697	0.0183104	Leeds & Lund
CYBRD1	0.757071	0.619113	0.925772	0.0066989	0.061049	0.623418	0.443703	0.875922	0.0064582	0.0232962	Leeds & Lund
PIK3C2B	0.757646	0.619958	0.925914	0.0066834	0.0609647	0.477738	0.333785	0.683775	5.39e-05	0.000572	Leeds & Lund
MAP2K3	0.800926	0.682255	0.940238	0.0066647	0.0608321	2.26383	1.40768	3.64068	0.00075	0.0044585	Leeds & Lund
AKIRIN1	1.35826	1.08873	1.69452	0.0066626	0.0608317	1.95805	1.24056	3.09051	0.0039047	0.015973	Leeds & Lund
NFATC2	0.778654	0.649913	0.932897	0.0066616	0.0608609	0.737558	0.561619	0.968613	0.0285707	0.0730717	Leeds & Lund
HNRNPA1	1.35766	1.08864	1.69315	0.0066518	0.0608275	4.48763	2.1102	9.54353	9.62e-05	0.0008968	Leeds & Lund
VAMP8	0.804723	0.687923	0.941356	0.0066211	0.0606417	0.309545	0.175147	0.547073	5.44e-05	0.0005751	Leeds & Lund
RECK	1.29817	1.07547	1.56698	0.006572	0.0603232	0.511759	0.32583	0.803786	0.0036347	0.0150756	Leeds & Lund
HNRPH1	0.781084	0.653627	0.933396	0.0065612	0.0602618	2.25491	1.15756	4.39253	0.0168446	0.0486874	Leeds & Lund
C16ORF58	1.3438	1.08601	1.66278	0.0065429	0.0602066	4.03189	1.25129	12.9915	0.0195161	0.0547355	Leeds & Lund
ALOX12B	0.776367	0.646914	0.931724	0.0065308	0.0601518	0.501385	0.421636	0.596218	5.66e-15	2.44e-12	Leeds & Lund
LSM6	1.29857	1.0758	1.56748	0.0065104	0.0600397	2.88996	1.68372	4.96036	0.000118	0.0010442	Leeds & Lund
CCL21	0.768827	0.636189	0.929118	0.0065099	0.0600537	0.660095	0.557778	0.78118	1.34e-06	2.74e-05	Leeds & Lund
THG1L	1.29781	1.07571	1.56577	0.0064871	0.0599569	0.794937	0.640542	0.986545	0.0372559	0.0903088	Leeds & Lund
KRT78	0.770621	0.63884	0.929587	0.0064677	0.0598904	0.393169	0.313275	0.493437	7.97e-16	5.61e-13	Leeds & Lund
LOC729021	0.779702	0.651935	0.932508	0.0064247	0.0596621	1.91667	1.07656	3.4124	0.0270597	0.0699222	Leeds & Lund
ITSN2	0.781466	0.654497	0.933065	0.0064135	0.0596328	3.85706	1.91952	7.75033	0.0001498	0.0012523	Leeds & Lund
DNAJB2	0.786173	0.661313	0.934606	0.0064021	0.0596219	0.326739	0.140435	0.760196	0.0094204	0.0312483	Leeds & Lund
CKLF	1.37382	1.09343	1.7261	0.0063921	0.0595851	1.81207	1.2145	2.70366	0.0035922	0.0149394	Leeds & Lund
AQP1	0.745618	0.603818	0.92072	0.0063819	0.0595659	0.523058	0.357226	0.765872	0.0008652	0.0050128	Leeds & Lund
SCUBE2	0.758305	0.621606	0.925066	0.0063718	0.0595095	0.660129	0.548811	0.794027	1.05e-05	0.0001531	Leeds & Lund
ABAT	1.27661	1.07126	1.52134	0.0063472	0.0593927	0.435357	0.306925	0.617531	3.12e-06	5.55e-05	Leeds & Lund
C21ORF57	1.37523	1.09398	1.72879	0.0063435	0.059415	1.70002	1.12801	2.56209	0.0112261	0.0358716	Leeds & Lund
PPP2R5C	1.41593	1.10306	1.81753	0.0063339	0.0593823	0.698766	0.50015	0.976256	0.0356544	0.0872453	Leeds & Lund
WDHD1	1.30836	1.07886	1.58668	0.0063067	0.0592405	1.75147	1.11389	2.754	0.0152206	0.0451205	Leeds & Lund
LSM14A	1.33086	1.08413	1.63374	0.0062929	0.0591676	0.233879	0.077263	0.707966	0.0101361	0.0330983	Leeds & Lund
AKNA	0.78697	0.662749	0.934475	0.0062725	0.0590134	0.61472	0.46278	0.816544	0.0007818	0.0046228	Leeds & Lund
KRT6A	0.7601	0.624399	0.925293	0.0062601	0.0589916	0.596643	0.498614	0.713945	1.71e-08	6.21e-07	Leeds & Lund
LMF2	0.753762	0.615504	0.923076	0.0062526	0.0590161	2.13435	1.24754	3.65156	0.0056526	0.0211688	Leeds & Lund
SELP	0.761367	0.626259	0.925622	0.0062293	0.0589662	0.537935	0.430513	0.672161	4.89e-08	1.59e-06	Leeds & Lund
SLC12A6	0.752987	0.614507	0.922673	0.0062157	0.0589515	0.443532	0.270576	0.727044	0.0012633	0.0066846	Leeds & Lund
PIGM	1.3125	1.08044	1.59441	0.0061552	0.0586626	12.0891	5.88192	24.8468	1.2e-11	1.05e-09	Leeds & Lund
FAM133B	1.35136	1.08954	1.6761	0.0061346	0.058523	2.15721	1.3131	3.54394	0.0024016	0.011062	Leeds & Lund
ACTL6A	1.30949	1.07989	1.5879	0.0061167	0.0583711	2.82003	1.22392	6.49761	0.0149132	0.0444473	Leeds & Lund
PLAA	1.26382	1.06904	1.49409	0.006111	0.0583356	6.20115	2.57381	14.9406	4.76e-05	0.000521	Leeds & Lund
C13ORF23	1.30762	1.07948	1.58397	0.0061087	0.0583328	1.78407	1.1764	2.70562	0.006437	0.0232633	Leeds & Lund
ACTR5	1.31119	1.08048	1.59115	0.0060707	0.0580835	0.509979	0.320643	0.811115	0.004452	0.017626	Leeds & Lund
GALK2	1.37276	1.0948	1.72129	0.0060587	0.0580255	1.70029	1.11429	2.59448	0.0138201	0.041898	Leeds & Lund
MTX1	1.38168	1.09683	1.74052	0.0060585	0.0580425	0.472493	0.291097	0.766924	0.0024148	0.0111161	Leeds & Lund
MID1	1.37339	1.09495	1.72262	0.0060557	0.0580347	3.4538	2.0994	5.68197	1.06e-06	2.28e-05	Leeds & Lund
ZDHHC14	1.30946	1.0803	1.58723	0.0060148	0.0577744	0.509916	0.353374	0.735805	0.0003186	0.0022825	Leeds & Lund
KLHDC5	1.29741	1.07745	1.56227	0.0060135	0.0577813	2.43357	1.30632	4.53355	0.0050812	0.0195483	Leeds & Lund
SBSN	0.769897	0.638856	0.927817	0.0060134	0.0577984	0.503262	0.417096	0.607228	7.69e-13	1.01e-10	Leeds & Lund
TMEM45B	0.769299	0.63801	0.927604	0.0060117	0.0578204	0.45368	0.366266	0.561958	4.57e-13	6.94e-11	Leeds & Lund
CTSH	0.764691	0.63173	0.925636	0.0059063	0.0571815	0.368596	0.245305	0.553854	1.56e-06	3.1e-05	Leeds & Lund
JUP	0.778817	0.651841	0.930528	0.0059062	0.0572178	0.615145	0.515279	0.734367	7.62e-08	2.36e-06	Leeds & Lund
ARHGAP11A	1.30247	1.07911	1.57206	0.0059003	0.0571986	3.77518	2.20819	6.45413	1.2e-06	2.54e-05	Leeds & Lund
NUP43	1.30026	1.0786	1.56748	0.0058976	0.0571913	2.61427	1.57378	4.34266	0.0002062	0.0015998	Leeds & Lund
PTP4A1	1.33358	1.08654	1.63678	0.0058866	0.0571408	2.91532	1.57487	5.39669	0.0006603	0.00404	Leeds & Lund
KCTD3	1.29303	1.07691	1.55252	0.0058854	0.0571481	2.69672	1.50724	4.8249	0.0008309	0.0048467	Leeds & Lund
KPRP	0.776411	0.648472	0.929591	0.0058741	0.057152	0.543509	0.457649	0.645477	3.65e-12	3.67e-10	Leeds & Lund
GLRX2	1.28684	1.07556	1.53963	0.0058517	0.0570287	3.31647	1.9264	5.70959	1.52e-05	0.000208	Leeds & Lund
CLSTN1	0.782071	0.656637	0.931465	0.005851	0.0570413	0.459423	0.304779	0.692534	0.0002035	0.0015835	Leeds & Lund
IL1F10	0.756955	0.620971	0.922718	0.0058492	0.0570419	0.493321	0.406162	0.599184	1.05e-12	1.27e-10	Leeds & Lund
TNFAIP8L3	0.766095	0.633873	0.925898	0.0058425	0.0570718	0.387076	0.300158	0.499165	2.57e-13	4.54e-11	Leeds & Lund
TTRAP	1.40495	1.10332	1.78905	0.0058272	0.057017	2.3661	1.16681	4.79807	0.0169538	0.0488936	Leeds & Lund
DSC2	0.768064	0.636798	0.926388	0.0057868	0.0567924	0.566458	0.429025	0.747917	6.11e-05	0.0006269	Leeds & Lund
NCBP2	1.39461	1.10124	1.76614	0.0057747	0.0566922	2.10453	1.33908	3.30751	0.0012561	0.0066647	Leeds & Lund
ADCY4	0.777897	0.650894	0.92968	0.0057489	0.0565147	0.544304	0.424395	0.698093	1.66e-06	3.29e-05	Leeds & Lund
TEX264	1.23763	1.06385	1.43979	0.0057469	0.0565144	0.630559	0.414588	0.959036	0.0311221	0.0784324	Leeds & Lund
PECI	1.28789	1.07626	1.54113	0.0057384	0.0564868	2.11751	1.37471	3.26165	0.0006643	0.0040579	Leeds & Lund
NDRG2	0.772429	0.643281	0.927506	0.0056713	0.0560335	0.560298	0.408113	0.769232	0.0003402	0.0024086	Leeds & Lund
PDE8A	0.767044	0.635776	0.925414	0.0056155	0.0557451	2.83869	1.58028	5.0992	0.0004808	0.0031374	Leeds & Lund
SFT2D2	1.33766	1.08884	1.64334	0.0055958	0.055625	3.53981	1.82466	6.86718	0.0001849	0.0014719	Leeds & Lund
NDRG4	0.7612	0.627657	0.923155	0.0055641	0.0554598	0.652716	0.54859	0.776607	1.5e-06	3e-05	Leeds & Lund
SEC61G	1.32603	1.08644	1.61847	0.0055145	0.0552278	2.04563	1.2805	3.26796	0.0027491	0.012255	Leeds & Lund
CDK5R1	1.34922	1.09207	1.66692	0.0054965	0.0550852	1.53661	1.06312	2.22099	0.0222729	0.0603282	Leeds & Lund
CD53	0.759764	0.62582	0.922376	0.0054933	0.0550901	0.6817	0.497721	0.933685	0.0169609	0.0488958	Leeds & Lund
CDC2L6	1.27703	1.07458	1.51762	0.005491	0.0551056	0.372275	0.155494	0.891284	0.0265284	0.0688478	Leeds & Lund
CLIC1	0.763774	0.63149	0.923768	0.0054836	0.055106	3.11264	1.45215	6.67186	0.0035117	0.014691	Leeds & Lund
CTLA4	0.747242	0.608371	0.917812	0.0054767	0.0551129	0.46465	0.351976	0.613392	6.33e-08	2.01e-06	Leeds & Lund
TGM3	0.764154	0.632061	0.923854	0.0054702	0.0550662	0.527927	0.44363	0.628243	6.16e-13	8.52e-11	Leeds & Lund
LCE2A	0.765433	0.633922	0.924227	0.0054483	0.0549399	0.530588	0.453214	0.621171	3.25e-15	1.48e-12	Leeds & Lund
IGFL3	0.779069	0.653305	0.929043	0.0054462	0.054956	0.553881	0.471907	0.650095	4.84e-13	7.21e-11	Leeds & Lund
KLK7	0.769963	0.640341	0.925825	0.0054453	0.0549666	0.513185	0.426017	0.618188	2.16e-12	2.32e-10	Leeds & Lund
CUGBP2	0.771075	0.642013	0.926082	0.0054078	0.0546627	0.50627	0.363683	0.70476	5.5e-05	0.0005802	Leeds & Lund
INADL	0.768064	0.637927	0.924749	0.005337	0.0541901	0.540393	0.421982	0.69203	1.08e-06	2.3e-05	Leeds & Lund
CXORF21	0.765183	0.633862	0.923709	0.0053345	0.054183	0.561323	0.391487	0.804837	0.0016841	0.0083524	Leeds & Lund
VARS2	1.32383	1.08689	1.61242	0.0053017	0.0540177	2.88926	1.05907	7.88222	0.0382584	0.0920481	Leeds & Lund
MPZL3	0.768055	0.638015	0.9246	0.0052982	0.0540013	0.422217	0.318005	0.560581	2.49e-09	1.14e-07	Leeds & Lund
MFAP2	0.755699	0.620765	0.919964	0.00525	0.0536031	0.651546	0.485593	0.874214	0.0042864	0.017128	Leeds & Lund
SCNN1A	0.772853	0.644999	0.92605	0.0052275	0.0534476	0.433151	0.346876	0.540885	1.55e-13	2.93e-11	Leeds & Lund
CLCA2	0.767157	0.63699	0.923924	0.0052048	0.0532893	0.506714	0.429542	0.597751	7.37e-16	5.71e-13	Leeds & Lund
EPS8L1	0.774115	0.646908	0.926336	0.0051828	0.0531762	0.372091	0.216059	0.640803	0.0003643	0.0025421	Leeds & Lund
ATP6V0B	1.28479	1.07791	1.53139	0.0051506	0.0529378	2.86016	1.57546	5.19249	0.0005524	0.0035013	Leeds & Lund
FBXO36	0.753203	0.617572	0.918621	0.0051427	0.0528939	0.63167	0.462493	0.862732	0.0038729	0.015885	Leeds & Lund
DSG1	0.771709	0.643609	0.925306	0.0051379	0.0528631	0.272711	0.19102	0.38934	8.49e-13	1.1e-10	Leeds & Lund
S100A7	0.768508	0.63912	0.92409	0.0051212	0.0528204	0.647693	0.533989	0.785609	1.03e-05	0.0001518	Leeds & Lund
UBQLN1	1.34504	1.09324	1.65484	0.0050634	0.0524269	2.06684	1.10621	3.86167	0.0228153	0.0613685	Leeds & Lund
DPEP2	0.760165	0.627577	0.920765	0.0050448	0.0522896	0.382849	0.280071	0.523344	1.75e-09	8.56e-08	Leeds & Lund
NUBPL	0.769288	0.640435	0.924066	0.0050418	0.0522956	0.232141	0.102058	0.52803	0.0004957	0.0032158	Leeds & Lund
COPS8	0.74103	0.601011	0.913668	0.0050318	0.0522472	2.7862	1.42829	5.43512	0.0026502	0.0119307	Leeds & Lund
MT1E	0.730633	0.586874	0.909608	0.0049924	0.0519485	0.506796	0.354909	0.723686	0.0001846	0.0014704	Leeds & Lund
RAB25	0.768775	0.639899	0.923607	0.0049716	0.0518052	0.522349	0.441768	0.617627	3.03e-14	8.39e-12	Leeds & Lund
PTGER4	0.756653	0.622869	0.919172	0.0049693	0.0518003	0.541577	0.395516	0.741579	0.0001311	0.001124	Leeds & Lund
DYNC2LI1	1.31331	1.08596	1.58827	0.0049506	0.0516602	1.52589	1.03747	2.24427	0.0318045	0.0798926	Leeds & Lund
ZNF428	0.768504	0.639582	0.923413	0.0049471	0.0516415	3.41664	1.53549	7.60238	0.0026044	0.011779	Leeds & Lund
SPRR1B	0.763347	0.632441	0.921348	0.0049011	0.0513258	0.535196	0.418454	0.684506	6.38e-07	1.49e-05	Leeds & Lund
TACSTD2	0.77071	0.642837	0.924019	0.0048971	0.0513391	0.402399	0.306567	0.528187	5.4e-11	3.88e-09	Leeds & Lund
COPS5	1.34808	1.09503	1.6596	0.0048645	0.0511067	2.28635	1.37715	3.7958	0.0013872	0.0071643	Leeds & Lund
RBM45	1.37913	1.10266	1.72491	0.0048606	0.0511027	0.421971	0.205926	0.864675	0.0184113	0.0521082	Leeds & Lund
HIRIP3	1.30767	1.0851	1.5759	0.0048323	0.0509876	0.302043	0.109151	0.835812	0.0211459	0.0580052	Leeds & Lund
RAB2B	1.33465	1.09203	1.63117	0.0048012	0.0507142	0.191241	0.0928313	0.393972	7.26e-06	0.0001125	Leeds & Lund
AKAP12	1.32423	1.08946	1.6096	0.004795	0.0507402	1.53329	1.09224	2.15243	0.0135174	0.0413196	Leeds & Lund
C1ORF162	0.737933	0.597464	0.911426	0.0047893	0.0506975	0.447264	0.33341	0.599998	7.96e-08	2.41e-06	Leeds & Lund
PDPK1	1.34058	1.09361	1.64333	0.0047821	0.0506403	2.71013	1.33998	5.48125	0.0055304	0.0208317	Leeds & Lund
TRPM4	0.746925	0.609972	0.914627	0.00475	0.0504818	0.353684	0.163437	0.765385	0.0083187	0.028471	Leeds & Lund
MYO1C	0.759831	0.627945	0.919417	0.0047463	0.0504795	1.72007	1.02499	2.8865	0.040029	0.0952439	Leeds & Lund
NOL8	1.32915	1.09106	1.6192	0.0047235	0.050365	1.72974	1.05654	2.83189	0.0293575	0.0746897	Leeds & Lund
SCO2	0.773278	0.647006	0.924194	0.0047034	0.0503327	0.551068	0.430181	0.705924	2.4e-06	4.46e-05	Leeds & Lund
FAM102A	0.760821	0.629455	0.919603	0.0047034	0.050351	0.314864	0.112566	0.88072	0.0276633	0.0712682	Leeds & Lund
CARD18	0.759861	0.628192	0.919126	0.0046748	0.0501547	0.688045	0.572253	0.827267	6.98e-05	0.000691	Leeds & Lund
SPINK5	0.76311	0.632761	0.920311	0.0046699	0.0501202	0.518042	0.427909	0.62716	1.54e-11	1.28e-09	Leeds & Lund
RNF39	0.761917	0.631295	0.919566	0.0045982	0.0495325	0.598359	0.487688	0.734144	8.57e-07	1.9e-05	Leeds & Lund
TRIM21	0.74173	0.60329	0.911938	0.0045885	0.0494639	0.440585	0.282261	0.687716	0.0003086	0.0022257	Leeds & Lund
BNIPL	0.762846	0.632629	0.919867	0.0045875	0.0494718	0.433197	0.350836	0.534894	7.52e-15	2.91e-12	Leeds & Lund
C15ORF23	1.37495	1.1034	1.71332	0.0045605	0.0492528	2.0385	1.32238	3.14244	0.0012576	0.0066635	Leeds & Lund
LILRB5	0.765603	0.63658	0.920778	0.0045603	0.0492687	0.427771	0.324607	0.563721	1.63e-09	8.1e-08	Leeds & Lund
CTSL2	0.771189	0.644521	0.922751	0.0045366	0.0491936	0.454756	0.317989	0.650347	1.58e-05	0.0002149	Leeds & Lund
CD3D	0.748502	0.612831	0.914208	0.0045241	0.049094	0.369868	0.275033	0.497404	4.7e-11	3.47e-09	Leeds & Lund
EXPH5	0.755689	0.62286	0.916845	0.0045077	0.0490255	0.54402	0.441105	0.670945	1.27e-08	4.88e-07	Leeds & Lund
AKAP13	0.72736	0.583914	0.906044	0.0045061	0.0490264	0.296061	0.150288	0.583229	0.0004338	0.0029087	Leeds & Lund
PLEKHA5	1.33085	1.09275	1.62085	0.0044852	0.0488897	0.380446	0.258305	0.560342	9.99e-07	2.16e-05	Leeds & Lund
LPAR1	0.780278	0.65768	0.925731	0.0044427	0.0486242	0.448736	0.328925	0.612188	4.27e-07	1.06e-05	Leeds & Lund
FOXQ1	0.761969	0.631831	0.918912	0.004441	0.0486245	0.549408	0.442034	0.682864	6.73e-08	2.12e-06	Leeds & Lund
PLAT	1.33254	1.09348	1.62386	0.0044284	0.0485401	1.60366	1.09237	2.35426	0.0159071	0.0466207	Leeds & Lund
C1ORF210	0.751766	0.617692	0.914941	0.0044136	0.0485047	0.515209	0.401446	0.661211	1.89e-07	5.29e-06	Leeds & Lund
IL1R2	0.737017	0.597387	0.909283	0.0044078	0.0484956	0.667871	0.475795	0.937489	0.0196434	0.0549931	Leeds & Lund
MPZL2	0.757603	0.625938	0.916963	0.0043718	0.0482805	0.441998	0.29812	0.655312	4.83e-05	0.0005263	Leeds & Lund
MS4A6A	0.761697	0.631714	0.918425	0.0043531	0.0481103	0.50732	0.370723	0.69425	2.23e-05	0.0002853	Leeds & Lund
C20ORF30	1.31703	1.08992	1.59146	0.0043493	0.0481226	1.84806	1.33667	2.5551	0.0002027	0.0015804	Leeds & Lund
IL20RB	0.759227	0.628281	0.917464	0.0043466	0.0481293	0.481313	0.360826	0.642032	6.55e-07	1.52e-05	Leeds & Lund
TMCO1	1.38398	1.10697	1.73031	0.0043465	0.0481464	4.54092	1.85754	11.1007	0.0009072	0.0052248	Leeds & Lund
IL17RA	0.774879	0.650296	0.923329	0.0043446	0.0481612	1.62535	1.02775	2.57044	0.0377977	0.0913081	Leeds & Lund
FILIP1L	0.76881	0.641767	0.921002	0.0043308	0.0480809	0.498362	0.368067	0.674779	6.67e-06	0.0001057	Leeds & Lund
UBLCP1	1.33281	1.09425	1.62338	0.0043021	0.0479254	0.179516	0.0805354	0.400149	2.67e-05	0.000328	Leeds & Lund
KLK1	0.741433	0.603851	0.910363	0.0042799	0.047714	0.62302	0.51704	0.750723	6.56e-07	1.52e-05	Leeds & Lund
ESRRA	0.733572	0.593111	0.907295	0.0042746	0.0476918	1.65086	1.05718	2.57792	0.0274865	0.0708597	Leeds & Lund
SELT	1.35195	1.0994	1.6625	0.0042592	0.0475745	2.01935	1.15069	3.54377	0.0143195	0.0430417	Leeds & Lund
PAPLN	0.762861	0.633708	0.918336	0.0042337	0.0474514	0.656685	0.491802	0.876847	0.0043594	0.0173301	Leeds & Lund
CALML3	0.764449	0.635937	0.918932	0.0042325	0.0474563	0.611457	0.532215	0.702498	3.75e-12	3.63e-10	Leeds & Lund
FGL2	0.765544	0.637541	0.919246	0.0042099	0.0472574	0.669736	0.536328	0.836328	0.0004046	0.0027491	Leeds & Lund
CCBE1	0.738165	0.599687	0.908621	0.0041828	0.047043	0.359295	0.142511	0.905844	0.0300373	0.0761941	Leeds & Lund
YTHDF2	1.41315	1.11562	1.79002	0.0041424	0.0467851	2.60857	1.53547	4.43164	0.0003912	0.0026739	Leeds & Lund
C19ORF62	0.785621	0.666174	0.926485	0.004138	0.0467722	2.91072	1.49875	5.65289	0.001606	0.008032	Leeds & Lund
CITED2	0.752609	0.619735	0.913971	0.0041353	0.0467594	0.562844	0.341654	0.927235	0.0240316	0.0637772	Leeds & Lund
MOBKL2C	0.777757	0.655178	0.92327	0.0040744	0.0462495	0.490223	0.314732	0.763565	0.0016153	0.0080681	Leeds & Lund
ASPRV1	0.759758	0.630109	0.916084	0.0040004	0.0457272	0.584441	0.505213	0.676094	4.96e-13	7.12e-11	Leeds & Lund
MMRN1	0.75691	0.62621	0.914888	0.0039797	0.045579	0.558689	0.433794	0.719545	6.49e-06	0.0001038	Leeds & Lund
ABLIM1	0.767791	0.641436	0.919036	0.0039727	0.045552	0.609644	0.491189	0.756667	7.14e-06	0.0001118	Leeds & Lund
CTSS	0.784584	0.665294	0.925263	0.0039374	0.0452543	0.528128	0.342158	0.815176	0.0039424	0.0160512	Leeds & Lund
GSTO2	0.766726	0.64012	0.918373	0.0039169	0.0451417	0.372666	0.282081	0.492342	3.73e-12	3.71e-10	Leeds & Lund
C1ORF166	1.31689	1.09244	1.58747	0.0038853	0.0448654	0.532203	0.324209	0.873632	0.0126227	0.0391719	Leeds & Lund
ZNF140	1.35262	1.102	1.66024	0.0038651	0.0446851	3.39079	1.38703	8.28929	0.0074207	0.0259941	Leeds & Lund
PRR8	0.779673	0.65859	0.923019	0.003849	0.0445872	6.91317	2.69152	17.7565	5.89e-05	0.0006087	Leeds & Lund
DAPP1	0.730563	0.590491	0.903861	0.0038434	0.0445401	0.113144	0.0311134	0.411446	0.0009388	0.0053589	Leeds & Lund
GRLF1	0.761273	0.632767	0.915878	0.0038339	0.0444997	1.87179	1.05912	3.30802	0.030951	0.0781538	Leeds & Lund
REL	0.788702	0.671486	0.92638	0.0038334	0.0445122	0.392646	0.247782	0.622202	6.89e-05	0.0006852	Leeds & Lund
SLC5A8	0.775311	0.6526	0.921096	0.003792	0.0442942	0.52151	0.279477	0.973148	0.0408034	0.0964061	Leeds & Lund
AMMECR1L	1.34897	1.10151	1.65201	0.0037903	0.0442916	0.366338	0.206615	0.649535	0.0005887	0.0036835	Leeds & Lund
CDC23	1.33485	1.09788	1.62296	0.0037732	0.0441443	0.358118	0.179429	0.71476	0.0035867	0.0149243	Leeds & Lund
ANAPC2	0.788331	0.671256	0.925826	0.0037367	0.0439447	2.08269	1.3649	3.17796	0.0006669	0.0040707	Leeds & Lund
HK1	0.741839	0.606358	0.907591	0.0037032	0.0436566	0.299038	0.134965	0.662569	0.0029382	0.0128467	Leeds & Lund
C9ORF169	0.774135	0.651261	0.920192	0.0036937	0.0435963	0.276798	0.19335	0.396261	2.27e-12	2.41e-10	Leeds & Lund
B4GALT4	0.73418	0.595981	0.904426	0.003683	0.0435575	2.6346	1.14463	6.06408	0.0227511	0.0612598	Leeds & Lund
EVPL	0.773289	0.650148	0.919753	0.0036697	0.0434712	0.498022	0.401776	0.617322	1.98e-10	1.2e-08	Leeds & Lund
HDAC4	1.31799	1.09412	1.58767	0.003648	0.0433541	0.585136	0.428717	0.798626	0.000733	0.0043676	Leeds & Lund
LPPR4	0.737348	0.600473	0.905423	0.0036337	0.0432188	0.622645	0.501129	0.773626	1.89e-05	0.0002476	Leeds & Lund
CCDC64	0.739147	0.602932	0.906137	0.0036326	0.0432228	0.512287	0.396026	0.662679	3.52e-07	9.16e-06	Leeds & Lund
DARS2	1.28703	1.08577	1.52558	0.0036308	0.0432198	2.11539	1.20234	3.7218	0.009342	0.0310279	Leeds & Lund
LOR	0.763916	0.63716	0.915887	0.0036242	0.043193	0.671495	0.58604	0.76941	9.78e-09	3.89e-07	Leeds & Lund
ADRB2	0.764647	0.638199	0.916148	0.003619	0.0431492	0.555009	0.406598	0.757592	0.0002084	0.0016135	Leeds & Lund
SLURP1	0.756632	0.627081	0.912947	0.003608	0.0430704	0.59621	0.490631	0.724507	1.98e-07	5.47e-06	Leeds & Lund
CD44	0.734425	0.596677	0.903974	0.003584	0.0428883	0.423083	0.27282	0.656108	0.0001217	0.0010676	Leeds & Lund
GTF2A1	0.79762	0.685073	0.928658	0.0035714	0.0427545	2.72806	1.12901	6.59186	0.0257754	0.0672992	Leeds & Lund
SERPINB13	0.755331	0.62544	0.912196	0.0035619	0.0426931	0.468674	0.373582	0.58797	5.75e-11	4.09e-09	Leeds & Lund
LAMA2	0.761965	0.634655	0.914812	0.0035618	0.0427094	0.490222	0.351345	0.683993	2.73e-05	0.0003338	Leeds & Lund
PTPLAD1	1.48683	1.13879	1.94123	0.0035544	0.0426903	2.32152	1.36088	3.9603	0.0019965	0.0095653	Leeds & Lund
HNRNPAB	1.35353	1.10442	1.65883	0.0035335	0.0425445	1.94301	1.14413	3.2997	0.0139598	0.0421732	Leeds & Lund
TOM1L2	0.751553	0.620331	0.910533	0.0035304	0.0425243	0.650776	0.436867	0.969424	0.0346247	0.0853724	Leeds & Lund
BTN3A1	0.771412	0.648005	0.918322	0.0035226	0.0424648	0.663306	0.464865	0.946456	0.02361	0.0629166	Leeds & Lund
WDR23	0.738334	0.602254	0.905161	0.0035151	0.0424095	0.331873	0.202165	0.544801	1.29e-05	0.0001823	Leeds & Lund
FAM108B1	1.36212	1.10697	1.67608	0.0034968	0.0423623	3.09703	1.17064	8.1935	0.0227623	0.0612471	Leeds & Lund
VEGFB	0.767058	0.642009	0.916465	0.003492	0.0423741	1.6182	1.10989	2.35929	0.0123497	0.0385871	Leeds & Lund
TUSC2	0.744471	0.610906	0.907236	0.0034445	0.042129	1.81256	1.04503	3.14382	0.0342803	0.0847658	Leeds & Lund
DLL1	0.753603	0.623565	0.910759	0.0034194	0.041874	0.616652	0.459417	0.8277	0.0012854	0.0067602	Leeds & Lund
TMEM109	0.797154	0.684889	0.927822	0.0034188	0.0418848	2.87179	1.71612	4.80572	5.92e-05	0.0006113	Leeds & Lund
GJA5	1.28272	1.0858	1.51535	0.0034103	0.0418153	1.56569	1.13551	2.15883	0.006231	0.0226774	Leeds & Lund
RRM2	1.34445	1.10294	1.63884	0.0033907	0.0417319	1.57546	1.12855	2.19934	0.0075741	0.0264124	Leeds & Lund
PIK3IP1	0.764158	0.638325	0.914795	0.0033884	0.0417385	0.396344	0.299124	0.525162	1.15e-10	7.26e-09	Leeds & Lund
HIST1H2BK	1.3839	1.11387	1.7194	0.0033496	0.0416096	2.32321	1.53649	3.51274	6.44e-05	0.0006499	Leeds & Lund
LCK	0.731714	0.593898	0.90151	0.0033481	0.0416089	0.542459	0.433932	0.678129	7.85e-08	2.41e-06	Leeds & Lund
RNASE7	0.752017	0.62173	0.909607	0.0033242	0.0414522	0.558509	0.46576	0.669727	3.24e-10	1.85e-08	Leeds & Lund
HLTF	1.35343	1.10585	1.65645	0.0033241	0.0414689	1.93483	1.22073	3.06667	0.0049733	0.0192092	Leeds & Lund
FLJ16165	0.747309	0.615253	0.907708	0.003324	0.0414851	0.641876	0.496688	0.829505	0.0007022	0.0042196	Leeds & Lund
TSPAN33	0.773307	0.651478	0.917918	0.0032905	0.0412425	0.467154	0.24663	0.884861	0.0195256	0.0547422	Leeds & Lund
NCOA1	0.742816	0.60923	0.905695	0.0032899	0.0412523	0.304764	0.183465	0.506261	4.46e-06	7.45e-05	Leeds & Lund
HNRPLL	1.38239	1.11402	1.71542	0.0032773	0.0411477	0.549435	0.370537	0.814708	0.0028864	0.0126844	Leeds & Lund
ARRDC5	0.758067	0.630286	0.911754	0.0032725	0.0411038	0.634473	0.491821	0.8185	0.0004629	0.0030565	Leeds & Lund
FBLN5	0.752847	0.623104	0.909604	0.0032633	0.0410059	0.660223	0.484967	0.898814	0.0083452	0.0285239	Leeds & Lund
LAMB3	0.763001	0.637279	0.913526	0.0032343	0.0407819	0.659673	0.528159	0.823934	0.0002453	0.0018477	Leeds & Lund
INPP5D	0.753319	0.623961	0.909495	0.0032095	0.0405735	0.460085	0.321062	0.659307	2.34e-05	0.0002968	Leeds & Lund
C21ORF63	0.751649	0.621748	0.908688	0.0031864	0.0404037	0.575719	0.432362	0.766608	0.0001574	0.0013005	Leeds & Lund
SLC15A1	0.74542	0.613208	0.906138	0.0031833	0.040417	0.561988	0.450091	0.701702	3.63e-07	9.36e-06	Leeds & Lund
NLGN2	0.729683	0.591837	0.899635	0.0031769	0.0403875	0.554117	0.317685	0.966509	0.0375241	0.090732	Leeds & Lund
LOC389607	0.74775	0.616454	0.907011	0.0031702	0.0403549	0.513215	0.344341	0.764908	0.0010518	0.0058575	Leeds & Lund
PDHX	1.40396	1.12069	1.75882	0.0031669	0.0403479	1.79998	1.02408	3.16375	0.041083	0.09686	Leeds & Lund
LY6D	0.75702	0.629294	0.910669	0.003152	0.0402099	0.504778	0.424047	0.600878	1.49e-14	4.8e-12	Leeds & Lund
BTBD6	0.723646	0.583911	0.896822	0.0031286	0.0400514	0.472177	0.251713	0.885738	0.0193849	0.0544463	Leeds & Lund
IFFO1	0.73931	0.605141	0.903227	0.0031148	0.0399787	0.441372	0.220571	0.883205	0.0208368	0.0574624	Leeds & Lund
FGD3	0.765872	0.641746	0.914006	0.0031095	0.0399461	0.263744	0.168287	0.413347	6.1e-09	2.59e-07	Leeds & Lund
TBC1D7	1.33293	1.10177	1.6126	0.0031034	0.0399196	1.55397	1.08134	2.23316	0.0171857	0.0493968	Leeds & Lund
RUNX1T1	0.74951	0.61916	0.907303	0.0030968	0.0398696	0.57779	0.407535	0.81917	0.0020705	0.0098348	Leeds & Lund
TNFSF14	0.74322	0.610579	0.904676	0.0030883	0.0398131	0.447208	0.30209	0.662038	5.8e-05	0.0006008	Leeds & Lund
AKR1C2	0.765966	0.64197	0.913912	0.0030852	0.0397909	0.512479	0.426497	0.615795	9.73e-13	1.22e-10	Leeds & Lund
MUSTN1	0.76828	0.645243	0.914777	0.003073	0.0397199	0.468036	0.305578	0.716864	0.0004825	0.0031457	Leeds & Lund
CRIP1	0.743088	0.610511	0.904454	0.0030605	0.0396464	0.331656	0.239245	0.459761	3.52e-11	2.73e-09	Leeds & Lund
LOC400506	1.44838	1.13349	1.85074	0.0030581	0.039632	1.79887	1.11405	2.90466	0.0163152	0.047565	Leeds & Lund
TRPS1	0.751421	0.622016	0.907747	0.0030393	0.0395457	2.52668	1.35859	4.69907	0.0034109	0.0143234	Leeds & Lund
PSMG1	1.36404	1.11096	1.67477	0.0030272	0.039459	1.91497	1.20459	3.04427	0.0060136	0.0221671	Leeds & Lund
AOF2	1.37097	1.113	1.68873	0.0030111	0.0394059	0.348238	0.216904	0.559094	1.26e-05	0.0001791	Leeds & Lund
MYL6	0.730067	0.593207	0.898501	0.0029731	0.0390302	0.0984961	0.0411871	0.235547	1.89e-07	5.3e-06	Leeds & Lund
SRGAP2	1.34823	1.107	1.64203	0.0029717	0.0390302	1.79928	1.24291	2.60469	0.0018572	0.0090321	Leeds & Lund
BOC	0.742685	0.610527	0.903451	0.0029242	0.0387183	0.675456	0.50016	0.912189	0.0104809	0.0339807	Leeds & Lund
NIPBL	1.37009	1.11372	1.68549	0.0028927	0.0385259	0.59423	0.374756	0.942236	0.0268994	0.0696241	Leeds & Lund
ERC1	1.40356	1.123	1.7542	0.0028868	0.0385183	1.72548	1.03594	2.87401	0.0361151	0.0880668	Leeds & Lund
TMEM14B	1.30076	1.09416	1.54636	0.0028846	0.0385233	2.47872	1.47672	4.16059	0.000592	0.0036891	Leeds & Lund
SREBF1	0.791091	0.678096	0.922915	0.0028813	0.0385139	1.66616	1.14384	2.427	0.0078069	0.0270418	Leeds & Lund
MNAT1	1.40022	1.12249	1.74668	0.0028416	0.0381228	1.86461	1.02699	3.38541	0.0406086	0.0961215	Leeds & Lund
CLEC10A	0.719018	0.579025	0.892856	0.0028284	0.0379971	0.449378	0.376445	0.536441	8.52e-19	6.61e-15	Leeds & Lund
SFRS14	1.3937	1.12085	1.73298	0.0028239	0.0379896	0.234396	0.123621	0.444434	8.82e-06	0.0001322	Leeds & Lund
CD3E	0.73869	0.605548	0.901106	0.0028178	0.0379769	0.607678	0.483382	0.763934	1.99e-05	0.0002571	Leeds & Lund
RAB21	0.724256	0.586209	0.894812	0.0027887	0.0377056	2.08127	1.12541	3.84898	0.0194581	0.0546321	Leeds & Lund
DIAPH3	1.31201	1.09831	1.56727	0.0027547	0.0374188	2.10785	1.46791	3.02677	5.36e-05	0.0005695	Leeds & Lund
EXOSC2	1.38798	1.11991	1.72022	0.0027505	0.0374129	1.78963	1.12573	2.84508	0.0138664	0.0420055	Leeds & Lund
GJA1	0.766556	0.644219	0.912125	0.0027278	0.0372775	0.287155	0.201027	0.410183	6.97e-12	6.35e-10	Leeds & Lund
DNAJA1	1.35321	1.1104	1.64911	0.0027189	0.0372075	3.12929	1.78468	5.48697	6.84e-05	0.0006818	Leeds & Lund
CDKN3	1.30496	1.09681	1.55261	0.0026797	0.0367911	1.42261	1.0163	1.99136	0.0399522	0.0951489	Leeds & Lund
GAS7	0.75068	0.622549	0.905183	0.0026712	0.0367431	2.01774	1.41419	2.87888	0.0001084	0.0009812	Leeds & Lund
MAPKAP1	1.32921	1.10394	1.60044	0.0026666	0.0367316	0.59425	0.39336	0.897735	0.0134171	0.0411104	Leeds & Lund
PLAC9	0.744354	0.61406	0.902294	0.0026362	0.0365877	0.642868	0.491075	0.84158	0.001304	0.0068302	Leeds & Lund
CBFB	1.4651	1.14286	1.87819	0.0025805	0.0361225	3.34705	1.81412	6.17529	0.0001106	0.0009961	Leeds & Lund
FOXH1	1.34224	1.10897	1.62459	0.0025124	0.0355418	3.15578	1.67255	5.95436	0.0003883	0.0026641	Leeds & Lund
SP100	0.760711	0.637117	0.908281	0.0024989	0.0354871	0.478934	0.318991	0.719072	0.0003844	0.0026443	Leeds & Lund
RCN2	1.36575	1.11591	1.67152	0.0024954	0.0355058	3.44127	1.82523	6.48817	0.0001336	0.001138	Leeds & Lund
NOSIP	0.770591	0.651111	0.911997	0.002432	0.0348925	3.12747	1.59805	6.12062	0.0008734	0.0050524	Leeds & Lund
PSMB7	1.34978	1.11199	1.63841	0.0024165	0.0347201	2.29445	1.37881	3.81813	0.0013921	0.0071707	Leeds & Lund
TMEM50B	1.34053	1.10936	1.61987	0.0024082	0.0346687	0.598358	0.429678	0.833258	0.0023686	0.0109294	Leeds & Lund
ALDH3B2	0.750949	0.624158	0.903495	0.0024007	0.0346126	0.56443	0.44657	0.713397	1.7e-06	3.32e-05	Leeds & Lund
RAC1	0.780703	0.665433	0.915942	0.0023878	0.0344933	2.03141	1.13735	3.62826	0.0166242	0.048212	Leeds & Lund
LCE2B	0.740514	0.610036	0.898899	0.0023831	0.0344766	0.604425	0.52972	0.689665	7.44e-14	1.56e-11	Leeds & Lund
ATP5J	1.35955	1.11533	1.65725	0.0023623	0.0342609	2.13638	1.30109	3.50791	0.0026974	0.0120728	Leeds & Lund
RASSF4	0.763475	0.641576	0.908534	0.0023594	0.0342355	0.49549	0.337098	0.728305	0.0003526	0.0024823	Leeds & Lund
KAT5	0.757105	0.632826	0.905793	0.0023536	0.0341846	1.937	1.10088	3.40817	0.0218263	0.0594093	Leeds & Lund
NSF	1.34713	1.11183	1.63222	0.0023475	0.0341475	0.427141	0.263468	0.692493	0.0005594	0.0035372	Leeds & Lund
CCT8	1.43635	1.13751	1.81369	0.002345	0.034145	3.5707	1.40268	9.08967	0.0075893	0.0264535	Leeds & Lund
PTGER3	0.728436	0.594084	0.893171	0.0023182	0.0338891	0.548748	0.414299	0.726827	2.85e-05	0.0003452	Leeds & Lund
SLC12A2	1.40213	1.12814	1.74267	0.0023118	0.0338458	2.4202	1.15197	5.08465	0.0196209	0.0549499	Leeds & Lund
SPRR4	0.745433	0.617169	0.900354	0.0022916	0.0336005	0.809476	0.701006	0.934731	0.0039827	0.0161729	Leeds & Lund
SMCR8	0.751501	0.625561	0.902796	0.0022679	0.0333864	1.63724	1.07211	2.50028	0.0224711	0.0607166	Leeds & Lund
KRT80	0.750628	0.624473	0.902269	0.002247	0.033212	0.397799	0.317055	0.499107	1.67e-15	8.63e-13	Leeds & Lund
SETD8	0.82818	0.733864	0.934618	0.002242	0.0331551	2.18251	1.11219	4.28286	0.0232589	0.0622808	Leeds & Lund
GRPEL1	1.35046	1.11382	1.63738	0.0022383	0.0331493	1.99286	1.26597	3.1371	0.0028941	0.0126966	Leeds & Lund
ZNF420	1.36304	1.11775	1.66216	0.0022157	0.0328814	2.11327	1.25908	3.54695	0.0046261	0.0181856	Leeds & Lund
PTMS	0.73559	0.604262	0.895461	0.0022102	0.0328494	2.15001	1.03041	4.48613	0.041367	0.0973518	Leeds & Lund
LYRM5	1.40917	1.13188	1.75439	0.0021542	0.0323125	0.384893	0.23516	0.629962	0.0001457	0.0012304	Leeds & Lund
CASP8	0.7341	0.602807	0.89399	0.0021076	0.0318406	0.566757	0.385285	0.833704	0.003931	0.0160468	Leeds & Lund
DSC3	0.747873	0.621456	0.900005	0.0021038	0.0318154	0.406448	0.236607	0.698206	0.0011088	0.0061003	Leeds & Lund
C18ORF22	0.727847	0.594601	0.890953	0.0020754	0.0315003	3.16039	1.74409	5.72683	0.0001483	0.0012467	Leeds & Lund
PIK3CG	0.754417	0.63068	0.902432	0.0020479	0.0312282	0.690074	0.504008	0.94483	0.0206673	0.0570559	Leeds & Lund
CNIH	1.3627	1.11941	1.65887	0.0020408	0.0312337	2.1755	1.21356	3.89996	0.0090561	0.0303908	Leeds & Lund
FXR1	1.33959	1.11255	1.61296	0.002031	0.0311977	2.01675	1.23996	3.28017	0.0047034	0.0183868	Leeds & Lund
ACLY	1.35924	1.11854	1.65172	0.0020246	0.0311148	10.9961	2.37567	50.8969	0.0021635	0.0102076	Leeds & Lund
ZNF460	1.3869	1.12695	1.70681	0.0020111	0.0310047	1.84066	1.0504	3.22548	0.0330241	0.0823954	Leeds & Lund
PON3	0.742367	0.614575	0.896731	0.0019956	0.0308307	0.641865	0.539936	0.763036	5.02e-07	1.23e-05	Leeds & Lund
FAM113B	0.753224	0.629392	0.901421	0.0019846	0.0307575	0.455599	0.307141	0.675814	9.32e-05	0.0008723	Leeds & Lund
RPA1	1.31663	1.10607	1.56728	0.0019759	0.0306875	0.251988	0.146115	0.434576	7.15e-07	1.65e-05	Leeds & Lund
TNNT2	0.737147	0.607704	0.894163	0.001965	0.030616	0.429473	0.319217	0.577811	2.36e-08	8.34e-07	Leeds & Lund
OAS1	0.760061	0.638867	0.904245	0.0019631	0.0306025	0.776995	0.62282	0.969336	0.0253526	0.0665088	Leeds & Lund
SPOCK2	0.746805	0.620803	0.898381	0.0019575	0.030596	0.499076	0.383906	0.648796	2.08e-07	5.7e-06	Leeds & Lund
CLEC4A	0.749048	0.623873	0.899338	0.0019534	0.0305657	0.26445	0.16874	0.414446	6.53e-09	2.75e-07	Leeds & Lund
PUS1	1.40853	1.13413	1.74931	0.0019448	0.0304955	2.24956	1.47646	3.42747	0.0001609	0.0013252	Leeds & Lund
LPIN1	1.3625	1.1204	1.65691	0.0019421	0.030469	1.83785	1.15356	2.92805	0.0104319	0.0338644	Leeds & Lund
RCSD1	0.744313	0.617527	0.897128	0.0019391	0.0304542	0.58661	0.406483	0.846557	0.004371	0.0173584	Leeds & Lund
WFDC5	0.749251	0.624232	0.899307	0.0019385	0.0304612	0.524324	0.439716	0.62521	6.43e-13	8.75e-11	Leeds & Lund
NME1	1.57099	1.18084	2.09004	0.0019272	0.0303489	2.12889	1.24375	3.64397	0.0058608	0.0217693	Leeds & Lund
AKR1A1	0.781342	0.668589	0.913112	0.0019145	0.0302311	0.619659	0.39368	0.975354	0.0386567	0.0927762	Leeds & Lund
HYAL1	0.730606	0.599234	0.890779	0.0019117	0.0302022	0.291315	0.192756	0.44027	4.81e-09	2.07e-07	Leeds & Lund
CLEC7A	0.72897	0.597075	0.89	0.0019068	0.0301898	0.398286	0.277328	0.572001	6.2e-07	1.47e-05	Leeds & Lund
PSAP	0.761573	0.641279	0.904432	0.0019017	0.0301902	0.320285	0.117504	0.873013	0.026051	0.0677903	Leeds & Lund
PSD4	0.738585	0.610048	0.894205	0.0018946	0.0301266	0.447417	0.344203	0.581581	1.85e-09	8.73e-08	Leeds & Lund
POLE3	1.38498	1.12772	1.70094	0.0018937	0.030128	0.535053	0.365755	0.782713	0.0012716	0.0067151	Leeds & Lund
C7ORF28B	1.3847	1.1277	1.70027	0.0018881	0.0300722	0.108091	0.0312674	0.373667	0.000439	0.0029335	Leeds & Lund
C1QA	0.744518	0.618205	0.896639	0.0018697	0.0298599	1.53476	1.13696	2.07175	0.0051336	0.0196811	Leeds & Lund
TOMM34	1.35291	1.11827	1.63678	0.001869	0.0298822	0.459475	0.223898	0.942916	0.0339847	0.0841423	Leeds & Lund
HSP90AA1	1.48526	1.15758	1.90571	0.0018669	0.0298645	6.11587	1.64059	22.799	0.006988	0.024872	Leeds & Lund
ATP2A2	0.751226	0.627352	0.89956	0.0018626	0.0298443	2.36545	1.2743	4.39093	0.0063711	0.0230897	Leeds & Lund
VKORC1L1	1.3383	1.114	1.60778	0.0018495	0.0296825	1.9687	1.12678	3.43971	0.0173477	0.0497334	Leeds & Lund
FAM83A	0.720961	0.586811	0.885779	0.0018416	0.0296051	0.601995	0.453639	0.79887	0.0004389	0.0029357	Leeds & Lund
EIF3I	1.37179	1.12445	1.67353	0.0018315	0.0294915	2.48498	1.53862	4.01344	0.0001979	0.0015542	Leeds & Lund
SCRIB	1.4002	1.13326	1.73003	0.0018138	0.0293828	2.29037	1.48735	3.52693	0.0001683	0.0013734	Leeds & Lund
ITPR2	0.78521	0.67453	0.914052	0.0018127	0.0293817	0.596458	0.399551	0.890405	0.0114768	0.0364475	Leeds & Lund
CASP14	0.747254	0.62229	0.897311	0.0018054	0.0293439	0.418423	0.328179	0.533482	2.07e-12	2.26e-10	Leeds & Lund
OCIAD2	0.729078	0.597904	0.88903	0.0017944	0.0293119	0.592296	0.471279	0.744389	7.08e-06	0.000111	Leeds & Lund
PRSS8	0.73414	0.604753	0.891208	0.0017818	0.029351	0.306982	0.210162	0.448406	1e-09	5.26e-08	Leeds & Lund
ANXA11	0.758204	0.637357	0.901965	0.0017794	0.0293441	0.483734	0.243545	0.960801	0.0380597	0.0917981	Leeds & Lund
CCDC34	1.33007	1.11227	1.59052	0.0017705	0.0292295	2.95425	1.51647	5.75518	0.0014534	0.0074074	Leeds & Lund
C19ORF43	0.745888	0.620663	0.896378	0.0017683	0.02921	3.46405	1.2888	9.31071	0.0137804	0.0418105	Leeds & Lund
MYO1B	0.757333	0.636298	0.901392	0.001757	0.0291717	2.24206	1.11729	4.49912	0.0230802	0.0619092	Leeds & Lund
TKT	1.37525	1.12643	1.67904	0.0017532	0.0291404	2.44528	1.53226	3.90236	0.0001772	0.0014223	Leeds & Lund
C2CD3	0.732201	0.602362	0.890026	0.001749	0.0290876	1.79632	1.15502	2.79369	0.0093327	0.0310104	Leeds & Lund
SLC37A2	0.739354	0.611978	0.893241	0.0017462	0.0290741	0.647807	0.535307	0.783951	8.16e-06	0.0001242	Leeds & Lund
UCP3	0.727955	0.596754	0.888001	0.0017393	0.0290251	0.611542	0.421873	0.886484	0.0094293	0.0312642	Leeds & Lund
CCNA2	1.34426	1.11705	1.6177	0.0017378	0.0290172	2.00789	1.33504	3.01986	0.0008147	0.0047738	Leeds & Lund
S100A9	0.733241	0.603957	0.8902	0.001717	0.0288501	0.756401	0.595957	0.96004	0.0217178	0.0591971	Leeds & Lund
HCP5	0.73896	0.611683	0.892719	0.0017087	0.0287435	0.451479	0.278075	0.733018	0.0012996	0.0068161	Leeds & Lund
HAL	0.736879	0.608916	0.891733	0.0017042	0.028717	0.563504	0.481154	0.659947	1.11e-12	1.33e-10	Leeds & Lund
ARHGEF1	0.702247	0.563138	0.87572	0.0016996	0.0287061	2.1694	1.22679	3.83625	0.0077494	0.0268664	Leeds & Lund
COL6A3	0.751096	0.628154	0.898101	0.0016984	0.0287186	0.479691	0.316323	0.72743	0.0005441	0.0034604	Leeds & Lund
ZNF580	0.73156	0.602009	0.888991	0.0016706	0.0283796	4.28411	2.10198	8.73158	6.2e-05	0.0006345	Leeds & Lund
MYL9	0.754591	0.633121	0.899366	0.001664	0.0282839	1.5559	1.01768	2.37877	0.0412589	0.0971565	Leeds & Lund
GFM2	1.36852	1.12565	1.6638	0.0016475	0.0281329	2.39352	1.49498	3.83213	0.0002785	0.0020422	Leeds & Lund
ZNF160	0.733767	0.605138	0.889738	0.0016436	0.0280983	1.58529	1.02316	2.45627	0.0391621	0.0936989	Leeds & Lund
SMS	1.3652	1.12485	1.65691	0.0016287	0.0279417	2.58808	1.64098	4.08181	4.3e-05	0.0004811	Leeds & Lund
EPSTI1	0.761199	0.642411	0.901952	0.001621	0.0278751	0.714242	0.542668	0.940061	0.0163512	0.047652	Leeds & Lund
BNC2	1.41409	1.14017	1.75382	0.0016095	0.0277922	2.00026	1.32873	3.01115	0.000894	0.0051568	Leeds & Lund
HNRNPU	1.40784	1.13859	1.74076	0.0015861	0.0275173	2.29896	1.31709	4.01279	0.0033993	0.0142902	Leeds & Lund
ELOVL5	1.36331	1.12509	1.65197	0.0015625	0.027252	2.04603	1.32845	3.15122	0.0011585	0.0062978	Leeds & Lund
MRRF	1.39785	1.13586	1.72026	0.001561	0.0272589	0.509315	0.321744	0.806235	0.0039883	0.0161869	Leeds & Lund
SOD1	0.744812	0.620603	0.893881	0.0015497	0.0271423	4.32325	1.79096	10.436	0.0011296	0.0061927	Leeds & Lund
LIN9	1.391	1.13397	1.70629	0.0015444	0.0270974	2.5566	1.5096	4.32977	0.0004791	0.0031313	Leeds & Lund
FANCI	1.42747	1.14525	1.77925	0.0015419	0.0271182	2.05	1.28532	3.26961	0.0025793	0.011686	Leeds & Lund
SERPINB5	0.745636	0.621793	0.894144	0.001538	0.0271157	0.479458	0.40379	0.569306	4.93e-17	9.55e-14	Leeds & Lund
ANXA7	0.671349	0.524644	0.859076	0.0015378	0.0271281	0.422868	0.244331	0.731866	0.0021023	0.0099616	Leeds & Lund
TBC1D13	1.35189	1.12198	1.62892	0.0015235	0.0270057	0.567017	0.390174	0.824015	0.0029303	0.0128191	Leeds & Lund
SLIT3	0.732929	0.604964	0.887961	0.0015047	0.0267684	0.482808	0.375077	0.621483	1.58e-08	5.84e-07	Leeds & Lund
AIF1	0.748048	0.625392	0.89476	0.001488	0.0266009	0.582249	0.400274	0.846955	0.0046727	0.018313	Leeds & Lund
NR2F2	1.37501	1.12983	1.6734	0.0014821	0.0265276	2.11058	1.23445	3.60853	0.006339	0.023027	Leeds & Lund
KRT1	0.733733	0.606313	0.88793	0.0014659	0.0263661	0.592289	0.516642	0.679012	5.79e-14	1.32e-11	Leeds & Lund
IL18	0.736304	0.609812	0.889035	0.0014574	0.0262303	0.129471	0.0756303	0.221642	9.12e-14	1.86e-11	Leeds & Lund
SMYD5	0.777115	0.665397	0.907589	0.00145	0.026193	1.91048	1.21785	2.99703	0.0048339	0.0188114	Leeds & Lund
GMCL1	1.41204	1.1419	1.74609	0.0014484	0.0261798	1.92906	1.13428	3.28073	0.0153061	0.0453046	Leeds & Lund
ZCCHC7	1.39426	1.13639	1.71066	0.0014458	0.0261495	0.522029	0.349305	0.780161	0.0015188	0.0076803	Leeds & Lund
ST6GALNAC3	1.37435	1.13024	1.67119	0.0014371	0.0260237	1.47053	1.10529	1.95646	0.0081154	0.0279356	Leeds & Lund
NLRX1	0.722714	0.591892	0.882452	0.0014355	0.0260277	0.475908	0.364276	0.621749	5.2e-08	1.67e-06	Leeds & Lund
DOCK5	0.737187	0.611185	0.889164	0.0014308	0.0260214	0.688557	0.500041	0.948143	0.0222397	0.0603015	Leeds & Lund
CRCT1	0.734403	0.607497	0.887821	0.0014262	0.0259714	0.484519	0.401245	0.585076	5.04e-14	1.26e-11	Leeds & Lund
PIAS4	1.45875	1.15674	1.83962	0.0014217	0.0259696	12.0987	2.68924	54.4313	0.0011568	0.0062972	Leeds & Lund
RAB23	1.33933	1.11933	1.60257	0.0014164	0.0259047	2.039	1.23807	3.35805	0.0051266	0.0196837	Leeds & Lund
KIAA0319L	0.750204	0.62884	0.89499	0.0014118	0.025837	2.11709	1.40094	3.19934	0.0003703	0.0025721	Leeds & Lund
URM1	1.31926	1.11291	1.56386	0.0014093	0.0258072	0.544067	0.328026	0.902393	0.0183814	0.0520426	Leeds & Lund
TRIM29	0.743427	0.619735	0.891806	0.0014066	0.0257734	0.577847	0.501971	0.665191	2.23e-14	6.92e-12	Leeds & Lund
LYPD5	0.732443	0.605088	0.886604	0.0013983	0.0256537	0.379637	0.271815	0.53023	1.33e-08	5.03e-07	Leeds & Lund
CTPS2	1.38309	1.13375	1.68727	0.0013855	0.0254984	0.7761	0.651697	0.924252	0.0044588	0.0176348	Leeds & Lund
FANCB	1.36265	1.12734	1.64708	0.0013779	0.0255034	1.90177	1.3106	2.75961	0.0007145	0.0042836	Leeds & Lund
KBTBD7	1.39359	1.13723	1.70774	0.0013751	0.0254826	1.7836	1.14925	2.7681	0.0098705	0.0323536	Leeds & Lund
IGF2R	1.35414	1.12467	1.63043	0.0013733	0.0254647	0.204836	0.0888479	0.472243	0.0001988	0.0015586	Leeds & Lund
NDRG3	0.716029	0.583646	0.878439	0.0013616	0.0253287	3.34298	1.74442	6.40646	0.0002762	0.0020332	Leeds & Lund
CTNNA1	1.35075	1.12381	1.62353	0.0013566	0.025284	0.562909	0.356087	0.889857	0.013915	0.0421033	Leeds & Lund
TSPAN6	1.37368	1.13117	1.66817	0.0013565	0.0252972	1.8908	1.33255	2.68293	0.0003595	0.0025153	Leeds & Lund
CRSP9	1.35614	1.12555	1.63397	0.0013562	0.0253234	0.491111	0.279077	0.864242	0.013664	0.041571	Leeds & Lund
GRHL3	0.680289	0.537467	0.861063	0.0013545	0.0253239	0.534957	0.445981	0.641684	1.58e-11	1.29e-09	Leeds & Lund
CPA4	0.74611	0.623764	0.892454	0.0013499	0.0252708	0.510837	0.424652	0.614513	1.04e-12	1.28e-10	Leeds & Lund
WDR4	1.35387	1.12502	1.62928	0.0013419	0.0251541	2.34099	1.44911	3.78182	0.0005092	0.0032813	Leeds & Lund
RNF31	0.713692	0.580784	0.877015	0.0013359	0.0250723	0.593577	0.375835	0.937469	0.025291	0.0664596	Leeds & Lund
RASSF5	0.772938	0.660413	0.904636	0.0013342	0.0250568	0.287273	0.178229	0.463033	3.03e-07	7.97e-06	Leeds & Lund
ADPRHL2	0.733198	0.60663	0.886173	0.0013278	0.0250174	4.18155	1.73875	10.0563	0.0013957	0.0071795	Leeds & Lund
TRIB1	1.37238	1.13129	1.66484	0.0013199	0.0249486	0.586852	0.356149	0.966997	0.0364648	0.0887242	Leeds & Lund
DMKN	0.738756	0.614144	0.888652	0.001316	0.0248913	0.558991	0.462535	0.675561	1.76e-09	8.58e-08	Leeds & Lund
IRF7	0.716664	0.584973	0.878001	0.0013001	0.0246691	0.455871	0.308816	0.672953	7.71e-05	0.000745	Leeds & Lund
DEXI	1.3471	1.12361	1.61504	0.0012856	0.0245058	0.518509	0.353183	0.761224	0.0008004	0.0047004	Leeds & Lund
UAP1	1.33465	1.11965	1.59093	0.001277	0.0244041	2.34397	1.51867	3.61778	0.0001196	0.001056	Leeds & Lund
SERPINB8	0.74572	0.623846	0.891403	0.00127	0.024302	0.628199	0.450635	0.875728	0.0060892	0.0223712	Leeds & Lund
ZNF74	1.39352	1.13895	1.70498	0.0012634	0.0242075	2.35504	1.23716	4.48301	0.0091079	0.0304856	Leeds & Lund
CCNT2	1.48348	1.16793	1.8843	0.0012286	0.0238526	0.385438	0.25137	0.591011	1.23e-05	0.0001762	Leeds & Lund
DOCK8	0.728029	0.600734	0.882297	0.0012076	0.0236783	0.6194	0.456941	0.83962	0.0020266	0.0096618	Leeds & Lund
TMEM97	1.39964	1.14191	1.71554	0.0012034	0.0236127	4.21364	1.75537	10.1145	0.0012843	0.0067587	Leeds & Lund
C12ORF23	1.45535	1.15978	1.82625	0.0011965	0.0235553	2.86394	1.51996	5.39629	0.0011326	0.0062005	Leeds & Lund
EIF3C	1.45575	1.16	1.82691	0.0011912	0.023515	2.3898	1.19608	4.77488	0.0136243	0.0415319	Leeds & Lund
ITGAL	0.736352	0.611963	0.886025	0.0011878	0.0234627	0.588328	0.474753	0.729073	1.25e-06	2.61e-05	Leeds & Lund
AP1S2	1.49185	1.17158	1.89966	0.0011771	0.0233461	5.45421	1.91703	15.518	0.0014734	0.0074748	Leeds & Lund
PSORS1C2	0.717323	0.586881	0.876758	0.0011769	0.0233584	0.586165	0.483734	0.710285	5.01e-08	1.63e-06	Leeds & Lund
KLHDC10	1.41686	1.14792	1.74882	0.0011766	0.0233684	1.56997	1.07435	2.29424	0.0197775	0.0552487	Leeds & Lund
ENY2	1.38782	1.13855	1.69166	0.0011764	0.0233791	6.31918	3.04809	13.1007	7.19e-07	1.65e-05	Leeds & Lund
KRT23	0.73714	0.613125	0.886239	0.0011746	0.0233595	0.466806	0.376112	0.57937	4.77e-12	4.51e-10	Leeds & Lund
DUOXA1	0.741115	0.61855	0.887967	0.0011611	0.0231863	0.455986	0.370147	0.561732	1.58e-13	2.92e-11	Leeds & Lund
PTK2	1.34516	1.12482	1.60867	0.0011592	0.0231949	3.83399	2.39037	6.14946	2.47e-08	8.63e-07	Leeds & Lund
B2M	0.737316	0.613566	0.886024	0.0011502	0.0230947	0.254693	0.136818	0.474124	1.6e-05	0.0002166	Leeds & Lund
UBE2G1	0.746948	0.626479	0.890582	0.0011485	0.0230761	4.60526	1.72403	12.3016	0.002315	0.0107332	Leeds & Lund
CD7	0.742849	0.621006	0.888599	0.0011453	0.023027	0.59738	0.429063	0.831725	0.0022792	0.0106178	Leeds & Lund
GABRE	0.723488	0.595318	0.879252	0.0011399	0.0229493	0.420037	0.281504	0.626745	2.16e-05	0.000277	Leeds & Lund
EDG4	0.718632	0.58895	0.876869	0.0011375	0.0229798	0.566755	0.398284	0.80649	0.0016054	0.0080342	Leeds & Lund
ACSL5	0.732079	0.606856	0.883142	0.0011206	0.0227805	0.561496	0.428004	0.736622	3.09e-05	0.0003682	Leeds & Lund
GRHL1	0.724864	0.597389	0.879539	0.0011113	0.0226687	0.481286	0.384664	0.602178	1.59e-10	9.72e-09	Leeds & Lund
PARP12	0.74066	0.618514	0.886929	0.0010949	0.0224904	0.659682	0.485364	0.896605	0.0078813	0.0272022	Leeds & Lund
UQCC	1.4001	1.14398	1.71355	0.0010948	0.0225043	2.33257	1.54041	3.53211	6.31e-05	0.0006411	Leeds & Lund
TAF1B	1.5023	1.17668	1.91803	0.0010935	0.0225099	3.09686	1.61193	5.94975	0.000691	0.0041851	Leeds & Lund
RAB11B	0.73586	0.612151	0.88457	0.0010904	0.0224621	2.30714	1.20984	4.39968	0.0111367	0.0356447	Leeds & Lund
MRPS33	1.40162	1.14493	1.71587	0.0010705	0.0222068	2.09173	1.28422	3.40701	0.0030264	0.0130556	Leeds & Lund
CLEC2D	0.745134	0.624723	0.888754	0.0010699	0.0222108	0.612397	0.441423	0.849592	0.0033261	0.0140513	Leeds & Lund
HOXD3	1.3421	1.12528	1.6007	0.0010643	0.022156	1.4838	1.04624	2.10436	0.026859	0.0695426	Leeds & Lund
CD1A	0.72727	0.601071	0.879965	0.0010564	0.0220704	0.539226	0.459603	0.632642	3.54e-14	9.16e-12	Leeds & Lund
RFC5	1.3841	1.13959	1.68107	0.0010469	0.0219511	2.23026	1.21922	4.07969	0.0092328	0.0307574	Leeds & Lund
IPO11	1.40819	1.14764	1.72788	0.001041	0.0218891	3.70113	1.30453	10.5006	0.0139062	0.0421098	Leeds & Lund
GLRX	0.732941	0.608864	0.882303	0.001026	0.0217148	0.428036	0.256038	0.715577	0.0012102	0.0064971	Leeds & Lund
TCEB1	1.43455	1.15661	1.77928	0.0010228	0.0216764	2.2322	1.29558	3.84592	0.0038162	0.0156857	Leeds & Lund
C10ORF116	0.745142	0.625604	0.887522	0.0009755	0.0210555	0.174108	0.101584	0.298411	2.03e-10	1.22e-08	Leeds & Lund
UBE2E1	0.735205	0.612363	0.88269	0.0009747	0.0210677	3.60384	1.74296	7.4515	0.000542	0.0034498	Leeds & Lund
TNK2	0.729632	0.604981	0.879967	0.0009745	0.0210793	1.62531	1.07476	2.45788	0.0213542	0.0583907	Leeds & Lund
MUCL1	0.73058	0.606245	0.880417	0.0009735	0.021074	0.612117	0.520904	0.719301	2.49e-09	1.15e-07	Leeds & Lund
SLAMF6	0.71339	0.583687	0.871914	0.000971	0.0210663	0.657668	0.537158	0.805214	4.95e-05	0.0005354	Leeds & Lund
ARF4	1.34871	1.12939	1.61063	0.0009537	0.0208138	3.76524	2.06854	6.85361	1.44e-05	0.0001979	Leeds & Lund
GCOM1	0.721348	0.594441	0.875348	0.0009378	0.0206208	2.26597	1.35512	3.78905	0.0018173	0.0088883	Leeds & Lund
COL6A2	0.715281	0.586563	0.872247	0.0009319	0.0206297	0.49941	0.306787	0.812975	0.0052246	0.0199511	Leeds & Lund
MGC3196	1.44694	1.16272	1.80064	0.000929	0.0206288	1.85434	1.26611	2.71586	0.0015142	0.0076619	Leeds & Lund
RUNDC1	1.43402	1.1585	1.77506	0.0009276	0.0206129	1.66134	1.10179	2.50506	0.0154092	0.0454711	Leeds & Lund
PARP14	0.715614	0.58722	0.872081	0.000911	0.0203501	0.573588	0.376785	0.873186	0.0095288	0.0314463	Leeds & Lund
RCAN1	0.740479	0.620122	0.884196	0.0009003	0.0201899	1.54904	1.12993	2.12361	0.00655	0.0235838	Leeds & Lund
MRPL13	1.41073	1.1515	1.72833	0.0008947	0.020141	9.63804	3.38345	27.4547	2.21e-05	0.0002832	Leeds & Lund
CDC2L2	0.72648	0.601685	0.877158	0.0008906	0.0200936	2.94542	1.41878	6.11477	0.0037484	0.0154646	Leeds & Lund
SPI1	0.729804	0.606085	0.878777	0.0008889	0.0201032	0.544699	0.345313	0.859212	0.0089876	0.0302263	Leeds & Lund
HCK	0.740712	0.62059	0.884084	0.000885	0.0200447	0.675773	0.544646	0.83847	0.0003699	0.0025715	Leeds & Lund
NDUFB5	1.39613	1.14688	1.69955	0.0008816	0.0200148	2.30813	1.23247	4.32257	0.0089759	0.0302001	Leeds & Lund
C6ORF145	0.72614	0.601349	0.876827	0.0008802	0.020013	4.76842	2.13105	10.6698	0.000144	0.0012182	Leeds & Lund
CDCA3	1.38933	1.14465	1.68632	0.0008783	0.0200022	1.88891	1.35771	2.62793	0.0001599	0.00132	Leeds & Lund
OPTN	0.706343	0.575526	0.866893	0.0008781	0.0200129	0.371661	0.231504	0.596674	4.17e-05	0.0004682	Leeds & Lund
CAMKK2	0.807882	0.7126	0.915905	0.0008625	0.0199346	2.01482	1.17287	3.46116	0.0111614	0.0356797	Leeds & Lund
MSH2	1.39379	1.1466	1.69428	0.0008578	0.0199043	3.07616	1.78038	5.31503	5.64e-05	0.00059	Leeds & Lund
CAND1	1.414	1.15348	1.73337	0.0008554	0.0198808	3.59237	1.82613	7.06693	0.0002118	0.001639	Leeds & Lund
ARL6IP1	1.46542	1.17061	1.83447	0.0008543	0.0198721	2.04422	1.27897	3.26736	0.0028049	0.0124176	Leeds & Lund
IFI44L	0.732178	0.609674	0.879297	0.000847	0.0198271	0.658534	0.500027	0.867288	0.0029442	0.012851	Leeds & Lund
RASA1	1.4331	1.16018	1.77022	0.0008425	0.0197688	0.407124	0.248632	0.666646	0.0003547	0.0024886	Leeds & Lund
PPIG	0.704123	0.573269	0.864846	0.000825	0.0195311	3.96992	1.93434	8.14761	0.0001709	0.0013871	Leeds & Lund
MAK16	1.37682	1.14179	1.66024	0.0008128	0.0193822	0.451001	0.237916	0.854931	0.0146736	0.0438849	Leeds & Lund
KRT5	0.709251	0.58009	0.86717	0.0008093	0.0193309	0.660661	0.572079	0.76296	1.67e-08	6.1e-07	Leeds & Lund
PLOD2	1.4145	1.15484	1.73254	0.0008045	0.0193081	2.2561	1.49725	3.39956	0.0001005	0.0009281	Leeds & Lund
KLF4	0.710198	0.581449	0.867456	0.0007985	0.0192272	0.539233	0.394681	0.736726	0.0001049	0.00096	Leeds & Lund
PRR3	1.38296	1.1443	1.67139	0.0007947	0.0192153	4.30462	2.35643	7.86348	2.05e-06	3.91e-05	Leeds & Lund
DFFA	1.41466	1.15515	1.73246	0.0007937	0.019223	4.10859	1.48765	11.3471	0.0064041	0.0231659	Leeds & Lund
SS18L1	1.37369	1.14139	1.65326	0.0007817	0.019074	2.3175	1.30877	4.10372	0.003939	0.0160544	Leeds & Lund
STAP2	0.741948	0.623572	0.882797	0.0007635	0.0188329	0.677766	0.524275	0.876195	0.0029896	0.0129618	Leeds & Lund
HDC	0.731759	0.610124	0.877644	0.0007594	0.0188121	0.634488	0.518059	0.777084	1.09e-05	0.0001578	Leeds & Lund
ZBTB44	0.798889	0.701198	0.91019	0.0007406	0.0185657	0.45255	0.248623	0.823743	0.0094729	0.0313553	Leeds & Lund
SLC30A5	1.47046	1.17542	1.83955	0.0007392	0.0185465	2.22981	1.41271	3.5195	0.0005737	0.0036096	Leeds & Lund
C1R	0.75805	0.645662	0.89	0.0007161	0.0181683	0.508252	0.35988	0.717797	0.0001218	0.0010665	Leeds & Lund
LAMC2	0.725665	0.602689	0.873732	0.0007124	0.0181199	0.521261	0.417843	0.650275	7.73e-09	3.22e-07	Leeds & Lund
MMP25	0.710395	0.582788	0.865944	0.0007122	0.0181483	0.681106	0.539728	0.859519	0.001215	0.0065093	Leeds & Lund
DHFR	1.38425	1.14691	1.6707	0.0007029	0.0180056	1.4696	1.05584	2.04549	0.0224821	0.0607041	Leeds & Lund
MAP2	0.713094	0.586553	0.866935	0.0006922	0.0179013	0.722994	0.577005	0.905921	0.0048236	0.018781	Leeds & Lund
HSPA4	1.42079	1.16013	1.74001	0.0006828	0.0177678	2.20272	1.44027	3.36878	0.0002694	0.0020041	Leeds & Lund
LYZ	0.716289	0.590841	0.868373	0.000682	0.0177632	0.610978	0.494161	0.755409	5.34e-06	8.7e-05	Leeds & Lund
PAPOLA	1.49178	1.18437	1.87896	0.0006806	0.0177738	0.286102	0.113899	0.718663	0.0077443	0.0268607	Leeds & Lund
XAF1	0.741887	0.624591	0.88121	0.0006733	0.0176791	0.464893	0.344045	0.628189	6.13e-07	1.46e-05	Leeds & Lund
CD96	0.719903	0.5957	0.870001	0.0006707	0.0176405	0.339724	0.221074	0.522052	8.43e-07	1.88e-05	Leeds & Lund
LTBP4	0.708475	0.580903	0.864062	0.0006678	0.01758	0.446907	0.299504	0.666857	8e-05	0.000767	Leeds & Lund
BOP1	1.56128	1.20814	2.01766	0.0006611	0.0174668	2.53429	1.60499	4.00166	6.61e-05	0.0006625	Leeds & Lund
GNA12	0.777487	0.672641	0.898675	0.0006603	0.0174625	1.70586	1.10522	2.63293	0.0158742	0.0465772	Leeds & Lund
KCNMA1	0.728831	0.607536	0.874342	0.0006595	0.017456	0.432175	0.256694	0.727616	0.0015974	0.0079996	Leeds & Lund
KIAA1737	1.43184	1.16499	1.75981	0.0006466	0.0172394	1.7576	1.1021	2.80296	0.017872	0.0509351	Leeds & Lund
CENPK	1.40961	1.15739	1.71678	0.0006419	0.0172087	1.8657	1.27742	2.72492	0.0012516	0.0066545	Leeds & Lund
IRF8	0.723157	0.600365	0.871063	0.0006403	0.0171809	0.493353	0.384703	0.63269	2.59e-08	8.97e-07	Leeds & Lund
LAT	0.695432	0.564547	0.85666	0.0006394	0.0171722	0.377671	0.215131	0.663015	0.0006957	0.0041971	Leeds & Lund
ELF4	0.732567	0.612732	0.875837	0.0006385	0.0171646	0.5691	0.386186	0.838651	0.0043791	0.0173819	Leeds & Lund
EPHA4	0.734437	0.615232	0.876737	0.0006359	0.0171401	0.638507	0.497033	0.820251	0.0004473	0.0029736	Leeds & Lund
FAF2	1.40663	1.15656	1.71076	0.0006346	0.0171366	0.221667	0.0943541	0.520766	0.0005458	0.0034679	Leeds & Lund
KLK5	0.720707	0.597266	0.869661	0.0006333	0.0171333	0.508795	0.427781	0.605152	2.24e-14	6.67e-12	Leeds & Lund
FGFR3	0.682981	0.548987	0.84968	0.0006218	0.0169	0.290678	0.207669	0.406866	5.95e-13	8.39e-11	Leeds & Lund
ECGF1	0.741287	0.624495	0.879922	0.0006206	0.0168995	0.342674	0.12725	0.922787	0.0340913	0.0843523	Leeds & Lund
HDAC7A	0.732992	0.613603	0.875611	0.0006161	0.0168397	2.50759	1.27838	4.91873	0.0074844	0.0261584	Leeds & Lund
PARP8	0.752962	0.640234	0.88554	0.0006057	0.0166636	0.661002	0.493064	0.886139	0.0056349	0.0211229	Leeds & Lund
HNRNPUL2	0.679263	0.54495	0.846681	0.0005804	0.0161938	5.58446	1.26351	24.6822	0.0233003	0.0623701	Leeds & Lund
RBM3	0.768848	0.662004	0.892937	0.0005745	0.0161366	2.49284	1.1232	5.53267	0.0247281	0.0652904	Leeds & Lund
ITM2A	0.724058	0.602524	0.870106	0.0005727	0.0161343	0.356984	0.250981	0.507758	1e-08	3.96e-07	Leeds & Lund
EWSR1	0.735532	0.617617	0.87596	0.0005698	0.0160672	5.02518	2.28206	11.0656	6.11e-05	0.0006262	Leeds & Lund
DDX60	0.715374	0.591496	0.865196	0.0005553	0.0159352	0.537267	0.345595	0.835241	0.0057846	0.0215589	Leeds & Lund
MRPS11	1.39304	1.15417	1.68135	0.0005524	0.0158658	0.459287	0.274496	0.768482	0.0030493	0.0131471	Leeds & Lund
NDUFA4L2	0.722969	0.601468	0.869013	0.0005491	0.0158792	0.673095	0.504818	0.897465	0.0069961	0.0248777	Leeds & Lund
CALML5	0.71836	0.595501	0.866568	0.0005472	0.0158405	0.415656	0.304968	0.566519	2.75e-08	9.47e-07	Leeds & Lund
PKP1	0.715737	0.592097	0.865195	0.0005471	0.0158549	0.5173	0.421877	0.634307	2.36e-10	1.4e-08	Leeds & Lund
SH3RF2	0.708631	0.58296	0.861393	0.0005441	0.0157983	0.437645	0.337563	0.567399	4.44e-10	2.48e-08	Leeds & Lund
NET1	0.713999	0.590039	0.864001	0.0005352	0.0156318	0.62694	0.459859	0.854727	0.0031502	0.0134917	Leeds & Lund
PLXDC2	0.725171	0.604569	0.86983	0.0005347	0.0156478	0.327105	0.203307	0.526287	4.11e-06	6.99e-05	Leeds & Lund
C1S	0.718012	0.595293	0.866028	0.0005319	0.0155834	0.379422	0.25457	0.565508	1.94e-06	3.74e-05	Leeds & Lund
IFI27	0.726687	0.606808	0.870248	0.0005186	0.0154247	0.581671	0.455044	0.743535	1.52e-05	0.0002082	Leeds & Lund
KIF23	1.39379	1.1556	1.68107	0.0005156	0.0153973	1.90745	1.27312	2.85782	0.0017442	0.0085738	Leeds & Lund
KLF3	0.70057	0.573176	0.856279	0.0005104	0.015288	0.609987	0.411381	0.904476	0.0139111	0.042108	Leeds & Lund
SMC4	1.46168	1.18084	1.80933	0.0004886	0.0148937	2.66189	1.77754	3.98621	2.01e-06	3.85e-05	Leeds & Lund
RTN1	0.730095	0.611863	0.871172	0.0004829	0.014795	0.495868	0.383184	0.64169	9.66e-08	2.86e-06	Leeds & Lund
KIAA0101	1.42886	1.16947	1.74578	0.0004799	0.0147341	1.52832	1.17534	1.98731	0.0015466	0.0078002	Leeds & Lund
SMAD5	1.39743	1.15814	1.68616	0.0004792	0.0147432	0.455531	0.287142	0.722669	0.0008393	0.0048922	Leeds & Lund
MYADM	1.43993	1.17351	1.76682	0.0004779	0.0147198	0.554316	0.352986	0.870477	0.0103943	0.0337848	Leeds & Lund
CDCP1	0.713416	0.590305	0.862203	0.0004757	0.0146819	0.708804	0.5583	0.89988	0.004709	0.0183902	Leeds & Lund
RASA4	0.718344	0.596734	0.864738	0.0004727	0.0146229	0.544068	0.40185	0.736618	8.24e-05	0.0007873	Leeds & Lund
S100A3	0.697816	0.570339	0.853786	0.0004725	0.0146302	0.460985	0.298049	0.712995	0.0005008	0.0032459	Leeds & Lund
MKI67IP	1.41695	1.16555	1.72258	0.0004701	0.0145867	2.15754	1.2725	3.65815	0.0043093	0.0171928	Leeds & Lund
CXCL14	0.737586	0.621963	0.874705	0.0004672	0.0145595	0.332195	0.255411	0.432062	2.08e-16	2.01e-13	Leeds & Lund
C13ORF15	0.789021	0.69099	0.900959	0.0004638	0.014514	0.654576	0.490402	0.873711	0.0040229	0.0162762	Leeds & Lund
TMEM167A	1.5179	1.20171	1.91728	0.0004621	0.0144765	2.67673	1.40038	5.11636	0.0028938	0.0127027	Leeds & Lund
PILRA	0.760613	0.65271	0.886353	0.0004557	0.0143986	0.568383	0.430946	0.749652	6.33e-05	0.0006421	Leeds & Lund
IRF9	0.719888	0.599151	0.864954	0.0004499	0.0142617	0.43642	0.246159	0.773737	0.0045392	0.0178801	Leeds & Lund
BBS10	1.39107	1.15695	1.67255	0.000447	0.0142162	2.74201	1.68935	4.4506	4.47e-05	0.0004941	Leeds & Lund
PPAT	1.43957	1.17494	1.76379	0.0004387	0.0140292	2.14063	1.3797	3.32123	0.0006831	0.0041499	Leeds & Lund
GNA15	0.732749	0.616199	0.871344	0.0004345	0.0139401	0.560645	0.459422	0.684172	1.23e-08	4.76e-07	Leeds & Lund
BICD2	0.730215	0.612903	0.86998	0.0004335	0.0139362	0.367403	0.211046	0.6396	0.0004001	0.0027229	Leeds & Lund
VPS26B	0.663301	0.527909	0.833418	0.0004245	0.0137236	1.8521	1.11954	3.064	0.0164106	0.0477712	Leeds & Lund
KRT15	0.717377	0.596484	0.862773	0.0004193	0.0136464	0.671307	0.56679	0.795097	3.92e-06	6.75e-05	Leeds & Lund
MRPL30	1.43285	1.17355	1.74945	0.0004138	0.0135549	1.66853	1.02269	2.72223	0.0403817	0.0957304	Leeds & Lund
POFUT1	0.702825	0.577916	0.854732	0.000412	0.0135294	1.7475	1.14327	2.67107	0.0099229	0.032484	Leeds & Lund
VAPA	0.741328	0.627993	0.875116	0.0004064	0.0134341	2.40382	1.1816	4.89028	0.0154983	0.0456817	Leeds & Lund
PIGL	0.694	0.566841	0.849686	0.000404	0.0134317	0.469984	0.286632	0.770623	0.0027648	0.0122896	Leeds & Lund
SUGT1	1.39912	1.16171	1.68506	0.0004003	0.0134144	2.94535	1.49684	5.79558	0.00176	0.0086353	Leeds & Lund
FNDC3A	1.46128	1.18448	1.80275	0.0003999	0.0134146	1.58315	1.1207	2.23643	0.0091471	0.0305771	Leeds & Lund
OTUD6B	1.40969	1.16583	1.70455	0.0003951	0.0132988	1.91223	1.23333	2.96483	0.0037639	0.015512	Leeds & Lund
TCF4	0.701944	0.577291	0.853512	0.0003882	0.0130993	0.577493	0.371426	0.897885	0.0147545	0.044076	Leeds & Lund
PAICS	1.43466	1.17538	1.75115	0.000387	0.0131033	1.56521	1.11519	2.19682	0.0095875	0.0315996	Leeds & Lund
CHP2	0.707568	0.584568	0.856449	0.0003845	0.0130935	0.471798	0.372792	0.597097	4.07e-10	2.29e-08	Leeds & Lund
HSPD1	1.46452	1.18675	1.8073	0.000377	0.0129594	4.58702	1.63757	12.8488	0.0037493	0.0154598	Leeds & Lund
UPF3B	1.39907	1.16304	1.683	0.0003679	0.0127944	1.52121	1.09251	2.11815	0.012997	0.0400609	Leeds & Lund
MESP1	1.42116	1.17202	1.72326	0.0003515	0.0124156	1.73916	1.27184	2.37819	0.0005281	0.0033747	Leeds & Lund
GRB7	0.701395	0.577484	0.851895	0.0003486	0.0123748	0.606071	0.482062	0.76198	1.81e-05	0.0002376	Leeds & Lund
IL11RA	0.729435	0.613637	0.867085	0.0003475	0.0123646	0.695822	0.492775	0.982535	0.0393903	0.0940707	Leeds & Lund
PHF11	0.749034	0.639645	0.877129	0.0003337	0.0122581	0.507498	0.389146	0.661844	5.54e-07	1.35e-05	Leeds & Lund
FLG2	0.709838	0.588735	0.855851	0.0003294	0.0121179	0.552154	0.461811	0.660172	7.26e-11	4.93e-09	Leeds & Lund
GPX3	0.718821	0.600706	0.860161	0.0003124	0.0116985	0.260089	0.108781	0.621856	0.0024606	0.0112999	Leeds & Lund
CCDC9	0.707107	0.585726	0.853642	0.0003099	0.0116476	1.66009	1.02382	2.69176	0.039833	0.0948941	Leeds & Lund
PARVG	0.726564	0.610996	0.86399	0.0003014	0.0115368	0.587618	0.460266	0.750207	1.99e-05	0.000257	Leeds & Lund
SIRT5	1.45341	1.18668	1.78009	0.0003009	0.0115297	1.85214	1.28466	2.67029	0.0009599	0.0054436	Leeds & Lund
DUOX1	0.699488	0.576305	0.849001	0.0002989	0.0115431	0.443865	0.366223	0.537968	1.24e-16	1.6e-13	Leeds & Lund
TBC1D10C	0.703284	0.581388	0.850737	0.0002894	0.0112982	0.55982	0.441889	0.709224	1.53e-06	3.06e-05	Leeds & Lund
ALOX5	0.724626	0.608844	0.862426	0.0002875	0.0112528	0.64846	0.500001	0.840998	0.0010929	0.0060384	Leeds & Lund
RHPN2	1.43728	1.18147	1.74848	0.0002861	0.011211	2.11674	1.52381	2.94041	7.75e-06	0.000119	Leeds & Lund
CSNK1G3	1.52121	1.21309	1.90759	0.0002804	0.011122	3.55315	1.9229	6.56554	5.18e-05	0.0005528	Leeds & Lund
LFNG	0.602477	0.458579	0.791529	0.0002737	0.0110212	0.523275	0.3824	0.716049	5.18e-05	0.0005533	Leeds & Lund
NLRP10	0.685471	0.559392	0.839966	0.0002709	0.010997	0.358491	0.255438	0.503119	2.98e-09	1.35e-07	Leeds & Lund
RIPK3	0.737428	0.626056	0.868612	0.0002661	0.0108492	0.402556	0.303534	0.533882	2.67e-10	1.57e-08	Leeds & Lund
EBI2	0.716533	0.598999	0.85713	0.0002658	0.0108524	0.535869	0.396666	0.723922	4.8e-05	0.0005233	Leeds & Lund
SSR1	1.4664	1.19375	1.80132	0.0002649	0.0108585	1.64611	1.06181	2.55194	0.0258722	0.0674609	Leeds & Lund
EFS	0.708351	0.58865	0.852392	0.0002611	0.010827	0.662058	0.51554	0.850217	0.0012317	0.0065803	Leeds & Lund
HIST1H2BJ	1.44605	1.18667	1.76214	0.0002554	0.0107083	2.36114	1.39812	3.98748	0.0013113	0.0068545	Leeds & Lund
ZNF683	0.701821	0.580527	0.848459	0.0002546	0.0106938	0.595574	0.496428	0.714521	2.43e-08	8.52e-07	Leeds & Lund
AES	0.673779	0.545388	0.832396	0.0002514	0.0106041	2.45179	1.48662	4.04359	0.0004425	0.0029497	Leeds & Lund
PFKM	1.4847	1.20165	1.83442	0.00025	0.0106372	0.333546	0.197473	0.563384	4.03e-05	0.0004559	Leeds & Lund
ZFP36L2	0.715008	0.597631	0.855438	0.0002457	0.0105152	0.258603	0.121575	0.550078	0.0004446	0.0029581	Leeds & Lund
ME3	0.688504	0.564117	0.84032	0.0002414	0.0104343	0.58624	0.472504	0.727355	1.22e-06	2.56e-05	Leeds & Lund
SSH3	0.705573	0.585755	0.849901	0.0002399	0.0104335	0.333774	0.1855	0.600567	0.0002509	0.0018866	Leeds & Lund
P76	0.693375	0.570298	0.843014	0.0002399	0.0104464	0.481266	0.301023	0.769433	0.0022521	0.0105359	Leeds & Lund
MRPS30	1.35218	1.15149	1.58786	0.0002325	0.0102475	1.50382	1.02638	2.20336	0.0362962	0.0884251	Leeds & Lund
ACSL3	1.4847	1.20313	1.83217	0.0002299	0.0101945	1.57773	1.07115	2.3239	0.0210065	0.0577865	Leeds & Lund
ZNF828	1.49022	1.20559	1.84206	0.0002252	0.0100325	0.579532	0.388767	0.863905	0.007402	0.0259521	Leeds & Lund
CFLAR	0.629398	0.49216	0.804903	0.0002247	0.0100236	0.386253	0.194079	0.768714	0.0067466	0.0241792	Leeds & Lund
HSN2	0.724431	0.610425	0.859729	0.0002243	0.0100192	0.622842	0.423565	0.915875	0.016098	0.0470913	Leeds & Lund
TUBA4A	0.71722	0.60117	0.855673	0.0002235	0.0100176	0.316632	0.236228	0.424403	1.42e-14	4.79e-12	Leeds & Lund
IKZF3	0.691024	0.568033	0.840644	0.0002191	0.00994	0.641295	0.466016	0.8825	0.0063844	0.0231163	Leeds & Lund
SNRPF	1.38718	1.16647	1.64965	0.0002142	0.0098235	1.73359	1.03032	2.91692	0.0382179	0.0919793	Leeds & Lund
SORBS3	0.69569	0.574093	0.843042	0.000214	0.0098442	0.555079	0.395125	0.779785	0.0006881	0.0041705	Leeds & Lund
C5ORF46	0.701928	0.582046	0.846502	0.0002122	0.0097948	0.542937	0.430824	0.684225	2.27e-07	6.16e-06	Leeds & Lund
SLC35A1	1.47977	1.20272	1.82064	0.0002112	0.0097622	0.263139	0.132731	0.521673	0.0001315	0.0011238	Leeds & Lund
RIC8B	1.49398	1.20828	1.84724	0.0002096	0.0097197	3.59191	1.94997	6.6164	4.08e-05	0.0004607	Leeds & Lund
TCEA2	0.701917	0.582221	0.84622	0.0002069	0.0096859	1.84737	1.2736	2.67964	0.0012184	0.006523	Leeds & Lund
SLBP	1.56733	1.23654	1.98661	0.0002029	0.0096049	3.77481	1.55228	9.17949	0.0033909	0.014278	Leeds & Lund
ZNF385A	0.728547	0.616455	0.86102	0.0002028	0.0096162	0.459337	0.315162	0.669466	5.17e-05	0.0005533	Leeds & Lund
GAPVD1	1.52146	1.21966	1.89794	0.0001989	0.0095885	0.535526	0.324035	0.885054	0.0148355	0.0442836	Leeds & Lund
CAMK2G	0.695052	0.573866	0.841829	0.0001981	0.0096121	0.272351	0.130798	0.567095	0.0005093	0.003279	Leeds & Lund
SASS6	1.51269	1.21701	1.8802	0.0001916	0.00945	2.37338	1.48541	3.79215	0.0003004	0.0021781	Leeds & Lund
LOC728643	0.702795	0.583934	0.84585	0.0001907	0.0094398	0.420538	0.271721	0.65086	0.0001014	0.0009346	Leeds & Lund
TMPO	1.49329	1.21026	1.8425	0.0001841	0.0092684	1.85956	1.19226	2.90034	0.0062297	0.0226833	Leeds & Lund
MAP3K6	0.733453	0.623483	0.86282	0.0001838	0.0092702	0.643812	0.482564	0.858942	0.0027557	0.0122629	Leeds & Lund
COX6B2	0.706318	0.58884	0.847235	0.0001796	0.0091348	0.55707	0.415687	0.746541	8.97e-05	0.0008456	Leeds & Lund
RHOT1	1.53421	1.22681	1.91862	0.0001755	0.0090211	0.364703	0.209925	0.633599	0.0003444	0.002434	Leeds & Lund
CAPN12	0.705225	0.587748	0.846184	0.0001723	0.0089364	0.678213	0.520065	0.884451	0.0041512	0.0166565	Leeds & Lund
EXOC7	0.622945	0.486706	0.797318	0.0001707	0.0089323	2.61925	1.06948	6.41478	0.0351188	0.0861522	Leeds & Lund
PTPN18	0.691067	0.570024	0.837812	0.0001691	0.0089255	1.9509	1.10448	3.44599	0.0213159	0.0583066	Leeds & Lund
MAP4K1	0.681392	0.558114	0.831901	0.0001649	0.0088019	0.403902	0.295185	0.552659	1.46e-08	5.45e-07	Leeds & Lund
FAS	0.704104	0.586812	0.844841	0.0001609	0.0087324	0.32894	0.207974	0.520266	2e-06	3.84e-05	Leeds & Lund
ANO10	0.673145	0.548202	0.826564	0.0001579	0.0086781	1.82699	1.05239	3.17174	0.0322386	0.0807215	Leeds & Lund
COL7A1	0.698359	0.579788	0.84118	0.0001557	0.0086083	0.575861	0.448703	0.739054	1.45e-05	0.0002003	Leeds & Lund
C19ORF2	1.43666	1.1908	1.73329	0.0001546	0.0085636	2.86494	1.25897	6.51952	0.0121093	0.0380199	Leeds & Lund
PSRC1	1.50094	1.21651	1.85189	0.0001517	0.0085003	2.31248	1.46354	3.65384	0.0003284	0.0023378	Leeds & Lund
TCF12	1.42205	1.18533	1.70603	0.0001505	0.008462	1.85974	1.34841	2.56496	0.0001554	0.001288	Leeds & Lund
H2AFZ	1.43003	1.18911	1.71977	0.0001447	0.0082781	1.61242	1.03892	2.5025	0.0331517	0.082528	Leeds & Lund
CST6	0.694692	0.575812	0.838115	0.0001423	0.008188	0.65769	0.565275	0.765214	5.83e-08	1.86e-06	Leeds & Lund
ZWILCH	1.54231	1.234	1.92766	0.0001402	0.0081794	1.89033	1.22273	2.92245	0.0041748	0.0167339	Leeds & Lund
C17ORF49	0.690023	0.570231	0.834982	0.0001369	0.008036	0.541995	0.357369	0.822004	0.0039462	0.0160416	Leeds & Lund
CD74	0.695885	0.577783	0.838127	0.0001329	0.0079155	0.601564	0.409759	0.883151	0.0094784	0.0313466	Leeds & Lund
MTERFD1	1.42305	1.18754	1.70526	0.0001323	0.0079094	1.86143	1.20285	2.88061	0.0052869	0.0201199	Leeds & Lund
EGFR	0.705726	0.590354	0.843645	0.0001298	0.0077905	0.520696	0.428165	0.633224	6.26e-11	4.41e-09	Leeds & Lund
MNDA	0.722089	0.611211	0.85308	0.0001291	0.0077951	0.634333	0.469832	0.85643	0.0029597	0.0128754	Leeds & Lund
PTGS1	0.681587	0.560165	0.829328	0.0001284	0.0078016	0.515349	0.415826	0.638692	1.4e-09	7.16e-08	Leeds & Lund
GIMAP7	0.675882	0.553174	0.82581	0.0001269	0.0078099	0.328103	0.195603	0.550359	2.41e-05	0.000303	Leeds & Lund
RELN	1.39408	1.17639	1.65206	0.0001254	0.0077828	0.675798	0.476716	0.958018	0.0277443	0.071311	Leeds & Lund
TMEM62	0.739864	0.634285	0.863017	0.0001254	0.0077968	0.666625	0.485193	0.9159	0.0123495	0.0386021	Leeds & Lund
THAP1	1.43472	1.19318	1.72514	0.0001241	0.0078153	2.04793	1.23324	3.40082	0.0056029	0.0210333	Leeds & Lund
TPSAB1	0.694843	0.577405	0.836167	0.0001161	0.0074417	0.727985	0.601142	0.881593	0.0011532	0.0062957	Leeds & Lund
BTBD3	1.44624	1.19883	1.74472	0.000116	0.0074535	2.60713	1.66595	4.08001	2.74e-05	0.000335	Leeds & Lund
ACTR6	1.52055	1.2289	1.88141	0.0001148	0.007403	0.48255	0.245127	0.949933	0.034976	0.0859924	Leeds & Lund
PBLD	0.684744	0.564919	0.829985	0.000114	0.0073702	2.40607	1.30889	4.42294	0.0047045	0.0183816	Leeds & Lund
TXNRD1	1.42262	1.18941	1.70155	0.0001139	0.0073787	1.76185	1.18267	2.62467	0.0053523	0.0203388	Leeds & Lund
DEF6	0.701621	0.586068	0.839957	0.0001136	0.0073945	0.239703	0.142171	0.404143	8.35e-08	2.51e-06	Leeds & Lund
TXNDC5	1.518	1.22843	1.87583	0.000111	0.0073069	2.86921	1.77678	4.63332	1.63e-05	0.0002181	Leeds & Lund
LNPEP	0.694141	0.576907	0.835198	0.0001097	0.0072709	0.465633	0.30829	0.703279	0.00028	0.0020516	Leeds & Lund
RRBP1	0.693367	0.575961	0.834706	0.0001094	0.0072628	3.13608	1.93253	5.08918	3.71e-06	6.43e-05	Leeds & Lund
PHF6	1.54259	1.23869	1.92104	0.0001079	0.0071971	3.97401	2.02041	7.8166	6.4e-05	0.0006473	Leeds & Lund
DDT	1.45484	1.20407	1.75785	0.0001028	0.0070021	3.50636	1.62477	7.56696	0.0013899	0.0071688	Leeds & Lund
DLEU1	1.61481	1.26883	2.05514	9.81e-05	0.006887	1.5257	1.08421	2.14697	0.0153546	0.0453615	Leeds & Lund
ZMYND15	0.696138	0.580477	0.834845	9.34e-05	0.0067848	0.655576	0.490902	0.875492	0.0042236	0.0168946	Leeds & Lund
ACADM	1.54783	1.24333	1.9269	9.28e-05	0.0067762	2.2871	1.24973	4.18555	0.0072969	0.0256766	Leeds & Lund
DEK	1.45168	1.20442	1.74971	9.14e-05	0.0067089	2.46735	1.27755	4.76525	0.0071583	0.025327	Leeds & Lund
PDCD7	1.5247	1.2344	1.88327	9.07e-05	0.0066917	0.362438	0.176759	0.743167	0.0056017	0.0210391	Leeds & Lund
IL18R1	0.694536	0.578876	0.833305	8.78e-05	0.0065383	0.53155	0.40875	0.691241	2.41e-06	4.47e-05	Leeds & Lund
RBMX2	1.47864	1.21613	1.79781	8.77e-05	0.0065527	2.50649	1.51264	4.15333	0.0003622	0.0025298	Leeds & Lund
HIST1H2AH	1.51765	1.23209	1.8694	8.77e-05	0.0065657	3.11149	1.91304	5.06071	4.79e-06	7.91e-05	Leeds & Lund
UBE2C	1.48531	1.21931	1.80935	8.52e-05	0.0064609	1.74155	1.31624	2.30427	0.0001029	0.0009467	Leeds & Lund
FBXW7	0.699673	0.585853	0.835606	8.06e-05	0.006241	0.175041	0.0960136	0.319114	1.29e-08	4.89e-07	Leeds & Lund
PRKAG2	0.674025	0.554111	0.81989	7.92e-05	0.0061659	0.548406	0.368318	0.816546	0.0030973	0.0133168	Leeds & Lund
DNAJB12	0.714431	0.604583	0.844237	7.88e-05	0.0061879	0.513099	0.348542	0.755349	0.0007194	0.00431	Leeds & Lund
ITGB4	0.663636	0.541805	0.812862	7.43e-05	0.0060719	0.308909	0.197859	0.482284	2.36e-07	6.38e-06	Leeds & Lund
VBP1	1.50659	1.2304	1.84477	7.29e-05	0.00599	0.421152	0.222914	0.795682	0.0077189	0.0268207	Leeds & Lund
PLCD1	0.690404	0.575186	0.828704	6.98e-05	0.005854	0.575389	0.379773	0.871762	0.0091225	0.0305081	Leeds & Lund
CIP29	1.48409	1.22218	1.80213	6.74e-05	0.0057505	0.356594	0.207645	0.612388	0.0001859	0.0014768	Leeds & Lund
PLCH2	0.648422	0.524061	0.802295	6.67e-05	0.0057283	0.451892	0.35872	0.569264	1.56e-11	1.28e-09	Leeds & Lund
CCL13	0.664266	0.543868	0.811318	6.09e-05	0.0054318	0.530294	0.416122	0.675791	2.93e-07	7.75e-06	Leeds & Lund
CTNNB1	1.53862	1.24655	1.89912	6.02e-05	0.0054049	4.35705	2.44377	7.76827	6.08e-07	1.45e-05	Leeds & Lund
LOC606724	0.684474	0.568829	0.823631	5.95e-05	0.0054383	0.577723	0.470073	0.710025	1.84e-07	5.18e-06	Leeds & Lund
LRRFIP2	0.68075	0.564269	0.821275	5.91e-05	0.0054545	1.86882	1.15443	3.0253	0.0109494	0.0351906	Leeds & Lund
NUSAP1	1.50473	1.23276	1.83671	5.89e-05	0.0054504	2.1279	1.06373	4.25669	0.0327899	0.0819167	Leeds & Lund
ARID5A	0.720459	0.61402	0.845348	5.82e-05	0.005461	0.670613	0.48394	0.929291	0.0163688	0.0476674	Leeds & Lund
AHNAK	0.673452	0.555648	0.816232	5.58e-05	0.0053373	0.47939	0.255837	0.898289	0.0217454	0.0592515	Leeds & Lund
COL17A1	0.681768	0.565905	0.821353	5.56e-05	0.0053307	0.456403	0.380953	0.546797	1.77e-17	4.58e-14	Leeds & Lund
ZNF322A	1.48801	1.2267	1.80499	5.49e-05	0.0052992	2.37673	1.40338	4.02516	0.0012786	0.006738	Leeds & Lund
IL32	0.694118	0.581294	0.82884	5.48e-05	0.005306	0.600505	0.477922	0.754528	1.2e-05	0.0001717	Leeds & Lund
REC8	0.701154	0.590083	0.833133	5.47e-05	0.0053305	0.445232	0.337368	0.587582	1.09e-08	4.25e-07	Leeds & Lund
MCM10	1.49961	1.23187	1.82553	5.38e-05	0.005269	1.72271	1.2477	2.37858	0.0009514	0.0054147	Leeds & Lund
PRKDC	1.54496	1.25095	1.90807	5.37e-05	0.0052886	1.72187	1.12943	2.62507	0.0115457	0.0366214	Leeds & Lund
CBFA2T3	0.690723	0.577295	0.826436	5.28e-05	0.0052361	0.325554	0.227306	0.466267	9.18e-10	4.88e-08	Leeds & Lund
PRIM1	1.61742	1.2812	2.04187	5.25e-05	0.005224	1.96043	1.35078	2.84523	0.0003968	0.0027076	Leeds & Lund
SCEL	0.662888	0.543225	0.808911	5.17e-05	0.0051795	0.552216	0.444641	0.685817	7.8e-08	2.4e-06	Leeds & Lund
NCKAP1L	0.65657	0.53557	0.804906	5.16e-05	0.0051862	0.451588	0.226528	0.900253	0.0239127	0.0635051	Leeds & Lund
CCDC25	1.56093	1.25829	1.93637	5.14e-05	0.0051997	0.342605	0.207908	0.564567	2.63e-05	0.0003246	Leeds & Lund
ARHGAP9	0.677042	0.560887	0.817253	4.88e-05	0.0050745	0.4699	0.321093	0.687672	0.0001014	0.0009353	Leeds & Lund
STAT4	0.684374	0.569921	0.821813	4.87e-05	0.0050884	0.605193	0.44742	0.818602	0.0011188	0.0061464	Leeds & Lund
BCL11A	0.682474	0.567751	0.820377	4.73e-05	0.0049765	0.533226	0.420858	0.675596	1.91e-07	5.32e-06	Leeds & Lund
LSP1	0.687144	0.573542	0.823248	4.71e-05	0.0049743	0.487605	0.331304	0.717645	0.0002698	0.0020056	Leeds & Lund
UHRF1	1.54068	1.25125	1.89706	4.67e-05	0.0049721	2.30315	1.45474	3.64635	0.0003723	0.0025838	Leeds & Lund
TRIM26	0.691113	0.57851	0.825635	4.67e-05	0.005002	2.09653	1.10036	3.99455	0.0243999	0.0645557	Leeds & Lund
PRPF4	1.42471	1.20179	1.68899	4.56e-05	0.0049532	1.7724	1.14143	2.75217	0.0107976	0.0348181	Leeds & Lund
RPS15	1.57822	1.26833	1.96383	4.29e-05	0.0047882	2.49461	1.27998	4.86185	0.0072522	0.0255657	Leeds & Lund
SP140	0.664203	0.546126	0.807808	4.18e-05	0.0047215	0.657809	0.526803	0.821394	0.0002187	0.001685	Leeds & Lund
CEACAM1	1.48507	1.22959	1.79362	4.03e-05	0.004655	1.36181	1.0421	1.77961	0.0236917	0.0630477	Leeds & Lund
ZNF25	0.707496	0.600518	0.833533	3.52e-05	0.0042359	0.696646	0.525784	0.923033	0.0118066	0.0372507	Leeds & Lund
DHX58	0.661201	0.544022	0.803618	3.23e-05	0.0041198	0.388107	0.271955	0.553869	1.83e-07	5.17e-06	Leeds & Lund
GAS6	0.695335	0.586112	0.824912	3.08e-05	0.003979	0.493465	0.36814	0.661453	2.3e-06	4.31e-05	Leeds & Lund
ZFAND1	1.48243	1.23198	1.78379	3.05e-05	0.0039641	1.98871	1.22451	3.22984	0.0054593	0.0206141	Leeds & Lund
KIF14	1.55438	1.2639	1.91162	2.93e-05	0.0038891	1.8269	1.37624	2.42513	3.05e-05	0.0003648	Leeds & Lund
PTPRCAP	0.696811	0.58833	0.825293	2.86e-05	0.0038578	0.495393	0.338556	0.724885	0.0002985	0.0021685	Leeds & Lund
IKZF1	0.645461	0.525895	0.792211	2.81e-05	0.003816	0.50867	0.406516	0.636493	3.42e-09	1.54e-07	Leeds & Lund
APITD1	1.68292	1.31923	2.14688	2.79e-05	0.0038051	1.36714	1.02448	1.82441	0.0336462	0.0834641	Leeds & Lund
LTB	0.66482	0.5494	0.804486	2.71e-05	0.0037593	0.475797	0.361295	0.626588	1.24e-07	3.6e-06	Leeds & Lund
TOP2A	1.5738	1.27462	1.94321	2.49e-05	0.003602	1.90637	1.39321	2.60856	5.52e-05	0.0005811	Leeds & Lund
SEMA4D	0.60408	0.477884	0.763601	2.49e-05	0.0036155	0.497612	0.353789	0.699902	6.07e-05	0.0006238	Leeds & Lund
NAAA	0.68299	0.572107	0.815363	2.46e-05	0.0036302	0.511974	0.370412	0.707637	5.03e-05	0.0005401	Leeds & Lund
HSP90AB1	1.72456	1.33908	2.22103	2.42e-05	0.0036074	3.72406	2.09927	6.60639	6.93e-06	0.000109	Leeds & Lund
BIRC3	0.649601	0.531711	0.79363	2.42e-05	0.0036228	0.624139	0.503162	0.774203	1.8e-05	0.0002372	Leeds & Lund
PTK2B	0.6425	0.523248	0.788931	2.41e-05	0.0036435	0.472793	0.319156	0.700389	0.0001868	0.001481	Leeds & Lund
CCL5	0.677607	0.565754	0.811573	2.35e-05	0.0036005	0.576857	0.41392	0.803932	0.0011593	0.0062933	Leeds & Lund
CYBASC3	0.618667	0.495249	0.77284	2.34e-05	0.0036121	0.570204	0.428811	0.75822	0.0001117	0.0010035	Leeds & Lund
ID2	0.673778	0.561137	0.809029	2.33e-05	0.0036396	0.611682	0.449507	0.832367	0.0017637	0.0086479	Leeds & Lund
PPP1R13L	0.670788	0.558129	0.806188	2.08e-05	0.0033855	0.388443	0.270997	0.55679	2.64e-07	7.07e-06	Leeds & Lund
C6ORF167	1.56984	1.27563	1.9319	2.05e-05	0.0033651	2.01516	1.24922	3.25073	0.0040778	0.0164384	Leeds & Lund
SKAP1	0.655503	0.53982	0.795977	2.01e-05	0.0033765	0.471664	0.363608	0.611832	1.51e-08	5.61e-07	Leeds & Lund
SMAP2	0.647713	0.530702	0.790522	1.94e-05	0.0032832	0.389554	0.189798	0.799545	0.0101755	0.0332127	Leeds & Lund
SMARCA1	1.49539	1.24371	1.79801	1.87e-05	0.0032533	1.89452	1.2804	2.8032	0.0013909	0.0071692	Leeds & Lund
PTGES3	1.56117	1.27411	1.9129	1.73e-05	0.0031794	2.20439	1.18566	4.09842	0.012481	0.0388722	Leeds & Lund
S100A14	0.636306	0.517924	0.781746	1.67e-05	0.00311	0.352053	0.180478	0.686739	0.0021959	0.0103483	Leeds & Lund
DCN	0.689671	0.582747	0.816212	1.54e-05	0.0030156	0.475477	0.289591	0.780682	0.0032963	0.0139632	Leeds & Lund
EIF2C4	0.679023	0.569804	0.809177	1.51e-05	0.0030048	2.28701	1.04541	5.00322	0.0383403	0.0922166	Leeds & Lund
PVRL1	0.648221	0.532783	0.788671	1.47e-05	0.0029615	0.566887	0.41527	0.773859	0.0003509	0.002473	Leeds & Lund
CASZ1	0.651055	0.536196	0.790517	1.47e-05	0.0029678	0.254045	0.164251	0.392928	7.36e-10	3.99e-08	Leeds & Lund
CCL19	0.663323	0.55101	0.798529	1.44e-05	0.0029436	0.525179	0.431393	0.639355	1.39e-10	8.65e-09	Leeds & Lund
VRK2	0.612871	0.491641	0.763994	1.34e-05	0.0028256	2.63712	1.35771	5.12215	0.004199	0.0168133	Leeds & Lund
NUP37	1.49846	1.24921	1.79745	1.32e-05	0.0028218	1.79227	1.07598	2.9854	0.0250057	0.0658661	Leeds & Lund
NSFL1C	0.651326	0.53718	0.789726	1.29e-05	0.0028303	0.453273	0.332968	0.617047	4.96e-07	1.22e-05	Leeds & Lund
CLDN12	1.6311	1.30917	2.03219	1.29e-05	0.0028493	2.36093	1.34208	4.15324	0.0028735	0.0126491	Leeds & Lund
RORA	0.637763	0.52158	0.779825	1.17e-05	0.0027626	0.484591	0.38315	0.61289	1.49e-09	7.51e-08	Leeds & Lund
DGKA	0.653159	0.540027	0.789991	1.14e-05	0.0027158	0.319627	0.218185	0.468233	4.76e-09	2.06e-07	Leeds & Lund
DIO2	0.629575	0.512089	0.774016	1.13e-05	0.0027164	0.611884	0.470872	0.795126	0.0002376	0.0018001	Leeds & Lund
ADNP	1.511	1.25763	1.81542	1.04e-05	0.0025753	1.95581	1.17209	3.26359	0.010234	0.0333475	Leeds & Lund
C5ORF20	0.632581	0.516063	0.775408	1.04e-05	0.0025846	0.433337	0.347452	0.540451	1.17e-13	2.33e-11	Leeds & Lund
CTSL1	1.4916	1.24989	1.78005	9.3e-06	0.0024594	2.07237	1.37667	3.11965	0.0004798	0.0031336	Leeds & Lund
RMI1	1.53368	1.27192	1.8493	7.49e-06	0.0023156	1.9761	1.26386	3.08972	0.0028182	0.0124553	Leeds & Lund
PTPN6	0.657527	0.547378	0.789841	7.39e-06	0.0023335	0.532472	0.407338	0.696047	4.01e-06	6.84e-05	Leeds & Lund
AIM1	0.654063	0.543288	0.787425	7.32e-06	0.0023599	0.392447	0.251759	0.611755	3.63e-05	0.0004209	Leeds & Lund
ALDH2	0.649964	0.538585	0.784375	7.04e-06	0.0022968	0.313513	0.23627	0.41601	9.2e-16	5.94e-13	Leeds & Lund
ABR	0.688432	0.586167	0.808538	5.36e-06	0.001941	2.58947	1.52288	4.40307	0.0004432	0.0029516	Leeds & Lund
VAMP1	0.624054	0.509432	0.764467	5.27e-06	0.0019567	0.566408	0.421396	0.761322	0.000165	0.0013523	Leeds & Lund
ASPM	1.58681	1.30254	1.93311	4.56e-06	0.0017832	1.57795	1.04511	2.38247	0.0300158	0.0761644	Leeds & Lund
SP110	0.644296	0.534053	0.777296	4.4e-06	0.0018212	0.475487	0.325951	0.693624	0.0001139	0.0010183	Leeds & Lund
ARHGAP25	0.630159	0.517433	0.767444	4.39e-06	0.0018388	0.509095	0.374608	0.691863	1.61e-05	0.0002161	Leeds & Lund
CD40	0.646278	0.537034	0.777744	3.83e-06	0.0017278	0.527579	0.394146	0.706183	1.72e-05	0.0002287	Leeds & Lund
DLG3	1.35009	1.18874	1.53333	3.79e-06	0.0017378	0.667288	0.504875	0.881949	0.0044722	0.01767	Leeds & Lund
PLEKHN1	0.611946	0.498117	0.751787	2.91e-06	0.0015819	0.53313	0.412687	0.688724	1.48e-06	2.97e-05	Leeds & Lund
IL4R	0.614786	0.50193	0.753019	2.58e-06	0.0014878	0.658269	0.481472	0.899987	0.008784	0.0297353	Leeds & Lund
CLIC2	0.660935	0.55632	0.785224	2.47e-06	0.0014821	0.35668	0.238685	0.533005	4.9e-07	1.21e-05	Leeds & Lund
BTBD1	1.69659	1.36189	2.11355	2.42e-06	0.0014787	2.10874	1.25819	3.53426	0.0046301	0.0181919	Leeds & Lund
PTPRC	0.637364	0.531575	0.764207	1.15e-06	0.0011252	0.569916	0.427255	0.760211	0.0001307	0.0011234	Leeds & Lund
C5ORF33	1.44072	1.24432	1.66813	1.04e-06	0.0010557	2.18976	1.29735	3.69603	0.0033384	0.0140878	Leeds & Lund
SKP2	1.6242	1.34034	1.96817	7.46e-07	0.0008426	1.41706	1.04286	1.92553	0.0258649	0.0674646	Leeds & Lund
HDGFRP3	1.73254	1.40035	2.14353	4.18e-07	0.000534	1.83272	1.11143	3.02212	0.0175957	0.0502772	Leeds & Lund
CKS2	1.62167	1.34551	1.9545	3.86e-07	0.0005391	1.61295	1.19655	2.17426	0.0017024	0.0084166	Leeds & Lund
CKAP2	1.69545	1.38553	2.07471	2.96e-07	0.0004573	2.28127	1.23316	4.22022	0.0085951	0.0291849	Leeds & Lund
RFC3	1.7146	1.3978	2.10321	2.3e-07	0.0004221	1.94293	1.29251	2.92064	0.001404	0.0072128	Leeds & Lund
NNT	1.82916	1.458	2.2948	1.8e-07	0.0004406	1.87217	1.18224	2.96475	0.0074998	0.0262004	Leeds & Lund
HSPH1	1.70648	1.39699	2.08453	1.65e-07	0.0004416	2.96527	1.78402	4.92866	2.75e-05	0.000335	Leeds & Lund
WRNIP1	1.63426	1.36197	1.96098	1.28e-07	0.0003746	2.42458	1.55987	3.76864	8.29e-05	0.0007918	Leeds & Lund
CD82	0.584145	0.484108	0.704855	2.03e-08	0.0001985	0.525204	0.374316	0.736915	0.000194	0.0015284	Leeds & Lund
NLRP1	0.5652	0.469583	0.680286	1.6e-09	4.69e-05	0.594599	0.449772	0.786061	0.000262	0.0019569	Leeds & Lund
