# Supplementary material for: Comparative genomics reveals that loss of lunatic fringe (LFNG) promotes melanoma metastasis
Source: Mol Oncol. 2018 Jan 7;12(2):239–55. doi: 10.1002/1878-0261.12161 (PMC5792739; doi:10.1002/1878-0261.12161)
Supplement: Supplementary file 17 — Table S3. Survival predictors gene set functional annotation enrichment. Results of the functional annotation enrichment analysis performed with DAVID with the list of gene expression predictors of outcome. [file MOL2-12-239-s017.xlsx]

## Sheet: David_results(a)
Supplementary Table 3 A: Gene-annotation enrichment analysis on the gene that show the same direction of association in both patient cohorts: Results of the functional annotation enrichment analysis performed with DAVID with the list of gene expression predictors of outcome.
Results Obtained with DAVID 6.8
KEGG Pathways
Category	Term	Count	%	PValue	Genes	List Total	Pop Hits	Pop Total	Fold Enrichment	Bonferroni	Benjamini	FDR
KEGG_PATHWAY	hsa04064:NF-kappa B signaling pathway	14	1.84941	0.000183889	ENSG00000105229, ENSG00000181374, ENSG00000125735, ENSG00000107562, ENSG00000082805, ENSG00000198286, ENSG00000172724, ENSG00000023445, ENSG00000003402, ENSG00000101017, ENSG00000182866, ENSG00000213658, ENSG00000227507, ENSG00000137077	325	87	6910	3.4214	0.0461643	0.0461643	0.239662
KEGG_PATHWAY	hsa04660:T cell receptor signaling pathway	13	1.71731	0.00302189	ENSG00000111679, ENSG00000182866, ENSG00000140992, ENSG00000163599, ENSG00000081237, ENSG00000213658, ENSG00000105851, ENSG00000101096, ENSG00000198286, ENSG00000198821, ENSG00000167286, ENSG00000174775, ENSG00000198851	325	103	6910	2.6835	0.540585	0.322198	3.8718
KEGG_PATHWAY	hsa04621:NOD-like receptor signaling pathway	9	1.1889	0.00379441	ENSG00000080824, ENSG00000023445, ENSG00000096384, ENSG00000150782, ENSG00000091592, ENSG00000165416, ENSG00000271503, ENSG00000064012, ENSG00000255501	325	55	6910	3.47916	0.623568	0.277958	4.83912
KEGG_PATHWAY	hsa05340:Primary immunodeficiency	7	0.924703	0.00448074	ENSG00000182866, ENSG00000101017, ENSG00000081237, ENSG00000133111, ENSG00000179583, ENSG00000167286, ENSG00000198851	325	34	6910	4.37738	0.684671	0.250639	5.69097
KEGG_PATHWAY	hsa05200:Pathways in cancer	30	3.96301	0.00933599	ENSG00000080824, ENSG00000107562, ENSG00000058085, ENSG00000266094, ENSG00000105851, ENSG00000162552, ENSG00000026103, ENSG00000146648, ENSG00000173801, ENSG00000168036, ENSG00000196569, ENSG00000171522, ENSG00000023445, ENSG00000064547, ENSG00000079102, ENSG00000154582, ENSG00000064012, ENSG00000145604, ENSG00000095002, ENSG00000129521, ENSG00000050628, ENSG00000174775, ENSG00000112242, ENSG0000…	325	393	6910	1.62302	0.91024	0.38253	11.519
GO_BP_DIRECT
Category	Term	Count	%	PValue	Genes	List Total	Pop Hits	Pop Total	Fold Enrichment	Bonferroni	Benjamini	FDR
GOTERM_BP_DIRECT	GO:0008544~epidermis development	21	2.77411	1.10715e-10	ENSG00000169035, ENSG00000143556, ENSG00000105141, ENSG00000167880, ENSG00000159455, ENSG00000178372, ENSG00000186081, ENSG00000058085, ENSG00000015285, ENSG00000169474, ENSG00000158055, ENSG00000096696, ENSG00000175315, ENSG00000136155, ENSG00000169469, ENSG00000167754, ENSG00000134317, ENSG00000203785, ENSG00000204539, ENSG00000186847, ENSG00000141579	676	85	16792	6.137	3.28602e-07	3.28602e-07	1.99123e-07
GOTERM_BP_DIRECT	GO:0030216~keratinocyte differentiation	18	2.37781	6.36569e-09	ENSG00000143556, ENSG00000092295, ENSG00000125780, ENSG00000167880, ENSG00000184148, ENSG00000159455, ENSG00000203782, ENSG00000169474, ENSG00000096696, ENSG00000136155, ENSG00000169469, ENSG00000143631, ENSG00000187173, ENSG00000186395, ENSG00000203785, ENSG00000169509, ENSG00000154227, ENSG00000204539	676	76	16792	5.88321	1.88932e-05	9.44664e-06	1.14488e-05
GOTERM_BP_DIRECT	GO:0006955~immune response	40	5.28402	1.13685e-06	ENSG00000187764, ENSG00000008517, ENSG00000181374, ENSG00000213903, ENSG00000107562, ENSG00000015285, ENSG00000140968, ENSG00000026103, ENSG00000162645, ENSG00000145824, ENSG00000172724, ENSG00000166710, ENSG00000171522, ENSG00000115607, ENSG00000115590, ENSG00000115604, ENSG00000101017, ENSG00000159403, ENSG00000172543, ENSG00000179583, ENSG00000140262, ENSG00000158477, ENSG00000150782, ENSG0000…	676	421	16792	2.36012	0.00336849	0.00112409	0.00204463
GOTERM_BP_DIRECT	GO:0031424~keratinization	12	1.5852	2.37062e-06	ENSG00000187173, ENSG00000092295, ENSG00000125780, ENSG00000105141, ENSG00000167880, ENSG00000184148, ENSG00000159455, ENSG00000203782, ENSG00000203785, ENSG00000169474, ENSG00000175793, ENSG00000169469	676	48	16792	6.21006	0.0070113	0.00175745	0.00426352
GOTERM_BP_DIRECT	GO:0018149~peptide cross-linking	12	1.5852	3.64231e-06	ENSG00000187173, ENSG00000092295, ENSG00000125780, ENSG00000167880, ENSG00000184148, ENSG00000159455, ENSG00000203782, ENSG00000169509, ENSG00000203785, ENSG00000169474, ENSG00000096696, ENSG00000169469	676	50	16792	5.96166	0.0107522	0.00215974	0.00655057
GOTERM_BP_DIRECT	GO:0060333~interferon-gamma-mediated signaling pathway	14	1.84941	4.3103e-06	ENSG00000140968, ENSG00000148660, ENSG00000067066, ENSG00000101336, ENSG00000162645, ENSG00000166710, ENSG00000089127, ENSG00000026508, ENSG00000171206, ENSG00000213928, ENSG00000101871, ENSG00000185507, ENSG00000179583, ENSG00000132109	676	71	16792	4.89807	0.0127115	0.00212989	0.00775188
GOTERM_BP_DIRECT	GO:0007155~cell adhesion	40	5.28402	9.08392e-06	ENSG00000187764, ENSG00000008517, ENSG00000183087, ENSG00000134762, ENSG00000074590, ENSG00000100842, ENSG00000107562, ENSG00000174175, ENSG00000058085, ENSG00000142173, ENSG00000101336, ENSG00000116106, ENSG00000173801, ENSG00000196569, ENSG00000168036, ENSG00000163359, ENSG00000160588, ENSG00000026508, ENSG00000138722, ENSG00000005844, ENSG00000167656, ENSG00000138964, ENSG00000111729, ENSG0000…	676	459	16792	2.16473	0.026601	0.00384419	0.0163364
GOTERM_BP_DIRECT	GO:0006954~inflammatory response	34	4.49141	2.7144e-05	ENSG00000181374, ENSG00000213903, ENSG00000008516, ENSG00000107562, ENSG00000174175, ENSG00000095303, ENSG00000105851, ENSG00000026103, ENSG00000101336, ENSG00000172724, ENSG00000177733, ENSG00000115607, ENSG00000101017, ENSG00000162924, ENSG00000050628, ENSG00000204472, ENSG00000005844, ENSG00000179583, ENSG00000255501, ENSG00000143546, ENSG00000150782, ENSG00000091592, ENSG00000067606, ENSG0000…	676	379	16792	2.22841	0.0774046	0.01002	0.0488078
GOTERM_BP_DIRECT	GO:0061436~establishment of skin barrier	7	0.924703	5.06009e-05	ENSG00000143631, ENSG00000134317, ENSG00000167768, ENSG00000179477, ENSG00000143520, ENSG00000158055, ENSG00000175793	676	18	16792	9.66009	0.139453	0.016549	0.0909677
GOTERM_BP_DIRECT	GO:0016337~single organismal cell-cell adhesion	15	1.98151	5.07501e-05	ENSG00000107263, ENSG00000134760, ENSG00000081277, ENSG00000096696, ENSG00000110400, ENSG00000146648, ENSG00000173801, ENSG00000102531, ENSG00000168036, ENSG00000168028, ENSG00000169992, ENSG00000026508, ENSG00000149573, ENSG00000272398, ENSG00000204539	676	101	16792	3.68914	0.139834	0.0149501	0.0912359
GOTERM_BP_DIRECT	GO:0002250~adaptive immune response	18	2.37781	9.54831e-05	ENSG00000182261, ENSG00000158477, ENSG00000103811, ENSG00000111729, ENSG00000026950, ENSG00000163131, ENSG00000105851, ENSG00000176083, ENSG00000130529, ENSG00000135047, ENSG00000120899, ENSG00000132514, ENSG00000173762, ENSG00000163599, ENSG00000141293, ENSG00000105609, ENSG00000213658, ENSG00000169508	676	148	16792	3.02111	0.246787	0.0254352	0.171589
GOTERM_BP_DIRECT	GO:0007165~signal transduction	72	9.51123	0.000255979	ENSG00000071242, ENSG00000181374, ENSG00000142733, ENSG00000102287, ENSG00000123329, ENSG00000026103, ENSG00000141401, ENSG00000175793, ENSG00000146648, ENSG00000173801, ENSG00000173848, ENSG00000145824, ENSG00000113441, ENSG00000115604, ENSG00000205784, ENSG00000159593, ENSG00000135899, ENSG00000005844, ENSG00000198791, ENSG00000107263, ENSG00000081277, ENSG00000019582, ENSG00000129465, ENSG0000…	676	1161	16792	1.54048	0.53226	0.0613571	0.459384
GOTERM_BP_DIRECT	GO:0031295~T cell costimulation	12	1.5852	0.000273308	ENSG00000111679, ENSG00000182866, ENSG00000140992, ENSG00000163599, ENSG00000125735, ENSG00000198286, ENSG00000198821, ENSG00000167286, ENSG00000137077, ENSG00000272398, ENSG00000172724, ENSG00000198851	676	78	16792	3.82157	0.555715	0.0604994	0.490411
GO_CC_DIRECT
Category	Term	Count	%	PValue	Genes	List Total	Pop Hits	Pop Total	Fold Enrichment	Bonferroni	Benjamini	FDR
GOTERM_CC_DIRECT	GO:0070062~extracellular exosome	175	23.1176	2.27632e-10	ENSG00000143556, ENSG00000136167, ENSG00000162552, ENSG00000139433, ENSG00000186049, ENSG00000156113, ENSG00000173801, ENSG00000169469, ENSG00000000003, ENSG00000182866, ENSG00000064651, ENSG00000159403, ENSG00000005844, ENSG00000127824, ENSG00000131037, ENSG00000131378, ENSG00000143546, ENSG00000163466, ENSG00000126458, ENSG00000081237, ENSG00000096696, ENSG00000198286, ENSG00000112514, ENSG0000…	719	2811	18224	1.57795	1.14954e-07	1.14954e-07	3.28259e-07
GOTERM_CC_DIRECT	GO:0005829~cytosol	193	25.4954	4.96155e-09	ENSG00000071242, ENSG00000143556, ENSG00000136167, ENSG00000160193, ENSG00000101336, ENSG00000114503, ENSG00000113441, ENSG00000256812, ENSG00000159593, ENSG00000088833, ENSG00000140287, ENSG00000127824, ENSG00000143546, ENSG00000107263, ENSG00000120253, ENSG00000163466, ENSG00000124523, ENSG00000170606, ENSG00000134222, ENSG00000003402, ENSG00000086061, ENSG00000070190, ENSG00000134324, ENSG0000…	719	3315	18224	1.47567	2.50558e-06	1.25279e-06	7.15483e-06
GOTERM_CC_DIRECT	GO:0001533~cornified envelope	14	1.84941	1.51306e-08	ENSG00000092295, ENSG00000159455, ENSG00000184148, ENSG00000167880, ENSG00000203782, ENSG00000169474, ENSG00000096696, ENSG00000175315, ENSG00000136155, ENSG00000169469, ENSG00000187173, ENSG00000203785, ENSG00000169509, ENSG00000204539	719	46	18224	7.7141	7.64091e-06	2.54698e-06	2.18191e-05
GOTERM_CC_DIRECT	GO:0005737~cytoplasm	263	34.7424	2.15511e-06	ENSG00000071242, ENSG00000084070, ENSG00000143556, ENSG00000161642, ENSG00000137628, ENSG00000136167, ENSG00000160193, ENSG00000114503, ENSG00000134317, ENSG00000256812, ENSG00000159593, ENSG00000099204, ENSG00000088833, ENSG00000131378, ENSG00000087448, ENSG00000163466, ENSG00000131747, ENSG00000184731, ENSG00000096696, ENSG00000136155, ENSG00000134222, ENSG00000173193, ENSG00000187173, ENSG0000…	719	5222	18224	1.27654	0.00108774	0.000272046	0.00310774
GOTERM_CC_DIRECT	GO:0016020~membrane	127	16.7768	7.89404e-06	ENSG00000123983, ENSG00000071794, ENSG00000174175, ENSG00000197142, ENSG00000139433, ENSG00000156113, ENSG00000140525, ENSG00000113441, ENSG00000023892, ENSG00000064651, ENSG00000005844, ENSG00000198791, ENSG00000126458, ENSG00000185033, ENSG00000198721, ENSG00000081237, ENSG00000112514, ENSG00000173193, ENSG00000086061, ENSG00000167768, ENSG00000163599, ENSG00000137070, ENSG00000172551, ENSG0000…	719	2200	18224	1.46317	0.00397857	0.000796984	0.011383
GOTERM_CC_DIRECT	GO:0005654~nucleoplasm	151	19.9472	2.55221e-05	ENSG00000084070, ENSG00000112739, ENSG00000071242, ENSG00000161642, ENSG00000071794, ENSG00000174175, ENSG00000160193, ENSG00000069667, ENSG00000114503, ENSG00000140525, ENSG00000162664, ENSG00000134317, ENSG00000158079, ENSG00000110002, ENSG00000154582, ENSG00000136875, ENSG00000088833, ENSG00000198791, ENSG00000131747, ENSG00000198721, ENSG00000130940, ENSG00000160973, ENSG00000125351, ENSG0000…	719	2784	18224	1.37475	0.0128061	0.00214583	0.036798
GOTERM_CC_DIRECT	GO:0030057~desmosome	8	1.0568	2.75358e-05	ENSG00000134760, ENSG00000167880, ENSG00000134762, ENSG00000081277, ENSG00000096696, ENSG00000134755, ENSG00000173801, ENSG00000204539	719	24	18224	8.44877	0.0138096	0.00198457	0.0397009
GOTERM_CC_DIRECT	GO:0045121~membrane raft	21	2.77411	0.000193372	ENSG00000168918, ENSG00000158477, ENSG00000213903, ENSG00000152661, ENSG00000081237, ENSG00000067606, ENSG00000026103, ENSG00000144381, ENSG00000198286, ENSG00000146648, ENSG00000120899, ENSG00000023445, ENSG00000156515, ENSG00000003402, ENSG00000182866, ENSG00000124942, ENSG00000213658, ENSG00000064012, ENSG00000131378, ENSG00000272398, ENSG00000198719	719	206	18224	2.58385	0.0930448	0.0121336	0.278491
GOTERM_CC_DIRECT	GO:0005882~intermediate filament	14	1.84941	0.000505626	ENSG00000152661, ENSG00000081277, ENSG00000108244, ENSG00000186081, ENSG00000186049, ENSG00000096696, ENSG00000239672, ENSG00000205420, ENSG00000173801, ENSG00000167767, ENSG00000143631, ENSG00000186395, ENSG00000010295, ENSG00000186847	719	113	18224	3.14025	0.225398	0.0279795	0.726673
GOTERM_CC_DIRECT	GO:0042101~T cell receptor complex	6	0.792602	0.000522807	ENSG00000141293, ENSG00000079385, ENSG00000198286, ENSG00000198821, ENSG00000167286, ENSG00000198851	719	18	18224	8.44877	0.232093	0.026063	0.751278
GOTERM_CC_DIRECT	GO:0042105~alpha-beta T cell receptor complex	4	0.528402	0.000573821	ENSG00000111679, ENSG00000198821, ENSG00000167286, ENSG00000198851	719	5	18224	20.2771	0.251634	0.026007	0.824304
GOTERM_CC_DIRECT	GO:0005615~extracellular space	78	10.3038	0.000591437	ENSG00000169035, ENSG00000187764, ENSG00000181374, ENSG00000124466, ENSG00000206075, ENSG00000052344, ENSG00000174175, ENSG00000142173, ENSG00000058085, ENSG00000136167, ENSG00000162552, ENSG00000175793, ENSG00000146648, ENSG00000145824, ENSG00000172236, ENSG00000101017, ENSG00000185215, ENSG00000136697, ENSG00000108602, ENSG00000143546, ENSG00000150782, ENSG00000185033, ENSG00000197903, ENSG0000…	719	1347	18224	1.46772	0.258265	0.0245896	0.849508
GOTERM_CC_DIRECT	GO:0000777~condensed chromosome kinetochore	12	1.5852	0.000603439	ENSG00000184402, ENSG00000123219, ENSG00000120253, ENSG00000085415, ENSG00000166451, ENSG00000123485, ENSG00000128944, ENSG00000075188, ENSG00000156531, ENSG00000174442, ENSG00000164109, ENSG00000175279	719	87	18224	3.49604	0.26275	0.0231756	0.866678
GOTERM_CC_DIRECT	GO:0044798~nuclear transcription factor complex	5	0.660502	0.000631687	ENSG00000136826, ENSG00000129194, ENSG00000124766, ENSG00000101096, ENSG00000168036	719	11	18224	11.5211	0.273199	0.0225352	0.907077
GOTERM_CC_DIRECT	GO:0031012~extracellular matrix	24	3.17041	0.00156823	ENSG00000104368, ENSG00000080824, ENSG00000253729, ENSG00000134760, ENSG00000105141, ENSG00000168374, ENSG00000140092, ENSG00000142173, ENSG00000096696, ENSG00000144381, ENSG00000173801, ENSG00000105664, ENSG00000163359, ENSG00000196569, ENSG00000090006, ENSG00000153187, ENSG00000172236, ENSG00000167768, ENSG00000138722, ENSG00000166482, ENSG00000011465, ENSG00000163220, ENSG00000092841, ENSG0000…	719	296	18224	2.05511	0.547324	0.0514669	2.23784
GOTERM_CC_DIRECT	GO:0005925~focal adhesion	28	3.69881	0.00350741	ENSG00000143556, ENSG00000131016, ENSG00000136167, ENSG00000074696, ENSG00000101336, ENSG00000146648, ENSG00000173801, ENSG00000168036, ENSG00000166710, ENSG00000026508, ENSG00000140992, ENSG00000196526, ENSG00000124942, ENSG00000115268, ENSG00000014216, ENSG00000137807, ENSG00000138964, ENSG00000163466, ENSG00000126458, ENSG00000152661, ENSG00000081237, ENSG00000120896, ENSG00000120899, ENSG0000…	719	391	18224	1.81508	0.830408	0.104969	4.94056
GO_MF_DIRECT
Category	Term	Count	%	PValue	Genes	List Total	Pop Hits	Pop Total	Fold Enrichment	Bonferroni	Benjamini	FDR
GOTERM_MF_DIRECT	GO:0005515~protein binding	437	57.7279	8.09784e-10	ENSG00000137628, ENSG00000186049, ENSG00000156876, ENSG00000101336, ENSG00000113441, ENSG00000160588, ENSG00000000003, ENSG00000159593, ENSG00000099204, ENSG00000136875, ENSG00000127824, ENSG00000109787, ENSG00000005844, ENSG00000140287, ENSG00000087448, ENSG00000131747, ENSG00000081237, ENSG00000164347, ENSG00000170606, ENSG00000136155, ENSG00000079263, ENSG00000197746, ENSG00000163599, ENSG0000…	690	8785	16881	1.21699	6.93984e-07	6.93984e-07	1.25426e-06
GOTERM_MF_DIRECT	GO:0005198~structural molecule activity	27	3.56671	9.92815e-06	ENSG00000167880, ENSG00000159455, ENSG00000159166, ENSG00000203782, ENSG00000186081, ENSG00000186049, ENSG00000205420, ENSG00000173801, ENSG00000169469, ENSG00000196569, ENSG00000203785, ENSG00000010295, ENSG00000186847, ENSG00000184148, ENSG00000108244, ENSG00000157224, ENSG00000143520, ENSG00000169474, ENSG00000096696, ENSG00000078018, ENSG00000170423, ENSG00000167767, ENSG00000187173, ENSG0000…	690	247	16881	2.67434	0.00847237	0.0042452	0.0153764
GOTERM_MF_DIRECT	GO:0019901~protein kinase binding	33	4.35931	7.47623e-05	ENSG00000123983, ENSG00000015285, ENSG00000106617, ENSG00000239672, ENSG00000146648, ENSG00000175793, ENSG00000173801, ENSG00000168036, ENSG00000177733, ENSG00000198851, ENSG00000147689, ENSG00000166170, ENSG00000182866, ENSG00000140992, ENSG00000141293, ENSG00000064651, ENSG00000102760, ENSG00000095002, ENSG00000145386, ENSG00000111679, ENSG00000118193, ENSG00000176749, ENSG00000081237, ENSG0000…	690	376	16881	2.14721	0.0620641	0.0211314	0.115735
GOTERM_MF_DIRECT	GO:0042379~chemokine receptor binding	5	0.660502	0.000168859	ENSG00000107562, ENSG00000271503, ENSG00000189334, ENSG00000137077, ENSG00000172724	690	8	16881	15.2908	0.134739	0.0355344	0.261223
GOTERM_MF_DIRECT	GO:0004871~signal transducer activity	20	2.64201	0.000711562	ENSG00000110324, ENSG00000152661, ENSG00000081277, ENSG00000026103, ENSG00000187091, ENSG00000173801, ENSG00000168036, ENSG00000120899, ENSG00000149527, ENSG00000000003, ENSG00000101017, ENSG00000137070, ENSG00000021300, ENSG00000169398, ENSG00000060558, ENSG00000135899, ENSG00000138378, ENSG00000272398, ENSG00000163220, ENSG00000198791	690	204	16881	2.39855	0.456663	0.114856	1.09646
GOTERM_MF_DIRECT	GO:0005509~calcium ion binding	48	6.34082	0.000939559	ENSG00000143556, ENSG00000183087, ENSG00000134760, ENSG00000008516, ENSG00000178372, ENSG00000134762, ENSG00000136167, ENSG00000090006, ENSG00000065357, ENSG00000149527, ENSG00000123104, ENSG00000138722, ENSG00000182472, ENSG00000256812, ENSG00000187838, ENSG00000159403, ENSG00000189334, ENSG00000014216, ENSG00000204472, ENSG00000122359, ENSG00000175356, ENSG00000143546, ENSG00000107742, ENSG0000…	690	717	16881	1.63784	0.553172	0.12564	1.4454

## Sheet: Searched_exp_sruv_predictors B
Supplementary Table 3 B: List of ENSEMBL IDs used for the functional functional annotation enrichment analysis
Gene stable ID	Gene name	HGNC symbol	Chromosome/scaffold name		Gene name in patient survival list
ENSG00000124608	AARS2	AARS2	6		AARS2
ENSG00000164163	ABCE1	ABCE1	4		ABCE1		Genes Highlighted in yellow are genes whose HGNC symbol has changed.
ENSG00000131969	ABHD12B	ABHD12B	14		ABHD12B
ENSG00000105131	EPHX3	EPHX3	19		ABHD9
ENSG00000099204	ABLIM1	ABLIM1	10		ABLIM1
ENSG00000117054	ACADM	ACADM	1		ACADM
ENSG00000131473	ACLY	ACLY	17		ACLY
ENSG00000123983	ACSL3	ACSL3	2		ACSL3
ENSG00000068366	ACSL4	ACSL4	X		ACSL4
ENSG00000197142	ACSL5	ACSL5	10		ACSL5
ENSG00000136518	ACTL6A	ACTL6A	3		ACTL6A
ENSG00000129467	ADCY4	ADCY4	14		ADCY4
ENSG00000101126	ADNP	ADNP	20		ADNP
ENSG00000169252	ADRB2	ADRB2	5		ADRB2
ENSG00000196526	AFAP1	AFAP1	4		AFAP1
ENSG00000101444	AHCY	AHCY	20		AHCY
ENSG00000124942	AHNAK	AHNAK	11		AHNAK
ENSG00000204472	AIF1	AIF1	6		AIF1
ENSG00000112297	CRYBG1	CRYBG1	6		AIM1
ENSG00000131016	AKAP12	AKAP12	6		AKAP12
ENSG00000170776	AKAP13	AKAP13	15		AKAP13
ENSG00000174574	AKIRIN1	AKIRIN1	1		AKIRIN1
ENSG00000106948	AKNA	AKNA	9		AKNA
ENSG00000117448	AKR1A1	AKR1A1	1		AKR1A1
ENSG00000151632	AKR1C2	AKR1C2	10		AKR1C2
ENSG00000111275	ALDH2	ALDH2	12		ALDH2
ENSG00000108602	ALDH3A1	ALDH3A1	17		ALDH3A1
ENSG00000132746	ALDH3B2	ALDH3B2	11		ALDH3B2
ENSG00000179477	ALOX12B	ALOX12B	17		ALOX12B
ENSG00000012779	ALOX5	ALOX5	10		ALOX5
ENSG00000074855	ANO8	ANO8	19		ANO8
ENSG00000122359	ANXA11	ANXA11	10		ANXA11
ENSG00000138279	ANXA7	ANXA7	10		ANXA7
ENSG00000264230	ANXA8L1	ANXA8L1	10		ANXA8L2
ENSG00000182287	AP1S2	AP1S2	X		AP1S2
ENSG00000154856	APCDD1	APCDD1	18		APCDD1
ENSG00000117362	APH1A	APH1A	1		APH1A
ENSG00000175279	CENPS	CENPS	1		APITD1
ENSG00000240583	AQP1	AQP1	7		AQP1
ENSG00000168374	ARF4	ARF4	3		ARF4
ENSG00000118520	ARG1	ARG1	6		ARG1
ENSG00000198826	ARHGAP11A	ARHGAP11A	15		ARHGAP11A
ENSG00000163219	ARHGAP25	ARHGAP25	2		ARHGAP25
ENSG00000123329	ARHGAP9	ARHGAP9	12		ARHGAP9
ENSG00000196843	ARID5A	ARID5A	2		ARID5A
ENSG00000170540	ARL6IP1	ARL6IP1	16		ARL6IP1
ENSG00000163466	ARPC2	ARPC2	2		ARPC2
ENSG00000140450	ARRDC4	ARRDC4	15		ARRDC4
ENSG00000205784	ARRDC5	ARRDC5	19		ARRDC5
ENSG00000198363	ASPH	ASPH	8		ASPH
ENSG00000066279	ASPM	ASPM	1		ASPM
ENSG00000244617	ASPRV1	ASPRV1	2		ASPRV1
ENSG00000058063	ATP11B	ATP11B	3		ATP11B
ENSG00000127249	ATP13A4	ATP13A4	3		ATP13A4
ENSG00000154723	ATP5J	ATP5J	21		ATP5J
ENSG00000117410	ATP6V0B	ATP6V0B	1		ATP6V0B
ENSG00000166710	B2M	B2M	15		B2M
ENSG00000166170	BAG5	BAG5	14		BAG5
ENSG00000129151	BBOX1	BBOX1	11		BBOX1
ENSG00000179941	BBS10	BBS10	12		BBS10
ENSG00000119866	BCL11A	BCL11A	2		BCL11A
ENSG00000185963	BICD2	BICD2	9		BICD2
ENSG00000023445	BIRC3	BIRC3	11		BIRC3
ENSG00000173068	BNC2	BNC2	9		BNC2
ENSG00000163141	BNIPL	BNIPL	1		BNIPL
ENSG00000144857	BOC	BOC	3		BOC
ENSG00000261236	BOP1	BOP1	8		BOP1
ENSG00000064726	BTBD1	BTBD1	15		BTBD1
ENSG00000132640	BTBD3	BTBD3	20		BTBD3
ENSG00000184887	BTBD6	BTBD6	14		BTBD6
ENSG00000026950	BTN3A1	BTN3A1	6		BTN3A1
ENSG00000148671	ADIRF	ADIRF	10		C10ORF116
ENSG00000151135	TMEM263	TMEM263	12		C12ORF23
ENSG00000102760	RGCC	RGCC	13		C13ORF15
ENSG00000120685	PROSER1	PROSER1	13		C13ORF23
ENSG00000128944	KNSTRN	KNSTRN	15		C15ORF23
ENSG00000140688	C16orf58	C16orf58	16		C16ORF58
ENSG00000258315	C17orf49	C17orf49	17		C17ORF49
ENSG00000105176	URI1	URI1	19		C19ORF2
ENSG00000105072	C19orf44	C19orf44	19		C19ORF44
ENSG00000143110	C1orf162	C1orf162	1		C1ORF162
ENSG00000253313	C1orf210	C1orf210	1		C1ORF210
ENSG00000143612	C1orf43	C1orf43	1		C1ORF43
ENSG00000159403	C1R	C1R	12		C1R
ENSG00000182326	C1S	C1S	12		C1S
ENSG00000089063	TMEM230	TMEM230	20		C20ORF30
ENSG00000182362	YBEY	YBEY	21		C21ORF57
ENSG00000166979	EVA1C	EVA1C	21		C21ORF63
ENSG00000125730	C3	C3	19		C3
ENSG00000251380	DCANP1	DCANP1	5		C5ORF20
ENSG00000152620	NADK2	NADK2	5		C5ORF33
ENSG00000178776	C5orf46	C5orf46	5		C5ORF46
ENSG00000146263	MMS22L	MMS22L	6		C6ORF167
ENSG00000197191	CYSRT1	CYSRT1	9		C9ORF169
ENSG00000178363	CALML3	CALML3	10		CALML3
ENSG00000178372	CALML5	CALML5	10		CALML5
ENSG00000148660	CAMK2G	CAMK2G	10		CAMK2G
ENSG00000111530	CAND1	CAND1	12		CAND1
ENSG00000014216	CAPN1	CAPN1	11		CAPN1
ENSG00000182472	CAPN12	CAPN12	19		CAPN12
ENSG00000256812	CAPNS2	CAPNS2	16		CAPNS2
ENSG00000198286	CARD11	CARD11	7		CARD11
ENSG00000255501	CARD18	CARD18	11		CARD18
ENSG00000105141	CASP14	CASP14	19		CASP14
ENSG00000106144	CASP2	CASP2	7		CASP2
ENSG00000064012	CASP8	CASP8	2		CASP8
ENSG00000130940	CASZ1	CASZ1	1		CASZ1
ENSG00000129993	CBFA2T3	CBFA2T3	16		CBFA2T3
ENSG00000067955	CBFB	CBFB	16		CBFB
ENSG00000183287	CCBE1	CCBE1	18		CCBE1
ENSG00000109881	CCDC34	CCDC34	11		CCDC34
ENSG00000135127	BICDL1	BICDL1	12		CCDC64
ENSG00000181374	CCL13	CCL13	17		CCL13
ENSG00000172724	CCL19	CCL19	9		CCL19
ENSG00000137077	CCL21	CCL21	9		CCL21
ENSG00000271503	CCL5	CCL5	17		CCL5
ENSG00000145386	CCNA2	CCNA2	4		CCNA2
ENSG00000156261	CCT8	CCT8	21		CCT8
ENSG00000174950	CD164L2	CD164L2	1		CD164L2
ENSG00000158477	CD1A	CD1A	1		CD1A
ENSG00000272398	CD24	CD24	6		CD24
ENSG00000198821	CD247	CD247	1		CD247
ENSG00000167286	CD3D	CD3D	11		CD3D
ENSG00000198851	CD3E	CD3E	11		CD3E
ENSG00000101017	CD40	CD40	20		CD40
ENSG00000026508	CD44	CD44	11		CD44
ENSG00000143119	CD53	CD53	1		CD53
ENSG00000173762	CD7	CD7	17		CD7
ENSG00000019582	CD74	CD74	5		CD74
ENSG00000085117	CD82	CD82	11		CD82
ENSG00000153283	CD96	CD96	3		CD96
ENSG00000158825	CDA	CDA	1		CDA
ENSG00000128283	CDC42EP1	CDC42EP1	22		CDC42EP1
ENSG00000111665	CDCA3	CDCA3	12		CDCA3
ENSG00000163814	CDCP1	CDCP1	3		CDCP1
ENSG00000176749	CDK5R1	CDK5R1	17		CDK5R1
ENSG00000100526	CDKN3	CDKN3	14		CDKN3
ENSG00000204539	CDSN	CDSN	6		CDSN
ENSG00000079385	CEACAM1	CEACAM1	19		CEACAM1
ENSG00000093072	ADA2	ADA2	22		CECR1
ENSG00000123219	CENPK	CENPK	5		CENPK
ENSG00000166451	CENPN	CENPN	16		CENPN
ENSG00000003402	CFLAR	CFLAR	2		CFLAR
ENSG00000106069	CHN2	CHN2	7		CHN2
ENSG00000166869	CHP2	CHP2	16		CHP2
ENSG00000129749	CHRNA10	CHRNA10	11		CHRNA10
ENSG00000179583	CIITA	CIITA	16		CIITA
ENSG00000164442	CITED2	CITED2	6		CITED2
ENSG00000136108	CKAP2	CKAP2	13		CKAP2
ENSG00000217555	CKLF	CKLF	16		CKLF
ENSG00000123975	CKS2	CKS2	9		CKS2
ENSG00000137975	CLCA2	CLCA2	1		CLCA2
ENSG00000157224	CLDN12	CLDN12	7		CLDN12
ENSG00000132514	CLEC10A	CLEC10A	17		CLEC10A
ENSG00000069493	CLEC2D	CLEC2D	12		CLEC2D
ENSG00000111729	CLEC4A	CLEC4A	12		CLEC4A
ENSG00000172243	CLEC7A	CLEC7A	12		CLEC7A
ENSG00000155962	CLIC2	CLIC2	X		CLIC2
ENSG00000169583	CLIC3	CLIC3	9		CLIC3
ENSG00000171603	CLSTN1	CLSTN1	1		CLSTN1
ENSG00000100528	CNIH1	CNIH1	14		CNIH
ENSG00000198791	CNOT7	CNOT7	8		CNOT7
ENSG00000065618	COL17A1	COL17A1	10		COL17A1
ENSG00000142173	COL6A2	COL6A2	21		COL6A2
ENSG00000163359	COL6A3	COL6A3	2		COL6A3
ENSG00000114270	COL7A1	COL7A1	3		COL7A1
ENSG00000105664	COMP	COMP	19		COMP
ENSG00000121022	COPS5	COPS5	8		COPS5
ENSG00000160471	COX6B2	COX6B2	19		COX6B2
ENSG00000128510	CPA4	CPA4	7		CPA4
ENSG00000137449	CPEB2	CPEB2	4		CPEB2
ENSG00000169509	CRCT1	CRCT1	1		CRCT1
ENSG00000213145	CRIP1	CRIP1	14		CRIP1
ENSG00000151292	CSNK1G3	CSNK1G3	5		CSNK1G3
ENSG00000175315	CST6	CST6	11		CST6
ENSG00000163599	CTLA4	CTLA4	2		CTLA4
ENSG00000168036	CTNNB1	CTNNB1	3		CTNNB1
ENSG00000103811	CTSH	CTSH	15		CTSH
ENSG00000135047	CTSL	CTSL	9		CTSL1
ENSG00000136943	CTSV	CTSV	9		CTSL2
ENSG00000163131	CTSS	CTSS	1		CTSS
ENSG00000172543	CTSW	CTSW	11		CTSW
ENSG00000048740	CELF2	CELF2	10		CUGBP2
ENSG00000112514	CUTA	CUTA	6		CUTA
ENSG00000107562	CXCL12	CXCL12	10		CXCL12
ENSG00000145824	CXCL14	CXCL14	5		CXCL14
ENSG00000120280	CXorf21	CXorf21	X		CXORF21
ENSG00000162144	CYB561A3	CYB561A3	11		CYBASC3
ENSG00000071967	CYBRD1	CYBRD1	2		CYBRD1
ENSG00000095596	CYP26A1	CYP26A1	10		CYP26A1
ENSG00000276644	DACH1	DACH1	13		DACH1
ENSG00000129562	DAD1	DAD1	14		DAD1
ENSG00000070190	DAPP1	DAPP1	4		DAPP1
ENSG00000117593	DARS2	DARS2	1		DARS2
ENSG00000011465	DCN	DCN	12		DCN
ENSG00000099977	DDT	DDT	22		DDT
ENSG00000089737	DDX24	DDX24	14		DDX24
ENSG00000137628	DDX60	DDX60	4		DDX60
ENSG00000023892	DEF6	DEF6	6		DEF6
ENSG00000124795	DEK	DEK	6		DEK
ENSG00000162777	DENND2D	DENND2D	1		DENND2D
ENSG00000160049	DFFA	DFFA	1		DFFA
ENSG00000065357	DGKA	DGKA	12		DGKA
ENSG00000114956	DGUOK	DGUOK	2		DGUOK
ENSG00000228716	DHFR	DHFR	5		DHFR
ENSG00000167536	DHRS13	DHRS13	17		DHRS13
ENSG00000108771	DHX58	DHX58	17		DHX58
ENSG00000139734	DIAPH3	DIAPH3	13		DIAPH3
ENSG00000211448	DIO2	DIO2	14		DIO2
ENSG00000176124	DLEU1	DLEU1	13		DLEU1
ENSG00000198719	DLL1	DLL1	6		DLL1
ENSG00000064195	DLX3	DLX3	17		DLX3
ENSG00000161249	DMKN	DMKN	19		DMKN
ENSG00000086061	DNAJA1	DNAJA1	9		DNAJA1
ENSG00000148719	DNAJB12	DNAJB12	10		DNAJB12
ENSG00000135924	DNAJB2	DNAJB2	2		DNAJB2
ENSG00000147459	DOCK5	DOCK5	8		DOCK5
ENSG00000107099	DOCK8	DOCK8	9		DOCK8
ENSG00000167261	DPEP2	DPEP2	16		DPEP2
ENSG00000134755	DSC2	DSC2	18		DSC2
ENSG00000134762	DSC3	DSC3	18		DSC3
ENSG00000134760	DSG1	DSG1	18		DSG1
ENSG00000096696	DSP	DSP	6		DSP
ENSG00000137857	DUOX1	DUOX1	15		DUOX1
ENSG00000140254	DUOXA1	DUOXA1	15		DUOXA1
ENSG00000138036	DYNC2LI1	DYNC2LI1	2		DYNC2LI1
ENSG00000112242	E2F3	E2F3	6		E2F3
ENSG00000169508	GPR183	GPR183	13		EBI2
ENSG00000025708	TYMP	TYMP	22		ECGF1
ENSG00000064547	LPAR2	LPAR2	19		EDG4
ENSG00000100842	EFS	EFS	14		EFS
ENSG00000146648	EGFR	EGFR	7		EGFR
ENSG00000129521	EGLN3	EGLN3	14		EGLN3
ENSG00000184110	EIF3C	EIF3C	16		EIF3C
ENSG00000084623	EIF3I	EIF3I	1		EIF3I
ENSG00000102034	ELF4	ELF4	X		ELF4
ENSG00000012660	ELOVL5	ELOVL5	6		ELOVL5
ENSG00000120533	ENY2	ENY2	8		ENY2
ENSG00000116106	EPHA4	EPHA4	2		EPHA4
ENSG00000131037	EPS8L1	EPS8L1	19		EPS8L1
ENSG00000133106	EPSTI1	EPSTI1	13		EPSTI1
ENSG00000082805	ERC1	ERC1	12		ERC1
ENSG00000167880	EVPL	EVPL	17		EVPL
ENSG00000130713	EXOSC2	EXOSC2	9		EXOSC2
ENSG00000110723	EXPH5	EXPH5	11		EXPH5
ENSG00000164251	F2RL1	F2RL1	5		F2RL1
ENSG00000167106	FAM102A	FAM102A	9		FAM102A
ENSG00000107362	ABHD17B	ABHD17B	9		FAM108B1
ENSG00000125898	FAM110A	FAM110A	20		FAM110A
ENSG00000184731	FAM110C	FAM110C	2		FAM110C
ENSG00000189057	FAM111B	FAM111B	11		FAM111B
ENSG00000179715	PCED1B	PCED1B	12		FAM113B
ENSG00000234545	FAM133B	FAM133B	7		FAM133B
ENSG00000147689	FAM83A	FAM83A	8		FAM83A
ENSG00000181544	FANCB	FANCB	X		FANCB
ENSG00000140525	FANCI	FANCI	15		FANCI
ENSG00000026103	FAS	FAS	10		FAS
ENSG00000140092	FBLN5	FBLN5	14		FBLN5
ENSG00000153832	FBXO36	FBXO36	2		FBXO36
ENSG00000109670	FBXW7	FBXW7	4		FBXW7
ENSG00000102302	FGD1	FGD1	X		FGD1
ENSG00000127084	FGD3	FGD3	9		FGD3
ENSG00000137440	FGFBP1	FGFBP1	4		FGFBP1
ENSG00000068078	FGFR3	FGFR3	4		FGFR3
ENSG00000127951	FGL2	FGL2	7		FGL2
ENSG00000168386	FILIP1L	FILIP1L	3		FILIP1L
ENSG00000143631	FLG	FLG	1		FLG
ENSG00000143520	FLG2	FLG2	1		FLG2
ENSG00000183760	ACP7	ACP7	19		FLJ16165
ENSG00000102531	FNDC3A	FNDC3A	13		FNDC3A
ENSG00000160973	FOXH1	FOXH1	8		FOXH1
ENSG00000164379	FOXQ1	FOXQ1	6		FOXQ1
ENSG00000114416	FXR1	FXR1	3		FXR1
ENSG00000102287	GABRE	GABRE	X		GABRE
ENSG00000156958	GALK2	GALK2	15		GALK2
ENSG00000183087	GAS6	GAS6	13		GAS6
ENSG00000162645	GBP2	GBP2	1		GBP2
ENSG00000164347	GFM2	GFM2	5		GFM2
ENSG00000179144	GIMAP7	GIMAP7	7		GIMAP7
ENSG00000152661	GJA1	GJA1	6		GJA1
ENSG00000265107	GJA5	GJA5	1		GJA5
ENSG00000173221	GLRX	GLRX	5		GLRX
ENSG00000023572	GLRX2	GLRX2	1		GLRX2
ENSG00000139433	GLTP	GLTP	12		GLTP
ENSG00000087338	GMCL1	GMCL1	2		GMCL1
ENSG00000060558	GNA15	GNA15	19		GNA15
ENSG00000138271	GPR87	GPR87	3		GPR87
ENSG00000211445	GPX3	GPX3	5		GPX3
ENSG00000141738	GRB7	GRB7	17		GRB7
ENSG00000134317	GRHL1	GRHL1	2		GRHL1
ENSG00000158055	GRHL3	GRHL3	1		GRHL3
ENSG00000109519	GRPEL1	GRPEL1	4		GRPEL1
ENSG00000167914	GSDMA	GSDMA	17		GSDM1
ENSG00000065621	GSTO2	GSTO2	10		GSTO2
ENSG00000164032	H2AFZ	H2AFZ	4		H2AFZ
ENSG00000084110	HAL	HAL	12		HAL
ENSG00000101336	HCK	HCK	20		HCK
ENSG00000206337	HCP5	HCP5	6		HCP5
ENSG00000126264	HCST	HCST	19		HCST
ENSG00000140287	HDC	HDC	15		HDC
ENSG00000166503	HDGFL3	HDGFL3	15		HDGFRP3
ENSG00000112406	HECA	HECA	6		HECA
ENSG00000274997	HIST1H2AH	HIST1H2AH	6		HIST1H2AH
ENSG00000124635	HIST1H2BJ	HIST1H2BJ	6		HIST1H2BJ
ENSG00000197903	HIST1H2BK	HIST1H2BK	6		HIST1H2BK
ENSG00000123485	HJURP	HJURP	2		HJURP
ENSG00000156515	HK1	HK1	10		HK1
ENSG00000071794	HLTF	HLTF	3		HLTF
ENSG00000177733	HNRNPA0	HNRNPA0	5		HNRNPA0
ENSG00000135486	HNRNPA1	HNRNPA1	12		HNRNPA1
ENSG00000197451	HNRNPAB	HNRNPAB	5		HNRNPAB
ENSG00000153187	HNRNPU	HNRNPU	1		HNRNPU
ENSG00000128652	HOXD3	HOXD3	2		HOXD3
ENSG00000174775	HRAS	HRAS	11		HRAS
ENSG00000060237	WNK1	WNK1	12		HSN2
ENSG00000080824	HSP90AA1	HSP90AA1	14		HSP90AA1
ENSG00000096384	HSP90AB1	HSP90AB1	6		HSP90AB1
ENSG00000170606	HSPA4	HSPA4	5		HSPA4
ENSG00000144381	HSPD1	HSPD1	2		HSPD1
ENSG00000120694	HSPH1	HSPH1	13		HSPH1
ENSG00000114378	HYAL1	HYAL1	3		HYAL1
ENSG00000115738	ID2	ID2	2		ID2
ENSG00000010295	IFFO1	IFFO1	12		IFFO1
ENSG00000165949	IFI27	IFI27	14		IFI27
ENSG00000137959	IFI44L	IFI44L	1		IFI44L
ENSG00000188293	IGFL1	IGFL1	19		IGFL1
ENSG00000188624	IGFL3	IGFL3	19		IGFL3
ENSG00000185811	IKZF1	IKZF1	7		IKZF1
ENSG00000161405	IKZF3	IKZF3	17		IKZF3
ENSG00000110324	IL10RA	IL10RA	11		IL10RA
ENSG00000137070	IL11RA	IL11RA	9		IL11RA
ENSG00000150782	IL18	IL18	11		IL18
ENSG00000115604	IL18R1	IL18R1	2		IL18R1
ENSG00000115607	IL18RAP	IL18RAP	2		IL18RAP
ENSG00000136697	IL1F10	IL1F10	2		IL1F10
ENSG00000115590	IL1R2	IL1R2	2		IL1R2
ENSG00000174564	IL20RB	IL20RB	3		IL20RB
ENSG00000185436	IFNLR1	IFNLR1	1		IL28RA
ENSG00000008517	IL32	IL32	16		IL32
ENSG00000077238	IL4R	IL4R	16		IL4R
ENSG00000141401	IMPA2	IMPA2	18		IMPA2
ENSG00000132849	PATJ	PATJ	1		INADL
ENSG00000168918	INPP5D	INPP5D	2		INPP5D
ENSG00000164941	INTS8	INTS8	8		INTS8
ENSG00000086200	IPO11	IPO11	5		IPO11
ENSG00000185507	IRF7	IRF7	11		IRF7
ENSG00000140968	IRF8	IRF8	16		IRF8
ENSG00000213928	IRF9	IRF9	14		IRF9
ENSG00000005844	ITGAL	ITGAL	16		ITGAL
ENSG00000132470	ITGB4	ITGB4	17		ITGB4
ENSG00000115221	ITGB6	ITGB6	2		ITGB6
ENSG00000078596	ITM2A	ITM2A	X		ITM2A
ENSG00000123104	ITPR2	ITPR2	12		ITPR2
ENSG00000173801	JUP	JUP	17		JUP
ENSG00000120696	KBTBD7	KBTBD7	13		KBTBD7
ENSG00000156113	KCNMA1	KCNMA1	10		KCNMA1
ENSG00000213859	KCTD11	KCTD11	17		KCTD11
ENSG00000136636	KCTD3	KCTD3	1		KCTD3
ENSG00000166803	PCLAF	PCLAF	15		KIAA0101
ENSG00000099814	CEP170B	CEP170B	14		KIAA0284
ENSG00000198894	CIPC	CIPC	14		KIAA1737
ENSG00000118193	KIF14	KIF14	1		KIF14
ENSG00000137807	KIF23	KIF23	15		KIF23
ENSG00000109787	KLF3	KLF3	4		KLF3
ENSG00000136826	KLF4	KLF4	9		KLF4
ENSG00000128607	KLHDC10	KLHDC10	7		KLHDC10
ENSG00000087448	KLHL42	KLHL42	12		KLHDC5
ENSG00000145332	KLHL8	KLHL8	4		KLHL8
ENSG00000167748	KLK1	KLK1	19		KLK1
ENSG00000167757	KLK11	KLK11	19		KLK11
ENSG00000167759	KLK13	KLK13	19		KLK13
ENSG00000167754	KLK5	KLK5	19		KLK5
ENSG00000169035	KLK7	KLK7	19		KLK7
ENSG00000182481	KPNA2	KPNA2	17		KPNA2
ENSG00000203786	KPRP	KPRP	1		KPRP
ENSG00000167768	KRT1	KRT1	12		KRT1
ENSG00000186395	KRT10	KRT10	17		KRT10
ENSG00000186847	KRT14	KRT14	17		KRT14
ENSG00000171346	KRT15	KRT15	17		KRT15
ENSG00000108244	KRT23	KRT23	17		KRT23
ENSG00000186081	KRT5	KRT5	12		KRT5
ENSG00000205420	KRT6A	KRT6A	12		KRT6A
ENSG00000186049	KRT73	KRT73	12		KRT73
ENSG00000170423	KRT78	KRT78	12		KRT78
ENSG00000167767	KRT80	KRT80	12		KRT80
ENSG00000188508	KRTDAP	KRTDAP	19		KRTDAP
ENSG00000159166	LAD1	LAD1	1		LAD1
ENSG00000196569	LAMA2	LAMA2	6		LAMA2
ENSG00000196878	LAMB3	LAMB3	1		LAMB3
ENSG00000058085	LAMC2	LAMC2	1		LAMC2
ENSG00000104341	LAPTM4B	LAPTM4B	8		LAPTM4B
ENSG00000154227	CERS3	CERS3	15		LASS3
ENSG00000213658	LAT	LAT	16		LAT
ENSG00000187173	LCE2A	LCE2A	1		LCE2A
ENSG00000159455	LCE2B	LCE2B	1		LCE2B
ENSG00000182866	LCK	LCK	1		LCK
ENSG00000136167	LCP1	LCP1	13		LCP1
ENSG00000106003	LFNG	LFNG	7		LFNG
ENSG00000105609	LILRB5	LILRB5	19		LILRB5
ENSG00000183814	LIN9	LIN9	1		LIN9
ENSG00000113441	LNPEP	LNPEP	5		LNPEP
					LOC389607
					LOC400506
					LOC606724
					LOC728643
ENSG00000203782	LOR	LOR	1		LOR
ENSG00000198121	LPAR1	LPAR1	9		LPAR1
ENSG00000134324	LPIN1	LPIN1	2		LPIN1
ENSG00000117600	PLPPR4	PLPPR4	1		LPPR4
ENSG00000164167	LSM6	LSM6	4		LSM6
ENSG00000130592	LSP1	LSP1	11		LSP1
ENSG00000227507	LTB	LTB	6		LTB
ENSG00000213903	LTB4R	LTB4R	14		LTB4R
ENSG00000090006	LTBP4	LTBP4	19		LTBP4
ENSG00000167656	LY6D	LY6D	8		LY6D
ENSG00000204421	LY6G6C	LY6G6C	6		LY6G6C
ENSG00000124466	LYPD3	LYPD3	19		LYPD3
ENSG00000159871	LYPD5	LYPD5	19		LYPD5
ENSG00000090382	LYZ	LYZ	12		LYZ
ENSG00000164109	MAD2L1	MAD2L1	4		MAD2L1
ENSG00000078018	MAP2	MAP2	2		MAP2
ENSG00000085511	MAP3K4	MAP3K4	6		MAP3K4
ENSG00000142733	MAP3K6	MAP3K6	1		MAP3K6
ENSG00000104814	MAP4K1	MAP4K1	19		MAP4K1
ENSG00000171533	MAP6	MAP6	11		MAP6
ENSG00000065328	MCM10	MCM10	10		MCM10
ENSG00000151376	ME3	ME3	11		ME3
ENSG00000134138	MEIS2	MEIS2	15		MEIS2
ENSG00000166823	MESP1	MESP1	15		MESP1
ENSG00000117122	MFAP2	MFAP2	1		MFAP2
ENSG00000166482	MFAP4	MFAP4	17		MFAP4
					MGC10997
					MGC3196
ENSG00000143198	MGST3	MGST3	1		MGST3
ENSG00000101871	MID1	MID1	X		MID1
ENSG00000155438	NIFK	NIFK	2		MKI67IP
ENSG00000008516	MMP25	MMP25	16		MMP25
ENSG00000138722	MMRN1	MMRN1	4		MMRN1
ENSG00000020426	MNAT1	MNAT1	14		MNAT1
ENSG00000163563	MNDA	MNDA	1		MNDA
ENSG00000142961	MOB3C	MOB3C	1		MOBKL2C
ENSG00000149573	MPZL2	MPZL2	11		MPZL2
ENSG00000160588	MPZL3	MPZL3	11		MPZL3
ENSG00000172172	MRPL13	MRPL13	8		MRPL13
ENSG00000185414	MRPL30	MRPL30	2		MRPL30
ENSG00000112996	MRPS30	MRPS30	5		MRPS30
ENSG00000090263	MRPS33	MRPS33	7		MRPS33
ENSG00000110077	MS4A6A	MS4A6A	11		MS4A6A
ENSG00000166927	MS4A7	MS4A7	11		MS4A7
ENSG00000095002	MSH2	MSH2	2		MSH2
ENSG00000169715	MT1E	MT1E	16		MT1E
ENSG00000156469	MTERF3	MTERF3	8		MTERFD1
ENSG00000085760	MTIF2	MTIF2	2		MTIF2
ENSG00000172551	MUCL1	MUCL1	12		MUCL1
ENSG00000272573	MUSTN1	MUSTN1	3		MUSTN1
ENSG00000092841	MYL6	MYL6	12		MYL6
ENSG00000138744	NAAA	NAAA	4		NAAA
ENSG00000159593	NAE1	NAE1	16		NAE1
ENSG00000173418	NAA20	NAA20	20		NAT5
ENSG00000114503	NCBP2	NCBP2	3		NCBP2
ENSG00000123338	NCKAP1L	NCKAP1L	12		NCKAP1L
ENSG00000084676	NCOA1	NCOA1	2		NCOA1
ENSG00000165795	NDRG2	NDRG2	14		NDRG2
ENSG00000103034	NDRG4	NDRG4	16		NDRG4
ENSG00000185633	NDUFA4L2	NDUFA4L2	12		NDUFA4L2
ENSG00000136521	NDUFB5	NDUFB5	3		NDUFB5
ENSG00000173848	NET1	NET1	10		NET1
ENSG00000101096	NFATC2	NFATC2	20		NFATC2
ENSG00000145506	NKD2	NKD2	5		NKD2
ENSG00000169992	NLGN2	NLGN2	17		NLGN2
ENSG00000091592	NLRP1	NLRP1	17		NLRP1
ENSG00000182261	NLRP10	NLRP10	11		NLRP10
ENSG00000160703	NLRX1	NLRX1	11		NLRX1
ENSG00000239672	NME1	NME1	17		NME1
ENSG00000112992	NNT	NNT	5		NNT
ENSG00000198000	NOL8	NOL8	9		NOL8
ENSG00000185551	NR2F2	NR2F2	15		NR2F2
ENSG00000088833	NSFL1C	NSFL1C	20		NSFL1C
ENSG00000148053	NTRK2	NTRK2	9		NTRK2
ENSG00000074590	NUAK1	NUAK1	12		NUAK1
ENSG00000151413	NUBPL	NUBPL	14		NUBPL
ENSG00000075188	NUP37	NUP37	12		NUP37
ENSG00000120253	NUP43	NUP43	6		NUP43
ENSG00000137804	NUSAP1	NUSAP1	15		NUSAP1
ENSG00000089127	OAS1	OAS1	12		OAS1
ENSG00000145247	OCIAD2	OCIAD2	4		OCIAD2
ENSG00000123240	OPTN	OPTN	10		OPTN
ENSG00000021762	OSBPL5	OSBPL5	11		OSBPL5
ENSG00000155100	OTUD6B	OTUD6B	8		OTUD6B
ENSG00000151093	OXSM	OXSM	3		OXSM
ENSG00000125304	TM9SF2	TM9SF2	13		P76
ENSG00000128050	PAICS	PAICS	4		PAICS
ENSG00000100767	PAPLN	PAPLN	14		PAPLN
ENSG00000160781	PAQR6	PAQR6	1		PAQR6
ENSG00000178184	PARD6G	PARD6G	18		PARD6G
ENSG00000059378	PARP12	PARP12	7		PARP12
ENSG00000173193	PARP14	PARP14	3		PARP14
ENSG00000173200	PARP15	PARP15	3		PARP15
ENSG00000151883	PARP8	PARP8	5		PARP8
ENSG00000138964	PARVG	PARVG	22		PARVG
ENSG00000160613	PCSK7	PCSK7	11		PCSK7
ENSG00000110435	PDHX	PDHX	11		PDHX
ENSG00000140992	PDPK1	PDPK1	16		PDPK1
ENSG00000198721	ECI2	ECI2	6		PECI
ENSG00000136147	PHF11	PHF11	13		PHF11
ENSG00000156531	PHF6	PHF6	X		PHF6
ENSG00000105229	PIAS4	PIAS4	19		PIAS4
ENSG00000108474	PIGL	PIGL	17		PIGL
ENSG00000143315	PIGM	PIGM	1		PIGM
ENSG00000133056	PIK3C2B	PIK3C2B	1		PIK3C2B
ENSG00000105851	PIK3CG	PIK3CG	7		PIK3CG
ENSG00000100100	PIK3IP1	PIK3IP1	22		PIK3IP1
ENSG00000085514	PILRA	PILRA	7		PILRA
ENSG00000081277	PKP1	PKP1	1		PKP1
ENSG00000168907	PLA2G4F	PLA2G4F	15		PLA2G4F
ENSG00000137055	PLAA	PLAA	9		PLAA
ENSG00000189129	PLAC9	PLAC9	10		PLAC9
ENSG00000104368	PLAT	PLAT	8		PLAT
ENSG00000187091	PLCD1	PLCD1	3		PLCD1
ENSG00000149527	PLCH2	PLCH2	1		PLCH2
ENSG00000021300	PLEKHB1	PLEKHB1	11		PLEKHB1
ENSG00000187583	PLEKHN1	PLEKHN1	1		PLEKHN1
ENSG00000152952	PLOD2	PLOD2	3		PLOD2
ENSG00000187838	PLSCR3	PLSCR3	17		PLSCR3
ENSG00000120594	PLXDC2	PLXDC2	10		PLXDC2
ENSG00000105852	PON3	PON3	7		PON3
ENSG00000128513	POT1	POT1	7		POT1
ENSG00000128059	PPAT	PPAT	4		PPAT
ENSG00000104881	PPP1R13L	PPP1R13L	19		PPP1R13L
ENSG00000198729	PPP1R14C	PPP1R14C	6		PPP1R14C
ENSG00000198056	PRIM1	PRIM1	12		PRIM1
ENSG00000106617	PRKAG2	PRKAG2	7		PRKAG2
ENSG00000067606	PRKCZ	PRKCZ	1		PRKCZ
ENSG00000253729	PRKDC	PRKDC	8		PRKDC
ENSG00000136875	PRPF4	PRPF4	9		PRPF4
ENSG00000112739	PRPF4B	PRPF4B	6		PRPF4B
ENSG00000204576	PRR3	PRR3	6		PRR3
ENSG00000052344	PRSS8	PRSS8	16		PRSS8
ENSG00000197746	PSAP	PSAP	10		PSAP
ENSG00000125637	PSD4	PSD4	2		PSD4
ENSG00000136930	PSMB7	PSMB7	9		PSMB7
ENSG00000183527	PSMG1	PSMG1	21		PSMG1
ENSG00000204538	PSORS1C2	PSORS1C2	6		PSORS1C2
ENSG00000134222	PSRC1	PSRC1	1		PSRC1
ENSG00000050628	PTGER3	PTGER3	1		PTGER3
ENSG00000171522	PTGER4	PTGER4	5		PTGER4
ENSG00000110958	PTGES3	PTGES3	12		PTGES3
ENSG00000095303	PTGS1	PTGS1	9		PTGS1
ENSG00000169398	PTK2	PTK2	8		PTK2
ENSG00000120899	PTK2B	PTK2B	8		PTK2B
ENSG00000112245	PTP4A1	PTP4A1	6		PTP4A1
ENSG00000158079	PTPDC1	PTPDC1	9		PTPDC1
ENSG00000074696	HACD3	HACD3	15		PTPLAD1
ENSG00000111679	PTPN6	PTPN6	12		PTPN6
ENSG00000081237	PTPRC	PTPRC	1		PTPRC
ENSG00000213402	PTPRCAP	PTPRCAP	11		PTPRCAP
ENSG00000177192	PUS1	PUS1	12		PUS1
ENSG00000110400	NECTIN1	NECTIN1	11		PVRL1
ENSG00000112210	RAB23	RAB23	6		RAB23
ENSG00000132698	RAB25	RAB25	1		RAB25
ENSG00000182185	RAD51B	RAD51B	14		RAD51L1
ENSG00000107263	RAPGEF1	RAPGEF1	9		RAPGEF1
ENSG00000108352	RAPGEFL1	RAPGEFL1	17		RAPGEFL1
ENSG00000173166	RAPH1	RAPH1	2		RAPH1
ENSG00000105808	RASA4	RASA4	7		RASA4
ENSG00000107551	RASSF4	RASSF4	10		RASSF4
ENSG00000266094	RASSF5	RASSF5	1		RASSF5
ENSG00000102054	RBBP7	RBBP7	X		RBBP7
ENSG00000134597	RBMX2	RBMX2	X		RBMX2
ENSG00000117906	RCN2	RCN2	15		RCN2
ENSG00000198771	RCSD1	RCSD1	1		RCSD1
ENSG00000100918	REC8	REC8	14		REC8
ENSG00000162924	REL	REL	2		REL
ENSG00000133119	RFC3	RFC3	13		RFC3
ENSG00000111445	RFC5	RFC5	12		RFC5
ENSG00000131378	RFTN1	RFTN1	3		RFTN1
ENSG00000133111	RFXAP	RFXAP	13		RFXAP
ENSG00000131941	RHPN2	RHPN2	19		RHPN2
ENSG00000111785	RIC8B	RIC8B	12		RIC8B
ENSG00000129465	RIPK3	RIPK3	14		RIPK3
ENSG00000178966	RMI1	RMI1	9		RMI1
ENSG00000165799	RNASE7	RNASE7	14		RNASE7
ENSG00000092098	RNF31	RNF31	14		RNF31
ENSG00000204618	RNF39	RNF39	6		RNF39
ENSG00000069667	RORA	RORA	15		RORA
ENSG00000115268	RPS15	RPS15	19		RPS15
ENSG00000071242	RPS6KA2	RPS6KA2	6		RPS6KA2
ENSG00000168028	RPSA	RPSA	3		RPSA
ENSG00000126458	RRAS	RRAS	19		RRAS
ENSG00000171848	RRM2	RRM2	2		RRM2
ENSG00000139970	RTN1	RTN1	14		RTN1
ENSG00000198863	RUNDC1	RUNDC1	17		RUNDC1
ENSG00000079102	RUNX1T1	RUNX1T1	8		RUNX1T1
ENSG00000020633	RUNX3	RUNX3	1		RUNX3
ENSG00000189334	S100A14	S100A14	1		S100A14
ENSG00000188015	S100A3	S100A3	1		S100A3
ENSG00000143556	S100A7	S100A7	1		S100A7
ENSG00000143546	S100A8	S100A8	1		S100A8
ENSG00000163220	S100A9	S100A9	1		S100A9
ENSG00000180739	S1PR5	S1PR5	19		S1PR5
ENSG00000156876	SASS6	SASS6	1		SASS6
ENSG00000189001	SBSN	SBSN	19		SBSN
ENSG00000136155	SCEL	SCEL	13		SCEL
ENSG00000111319	SCNN1A	SCNN1A	12		SCNN1A
ENSG00000130489	SCO2	SCO2	22		SCO2
ENSG00000284194	SCO2		22
ENSG00000180900	SCRIB	SCRIB	8		SCRIB
ENSG00000175356	SCUBE2	SCUBE2	11		SCUBE2
ENSG00000132432	SEC61G	SEC61G	7		SEC61G
ENSG00000085415	SEH1L	SEH1L	18		SEH1L
ENSG00000174175	SELP	SELP	1		SELP
ENSG00000198843	SELENOT	SELENOT	3		SELT
ENSG00000185033	SEMA4B	SEMA4B	15		SEMA4B
ENSG00000187764	SEMA4D	SEMA4D	9		SEMA4D
ENSG00000197641	SERPINB13	SERPINB13	18		SERPINB13
ENSG00000057149	SERPINB3	SERPINB3	18		SERPINB3
ENSG00000206075	SERPINB5	SERPINB5	18		SERPINB5
ENSG00000166401	SERPINB8	SERPINB8	18		SERPINB8
ENSG00000175793	SFN	SFN	1		SFN
ENSG00000213064	SFT2D2	SFT2D2	1		SFT2D2
ENSG00000156463	SH3RF2	SH3RF2	5		SH3RF2
ENSG00000124523	SIRT5	SIRT5	6		SIRT5
ENSG00000141293	SKAP1	SKAP1	17		SKAP1
ENSG00000145604	SKP2	SKP2	5		SKP2
ENSG00000155926	SLA	SLA	8		SLA
ENSG00000162739	SLAMF6	SLAMF6	1		SLAMF6
ENSG00000163950	SLBP	SLBP	4		SLBP
ENSG00000126903	SLC10A3	SLC10A3	X		SLC10A3
ENSG00000064651	SLC12A2	SLC12A2	5		SLC12A2
ENSG00000140199	SLC12A6	SLC12A6	15		SLC12A6
ENSG00000088386	SLC15A1	SLC15A1	13		SLC15A1
ENSG00000089060	SLC8B1	SLC8B1	12		SLC24A6
ENSG00000155287	SLC25A28	SLC25A28	10		SLC25A28
ENSG00000075415	SLC25A3	SLC25A3	12		SLC25A3
ENSG00000225697	SLC26A6	SLC26A6	3		SLC26A6
ENSG00000145740	SLC30A5	SLC30A5	5		SLC30A5
ENSG00000134955	SLC37A2	SLC37A2	11		SLC37A2
ENSG00000104635	SLC39A14	SLC39A14	8		SLC39A14
ENSG00000256870	SLC5A8	SLC5A8	12		SLC5A8
ENSG00000154760	SLFN13	SLFN13	17		SLFN13
ENSG00000184347	SLIT3	SLIT3	5		SLIT3
ENSG00000126233	SLURP1	SLURP1	8		SLURP1
ENSG00000084070	SMAP2	SMAP2	1		SMAP2
ENSG00000102038	SMARCA1	SMARCA1	X		SMARCA1
ENSG00000113810	SMC4	SMC4	3		SMC4
ENSG00000102172	SMS	SMS	X		SMS
ENSG00000139343	SNRPF	SNRPF	12		SNRPF
ENSG00000120896	SORBS3	SORBS3	8		SORBS3
ENSG00000129194	SOX15	SOX15	17		SOX15
ENSG00000124766	SOX4	SOX4	6		SOX4
ENSG00000110693	SOX6	SOX6	11		SOX6
ENSG00000067066	SP100	SP100	2		SP100
ENSG00000135899	SP110	SP110	2		SP110
ENSG00000079263	SP140	SP140	2		SP140
ENSG00000197912	SPG7	SPG7	16		SPG7
ENSG00000066336	SPI1	SPI1	11		SPI1
ENSG00000133710	SPINK5	SPINK5	5		SPINK5
ENSG00000107742	SPOCK2	SPOCK2	10		SPOCK2
ENSG00000169474	SPRR1A	SPRR1A	1		SPRR1A
ENSG00000169469	SPRR1B	SPRR1B	1		SPRR1B
ENSG00000203785	SPRR2E	SPRR2E	1		SPRR2E
ENSG00000184148	SPRR4	SPRR4	1		SPRR4
ENSG00000187678	SPRY4	SPRY4	5		SPRY4
ENSG00000196935	SRGAP1	SRGAP1	12		SRGAP1
ENSG00000266028	SRGAP2	SRGAP2	1		SRGAP2
ENSG00000184402	SS18L1	SS18L1	20		SS18L1
ENSG00000172830	SSH3	SSH3	11		SSH3
ENSG00000124783	SSR1	SSR1	6		SSR1
ENSG00000184005	ST6GALNAC3	ST6GALNAC3	1		ST6GALNAC3
ENSG00000178078	STAP2	STAP2	19		STAP2
ENSG00000172345	STARD5	STARD5	15		STARD5
ENSG00000138378	STAT4	STAT4	2		STAT4
ENSG00000104435	STMN2	STMN2	8		STMN2
ENSG00000165416	SUGT1	SUGT1	13		SUGT1
ENSG00000110066	KMT5B	KMT5B	11		SUV420H1
ENSG00000204176	SYT15	SYT15	10		SYT15
ENSG00000184292	TACSTD2	TACSTD2	1		TACSTD2
ENSG00000115750	TAF1B	TAF1B	2		TAF1B
ENSG00000175463	TBC1D10C	TBC1D10C	11		TBC1D10C
ENSG00000145979	TBC1D7	TBC1D7	6		TBC1D7
ENSG00000154582	ELOC	ELOC	8		TCEB1
ENSG00000140262	TCF12	TCF12	15		TCF12
ENSG00000196628	TCF4	TCF4	18		TCF4
ENSG00000092295	TGM1	TGM1	14		TGM1
ENSG00000125780	TGM3	TGM3	20		TGM3
ENSG00000131931	THAP1	THAP1	8		THAP1
ENSG00000100575	TIMM9	TIMM9	14		TIMM9
ENSG00000163931	TKT	TKT	3		TKT
ENSG00000143183	TMCO1	TMCO1	1		TMCO1
ENSG00000137210	TMEM14B	TMEM14B	6		TMEM14B
ENSG00000174695	TMEM167A	TMEM167A	5		TMEM167A
ENSG00000166822	TMEM170A	TMEM170A	16		TMEM170A
ENSG00000163444	TMEM183A	TMEM183A	1		TMEM183A
ENSG00000151715	TMEM45B	TMEM45B	11		TMEM45B
ENSG00000137842	TMEM62	TMEM62	15		TMEM62
ENSG00000109084	TMEM97	TMEM97	17		TMEM97
ENSG00000120802	TMPO	TMPO	12		TMPO
ENSG00000185215	TNFAIP2	TNFAIP2	14		TNFAIP2
ENSG00000145779	TNFAIP8	TNFAIP8	5		TNFAIP8
ENSG00000183578	TNFAIP8L3	TNFAIP8L3	15		TNFAIP8L3
ENSG00000125735	TNFSF14	TNFSF14	19		TNFSF14
ENSG00000118194	TNNT2	TNNT2	1		TNNT2
ENSG00000175662	TOM1L2	TOM1L2	17		TOM1L2
ENSG00000131747	TOP2A	TOP2A	17		TOP2A
ENSG00000172236	TPSAB1	TPSAB1	16		TPSAB1
ENSG00000132109	TRIM21	TRIM21	11		TRIM21
ENSG00000137699	TRIM29	TRIM29	11		TRIM29
ENSG00000171206	TRIM8	TRIM8	10		TRIM8
ENSG00000130529	TRPM4	TRPM4	19		TRPM4
ENSG00000165125	TRPV6	TRPV6	7		TRPV6
ENSG00000140391	TSPAN3	TSPAN3	15		TSPAN3
ENSG00000158457	TSPAN33	TSPAN33	7		TSPAN33
ENSG00000000003	TSPAN6	TSPAN6	X		TSPAN6
ENSG00000197557	TTC30A	TTC30A	2		TTC30A
ENSG00000111802	TDP2	TDP2	6		TTRAP
ENSG00000127824	TUBA4A	TUBA4A	2		TUBA4A
ENSG00000239264	TXNDC5	TXNDC5	6		TXNDC5
ENSG00000198431	TXNRD1	TXNRD1	12		TXNRD1
ENSG00000117143	UAP1	UAP1	1		UAP1
ENSG00000175063	UBE2C	UBE2C	20		UBE2C
ENSG00000186591	UBE2H	UBE2H	7		UBE2H
ENSG00000135018	UBQLN1	UBQLN1	9		UBQLN1
ENSG00000175564	UCP3	UCP3	11		UCP3
ENSG00000184076	UQCR10	UQCR10	22		UCRC
ENSG00000276043	UHRF1	UHRF1	19		UHRF1
ENSG00000125351	UPF3B	UPF3B	X		UPF3B
ENSG00000101019	UQCC1	UQCC1	20		UQCC
ENSG00000139190	VAMP1	VAMP1	12		VAMP1
ENSG00000117533	VAMP4	VAMP4	1		VAMP4
ENSG00000118640	VAMP8	VAMP8	2		VAMP8
ENSG00000137411	VARS2	VARS2	6		VARS2
ENSG00000151650	VENTX	VENTX	10		VENTX
ENSG00000196715	VKORC1L1	VKORC1L1	7		VKORC1L1
ENSG00000110002	VWA5A	VWA5A	11		VWA5A
ENSG00000015285	WAS	WAS	X		WAS
ENSG00000198554	WDHD1	WDHD1	14		WDHD1
ENSG00000100897	DCAF11	DCAF11	14		WDR23
ENSG00000136709	WDR33	WDR33	2		WDR33
ENSG00000160193	WDR4	WDR4	21		WDR4
ENSG00000175121	WFDC5	WFDC5	20		WFDC5
ENSG00000162552	WNT4	WNT4	1		WNT4
ENSG00000124535	WRNIP1	WRNIP1	6		WRNIP1
ENSG00000132530	XAF1	XAF1	17		XAF1
ENSG00000198492	YTHDF2	YTHDF2	1		YTHDF2
ENSG00000205189	ZBTB10	ZBTB10	8		ZBTB10
ENSG00000196323	ZBTB44	ZBTB44	11		ZBTB44
ENSG00000105939	ZC3HAV1	ZC3HAV1	7		ZC3HAV1
ENSG00000104231	ZFAND1	ZFAND1	8		ZFAND1
ENSG00000152518	ZFP36L2	ZFP36L2	2		ZFP36L2
ENSG00000141497	ZMYND15	ZMYND15	17		ZMYND15
ENSG00000196387	ZNF140	ZNF140	12		ZNF140
ENSG00000196345	ZKSCAN7	ZKSCAN7	3		ZNF167
ENSG00000136870	ZNF189	ZNF189	9		ZNF189
ENSG00000175395	ZNF25	ZNF25	10		ZNF25
ENSG00000181315	ZNF322	ZNF322	6		ZNF322A
ENSG00000162664	ZNF326	ZNF326	1		ZNF326
ENSG00000161642	ZNF385A	ZNF385A	12		ZNF385A
ENSG00000197050	ZNF420	ZNF420	19		ZNF420
ENSG00000197714	ZNF460	ZNF460	19		ZNF460
ENSG00000176083	ZNF683	ZNF683	1		ZNF683
ENSG00000185252	ZNF74	ZNF74	22		ZNF74
ENSG00000141579	ZNF750	ZNF750	17		ZNF750
ENSG00000019995	ZRANB1	ZRANB1	10		ZRANB1
ENSG00000174442	ZWILCH	ZWILCH	15		ZWILCH
