# Supplementary material for: Comparative genomics reveals that loss of lunatic fringe (LFNG) promotes melanoma metastasis
Source: Mol Oncol. 2018 Jan 7;12(2):239–55. doi: 10.1002/1878-0261.12161 (PMC5792739; doi:10.1002/1878-0261.12161)
Supplement: Supplementary file 18 — Table S4. Summary of chromosomal aberrations identified by spectral karyotyping of the murine melanoma cell lines. Summary of chromosomal aberrations detected by spectral karyotyping in the different mouse melanoma cell lines. [file MOL2-12-239-s018.xlsx]

## Sheet: B16 lines
Supplementary Table 4: Summary of chromosomal aberrations identified by spectral karyotyping of the murine melanoma cell lines. Summary of chromosomal aberrations detected by spectral karyotyping in the different mouse melanoma cell lines
	BL6-F0	BL6-F10	B16-BL6
der(1)T(1;16)	1	1	1
+Del(1)	1	1	1		Summary table showing the clonal rearrangements percentage for each cell line (clonal rearrangements => rearrangements found in at least 2 cells if structural rearrangement or chromosome gain, or found in 3 cells if a chromosome loss).
-2			0.3
der(3)T(3;13)x2	1	1	1
-4	1	1	0.9
der(4)T(4;4)		0.9
Del(5)	1	1	1
6	1	1	1
der(6)T(6;15)		0.9
der(7)T(7;12)	1
-8			0.6
der(8)T(1;8)	1	1	1
-10			1
der(10)T(1;10;16)		1
Del(11)	1	1	1
der(11;11)T(11;11)			0.6
der(12;12)T(12;12) T(7;12)	1
der(8;12)T(8;12) T(2;8)	1
Rb(12;15)	0.9
der(12)T(12;12)			1
der(8;12)T(8;12)			0.9
der(11)T(10;11)			1
-13	1	1	1
der(13)T(3;13)	1		1
Ider(13)T(3;13)		1
-14		1
Del(14)			1
-15		1
-16	1	1	1
Rb(19;19)	1	1	1
-X	1	1	1
der(X)T(X;15)	1	1	1

## Sheet: K1735 lines
	K1735-P Cell Line	K1735-M2 Cell Line
1	1	1
3	1	1
Rb(3;3)	0.2	-
der(4)T(4;18)	0.2	-
6	1	1
12	1	-
14	0.2	-
Rb(14;14)	0.2	-
15	1	1
der(18)T(4;18)	0.2	-
der(18)T(12;18)	-	0.4
Summary table showing the clonal rearrangements percentage for each cell line (clonal rearrangements => rearrangements found in at least 2 cells if structural rearrangement or chromosome gain, or found in 3 cells if a chromosome loss).
