# Supplementary material for: Comparative genomics reveals that loss of lunatic fringe (LFNG) promotes melanoma metastasis
Source: Mol Oncol. 2018 Jan 7;12(2):239–55. doi: 10.1002/1878-0261.12161 (PMC5792739; doi:10.1002/1878-0261.12161)
Supplement: Supplementary file 19 — Table S5. Summary of Copy Number Variants identified on the mouse melanoma cell line genomes. Copy number variants (CNV) calls identified in the cell line genomes for the parental lines (B16‐F0 and K1735‐P). Somatic CNVs are reported for the metastatic lines (B16‐F10, B16‐BL6 and K1735‐M2). [file MOL2-12-239-s019.xlsx]

## Sheet: B16_F0_normal_CNVs_annotated
Chr	Start	End	predicted_copy_number	type_of_alt	genotype	perc_of_uncertain	Overlap_genes
1	19760000	20609999	3	gain	AAB	34.6	Pkhd1,ENSMUSG00000043760|4930486I03Rik,ENSMUSG00000089914|Gm15795,ENSMUSG00000090142|Gm24162,ENSMUSG00000070175|Gm25568,ENSMUSG00000077860
1	23500000	23579999	3	gain	AAA	39.1924	-
1	26640000	27179999	3	gain	AAA	3.70885	4931408C20Rik,ENSMUSG00000073722|n-R5s209,ENSMUSG00000095256
1	27140000	27219999	3	gain	AAA	26.5463	-
1	27180000	27229999	3	gain	AAA	38.3617	-
1	36590000	36679999	3	gain	AAB	37.8384	Fam178b,ENSMUSG00000046337|Gm6428,ENSMUSG00000089906|Gm24133,ENSMUSG00000077939
1	38220000	38309999	3	gain	AAB	7.56032	Aff3,ENSMUSG00000037138|Gm16150,ENSMUSG00000085391|Gm16151,ENSMUSG00000085280
1	38610000	38829999	3	gain	AAB	12.1864	Aff3,ENSMUSG00000037138|Lonrf2,ENSMUSG00000048814
1	44270000	44359999	3	gain	AAA	37.1999	-
1	46650000	46739999	3	gain	AAB	34.347	-
1	49190000	49279999	3	gain	AAB	14.573	C230029F24Rik,ENSMUSG00000051616
1	52790000	52879999	3	gain	AAB	39.129	Inpp1,ENSMUSG00000026102|Hibch,ENSMUSG00000041426|Gm16107,ENSMUSG00000089802
1	60790000	60879999	3	gain	AAB	21.101	2310016D23Rik,ENSMUSG00000085965|Gm11609,ENSMUSG00000083118|Gm11581,ENSMUSG00000083355
1	63060000	63149999	3	gain	AAB	28.1029	Gm11603,ENSMUSG00000081429|Gm11602,ENSMUSG00000084799|Ino80d,ENSMUSG00000040865|Ndufs1,ENSMUSG00000025968
1	84910000	84969999	3	gain	AAB	31.0586	Gm15433,ENSMUSG00000096802|Slc16a14,ENSMUSG00000026220
1	84930000	84999999	4	gain	AABB	38.0478	Gm15433,ENSMUSG00000096802|Slc16a14,ENSMUSG00000026220|C130026I21Rik,ENSMUSG00000052477
1	85260000	85369999	4	gain	AABB	32.0343	Gm16026,ENSMUSG00000079455|Gm2619,ENSMUSG00000091199|Gm16025,ENSMUSG00000089652|Gm7281,ENSMUSG00000089937|C130026I21Rik,ENSMUSG00000052477
1	85490000	85539999	4	gain	AABB	37.6679	Gm16092,ENSMUSG00000089714|Gm7592,ENSMUSG00000090186
1	85550000	85599999	4	gain	AAAB	35.5113	Gm7592,ENSMUSG00000090186|Gm16094,ENSMUSG00000090103|G530012D18Rik,ENSMUSG00000094127|Sp110,ENSMUSG00000070034
1	88170000	88219999	4	gain	AAAA	2.60235	Gm20528,ENSMUSG00000092220|Gm15368,ENSMUSG00000081488|Gm15376,ENSMUSG00000083277|Ugt1a10,ENSMUSG00000090165|Ugt1a9,ENSMUSG00000090175|Ugt1a8,ENSMUSG00000089675|Ugt1a7c,ENSMUSG00000090124|Ugt1a6a,ENSMUSG00000054545|Ugt1a6b,ENSMUSG00000090145|Ugt1a5,ENSMUSG00000089943|Ugt1a2,ENSMUSG00000090171|Dnajb3,ENSMUSG00000081984|Ugt1a1,ENSMUSG00000089960
1	88180000	88229999	6	gain	AAAAAB	7.94074	Gm20528,ENSMUSG00000092220|Gm15368,ENSMUSG00000081488|Gm15376,ENSMUSG00000083277|Ugt1a10,ENSMUSG00000090165|Ugt1a9,ENSMUSG00000090175|Ugt1a8,ENSMUSG00000089675|Ugt1a7c,ENSMUSG00000090124|Ugt1a6a,ENSMUSG00000054545|Ugt1a6b,ENSMUSG00000090145|Ugt1a5,ENSMUSG00000089943|Ugt1a2,ENSMUSG00000090171|Dnajb3,ENSMUSG00000081984|Ugt1a1,ENSMUSG00000089960|Mroh2a,ENSMUSG00000079429
1	88190000	88259999	10	gain	AAAAAAAABB	0.400992	Gm20528,ENSMUSG00000092220|Gm15376,ENSMUSG00000083277|Ugt1a10,ENSMUSG00000090165|Ugt1a9,ENSMUSG00000090175|Ugt1a8,ENSMUSG00000089675|Ugt1a7c,ENSMUSG00000090124|Ugt1a6a,ENSMUSG00000054545|Ugt1a6b,ENSMUSG00000090145|Ugt1a5,ENSMUSG00000089943|Ugt1a2,ENSMUSG00000090171|Dnajb3,ENSMUSG00000081984|Ugt1a1,ENSMUSG00000089960|Mroh2a,ENSMUSG00000079429
1	88220000	88339999	10	gain	AAAAAAAABB	0.174771	Ugt1a7c,ENSMUSG00000090124|Ugt1a6a,ENSMUSG00000054545|Mroh2a,ENSMUSG00000079429|Hjurp,ENSMUSG00000044783|Trpm8,ENSMUSG00000036251
1	88300000	88349999	4	gain	AAAB	22.086	4930453O03Rik,ENSMUSG00000085420|Trpm8,ENSMUSG00000036251
1	121310000	121399999	3	gain	AAB	33.3069	Insig2,ENSMUSG00000003721
1	123430000	123519999	3	gain	AAB	30.0845	Dpp10,ENSMUSG00000036815
1	127280000	127369999	3	gain	AAB	7.5058	Mgat5,ENSMUSG00000036155|Gm23370,ENSMUSG00000093146
1	127480000	127549999	3	gain	AAA	24.9074	Mgat5,ENSMUSG00000036155|Tmem163,ENSMUSG00000026347
1	133070000	133159999	3	gain	AAA	38.9241	Pik3c2b,ENSMUSG00000026447|Ppp1r15b,ENSMUSG00000046062|Gm26616,ENSMUSG00000097341
1	138260000	138349999	3	gain	AAB	29.4067	Atp6v1g3,ENSMUSG00000026394
1	171030000	171119999	4	gain	AAAB	21.4543	Fcgr3,ENSMUSG00000059498|1700009P17Rik,ENSMUSG00000026649|,ENSMUSG00000098356|,ENSMUSG00000099119|,ENSMUSG00000098965
2	117190000	117279999	3	gain	AAB	33.7442	Fam98b,ENSMUSG00000027349|Rasgrp1,ENSMUSG00000027347|Rap1a-ps2,ENSMUSG00000081842|Gm25189,ENSMUSG00000065845
2	122640000	122729999	3	gain	AAA	26.6919	4930417H01Rik,ENSMUSG00000087017|AA467197,ENSMUSG00000033213|Slc30a4,ENSMUSG00000005802|Mir147,ENSMUSG00000076309
2	126420000	126509999	3	gain	AAB	29.6287	Atp8b4,ENSMUSG00000060131
2	139970000	140059999	3	gain	AAB	7.5058	Gm14068,ENSMUSG00000081446|Tasp1,ENSMUSG00000039033
2	148900000	148989999	3	gain	AAA	26.8307	Gm14129,ENSMUSG00000081580
2	154740000	154829999	3	gain	AAB	36.5461	a,ENSMUSG00000027596|Raly,ENSMUSG00000027593|Gm14214,ENSMUSG00000098640
2	175040000	175129999	3	gain	AAB	35.7044	Gm14445,ENSMUSG00000082112|Gm14439,ENSMUSG00000084050|Gm14387,ENSMUSG00000080888|Gm14392,ENSMUSG00000081949|Gm14393,ENSMUSG00000078905|Gm14399,ENSMUSG00000090093
2	177030000	177119999	3	gain	AAB	35.7098	Gm14402,ENSMUSG00000083317|Gm14421,ENSMUSG00000083111|Gm14407,ENSMUSG00000082023|Gm14415,ENSMUSG00000082377|Gm14401,ENSMUSG00000078872
2	177270000	177359999	3	gain	AAA	36.834	Gm14412,ENSMUSG00000078868
3	2970000	3029999	4	gain	AAAB	11.4965	NA,ENSMUSG00000098307|NA,ENSMUSG00000098982
3	3010000	3059999	5	gain	AAABB	16.3162	NA,ENSMUSG00000098307
3	8200000	8289999	5	gain	AAAAA	24.101	-
3	15540000	15589999	3	gain	AAB	22.7187	Sirpb1b,ENSMUSG00000095028
3	15550000	15619999	3	gain	AAB	16.4391	Sirpb1b,ENSMUSG00000095028
3	113220000	113299999	3	gain	AAB	28.221	Amy2a5,ENSMUSG00000074268|Amy2a4,ENSMUSG00000096770
4	3180000	3229999	3	gain	AAA	20.0028	Vmn1r3,ENSMUSG00000095982
4	3190000	3279999	4	gain	AAAB	12.8215	AI838599,ENSMUSG00000085180|Gm11783,ENSMUSG00000081165
4	145390000	145489999	3	gain	AAB	4.36831	Gm13024,ENSMUSG00000082758|Gm13224,ENSMUSG00000084272|Gm13227,ENSMUSG00000085101|Gm13230,ENSMUSG00000082082|Gm13223,ENSMUSG00000083081|Smarca5-ps,ENSMUSG00000052912|Gm13229,ENSMUSG00000087076
4	145630000	145679999	3	gain	AAB	34.9831	Gm26763,ENSMUSG00000097661|Gm13242,ENSMUSG00000058186|Gm13234,ENSMUSG00000083562|Gm13231,ENSMUSG00000081885|Gm13249,ENSMUSG00000095517
4	145700000	145789999	3	gain	AAB	37.0357	Gm26763,ENSMUSG00000097661|Gm13242,ENSMUSG00000058186|Gm13232,ENSMUSG00000084279|Gm13244,ENSMUSG00000082334|Gm13236,ENSMUSG00000087513|Gm13243,ENSMUSG00000094417|Vmn2r-ps15,ENSMUSG00000094177
4	145810000	145899999	5	gain	AAABB	31.0387	Gm13235,ENSMUSG00000078500|Znf41-ps,ENSMUSG00000084350|Gm13238,ENSMUSG00000096233|Gm13246,ENSMUSG00000083235
4	146110000	146159999	3	gain	AAB	26.9856	Gm26573,ENSMUSG00000096958|Gm13051,ENSMUSG00000066009|Zfp600,ENSMUSG00000066007
4	146190000	146299999	3	gain	AAB	8.63222	Gm26573,ENSMUSG00000096958|Zfp600,ENSMUSG00000066007|Gm13165,ENSMUSG00000086654|Gm13167,ENSMUSG00000081671|Gm13169,ENSMUSG00000084127|Gm13166,ENSMUSG00000085525|Gm13168,ENSMUSG00000081460|Vmn2r-ps17,ENSMUSG00000095096
4	146410000	146459999	4	gain	AAAB	9.13865	Gm26573,ENSMUSG00000096958|Gm13251,ENSMUSG00000070605
4	146420000	146479999	5	gain	AAAAB	31.9054	Gm26573,ENSMUSG00000096958|Gm13251,ENSMUSG00000070605|Gm13241,ENSMUSG00000073716
4	146440000	146499999	7	gain	AAAAABB	5.24328	Gm26573,ENSMUSG00000096958|Gm13251,ENSMUSG00000070605|Gm13241,ENSMUSG00000073716|Gm13245,ENSMUSG00000081998
4	146460000	146509999	6	gain	AAAAAB	30.5272	Gm26880,ENSMUSG00000096979|Gm26573,ENSMUSG00000096958|Gm13251,ENSMUSG00000070605|Gm13247,ENSMUSG00000056300|Gm13241,ENSMUSG00000073716|Gm13245,ENSMUSG00000081998
4	146470000	146539999	6	gain	AAAAAB	24.6952	Gm26880,ENSMUSG00000096979|Gm26573,ENSMUSG00000096958|Gm13251,ENSMUSG00000070605|Gm13247,ENSMUSG00000056300|Gm13241,ENSMUSG00000073716|Gm13245,ENSMUSG00000081998|1700095A21Rik,ENSMUSG00000086046
4	146530000	146589999	3	gain	AAB	15.1705	Gm26573,ENSMUSG00000096958|Gm13247,ENSMUSG00000056300|1700095A21Rik,ENSMUSG00000086046|Gm13237,ENSMUSG00000095865|Gm13233,ENSMUSG00000083038
4	147050000	147119999	3	gain	AAB	20.592	C230088H06Rik,ENSMUSG00000097168|Rex2,ENSMUSG00000067919|4933438K21Rik,ENSMUSG00000093617|Gm13160,ENSMUSG00000094017|Gm13142,ENSMUSG00000081405
4	147080000	147159999	5	gain	AAAAB	14.1246	Gm26624,ENSMUSG00000097122|C230088H06Rik,ENSMUSG00000097168|Gm13139,ENSMUSG00000067916|Gm13160,ENSMUSG00000094017|Gm13142,ENSMUSG00000081405|Gm13162,ENSMUSG00000082779|Vmn2r-ps18,ENSMUSG00000094849
4	147120000	147179999	4	gain	AAAB	14.7336	Gm26624,ENSMUSG00000097122|C230088H06Rik,ENSMUSG00000097168|Gm13139,ENSMUSG00000067916|Gm13162,ENSMUSG00000082779|Vmn2r-ps18,ENSMUSG00000094849
4	147150000	147229999	4	gain	AABB	12.5115	Gm26624,ENSMUSG00000097122|C230088H06Rik,ENSMUSG00000097168|Gm13139,ENSMUSG00000067916|Gm13146,ENSMUSG00000095054|Gm13163,ENSMUSG00000082176
4	147190000	147239999	5	gain	AAABB	20.8011	Gm26624,ENSMUSG00000097122|C230088H06Rik,ENSMUSG00000097168|Gm13163,ENSMUSG00000082176|Gm13147,ENSMUSG00000087207
4	147200000	147249999	5	gain	AAAAB	16.0867	Gm26624,ENSMUSG00000097122|C230088H06Rik,ENSMUSG00000097168|Gm13147,ENSMUSG00000087207
4	147230000	147289999	6	gain	AAAABB	19.3105	Gm26624,ENSMUSG00000097122|C230088H06Rik,ENSMUSG00000097168|Gm13147,ENSMUSG00000087207|Gm13158,ENSMUSG00000081627|Gm13135,ENSMUSG00000082925|Gm13144,ENSMUSG00000094318
4	147250000	147309999	5	gain	AAABB	31.1283	Gm26624,ENSMUSG00000097122|C230088H06Rik,ENSMUSG00000097168|Gm13151,ENSMUSG00000078498|Gm13147,ENSMUSG00000087207|Gm13158,ENSMUSG00000081627|Gm13135,ENSMUSG00000082925|Gm13144,ENSMUSG00000094318
4	147270000	147329999	4	gain	AAAB	15.6945	Gm26624,ENSMUSG00000097122|C230088H06Rik,ENSMUSG00000097168|Gm13151,ENSMUSG00000078498|Gm13135,ENSMUSG00000082925|Gm13144,ENSMUSG00000094318
4	147300000	147349999	5	gain	AAAAB	24.1431	Gm26624,ENSMUSG00000097122|C230088H06Rik,ENSMUSG00000097168|Gm13151,ENSMUSG00000078498
4	147310000	147389999	6	gain	AAAAAB	21.3109	Gm26624,ENSMUSG00000097122|C230088H06Rik,ENSMUSG00000097168|Gm13151,ENSMUSG00000078498|Gm13145,ENSMUSG00000078497|Gm8178,ENSMUSG00000096354
4	147350000	147419999	6	gain	AAAABB	9.96661	Gm26624,ENSMUSG00000097122|C230088H06Rik,ENSMUSG00000097168|Gm13145,ENSMUSG00000078497|Gm8178,ENSMUSG00000096354
4	147380000	147429999	8	gain	AAAAAABB	33.0161	Gm26624,ENSMUSG00000097122|C230088H06Rik,ENSMUSG00000097168|Gm13145,ENSMUSG00000078497
4	147390000	147479999	8	gain	AAAAAAAA	9.49008	Gm26624,ENSMUSG00000097122|C230088H06Rik,ENSMUSG00000097168|Gm13145,ENSMUSG00000078497|Gm13161,ENSMUSG00000082248|Vmn2r-ps19,ENSMUSG00000093975
4	147440000	147499999	4	gain	AAAB	24.1379	Gm26624,ENSMUSG00000097122|C230088H06Rik,ENSMUSG00000097168|Gm13152,ENSMUSG00000078496|Gm13161,ENSMUSG00000082248|Vmn2r-ps19,ENSMUSG00000093975
4	147480000	147569999	5	gain	AAABB	14.5593	C230088H06Rik,ENSMUSG00000097168|Gm13152,ENSMUSG00000078496|Gm16503,ENSMUSG00000078160|Gm13154,ENSMUSG00000065999|Gm15951,ENSMUSG00000081301|Vmn2r-ps20,ENSMUSG00000096440|Gm13141,ENSMUSG00000082599
4	147650000	147699999	3	gain	AAB	21.8171	Zfp534,ENSMUSG00000062518|Gm16211,ENSMUSG00000086130
5	14870000	14919999	6	gain	AAAABB	18.9013	Gm9758,ENSMUSG00000033219
5	14920000	14999999	15	gain	AAAAAAAAAAABBBB	28.6527	Speer4e,ENSMUSG00000091255|Gm10354,ENSMUSG00000072188
5	15030000	15089999	8	gain	AAAAAABB	25.9472	Gm17019,ENSMUSG00000091897
5	15050000	15099999	4	gain	AAAB	20.4857	-
5	15430000	15509999	12	gain	AAAAAAAAABBB	30.1269	-
5	15700000	15759999	4	gain	AAAB	18.0567	Speer4c,ENSMUSG00000073208|Speer7-ps1,ENSMUSG00000089871
5	25900000	25989999	3	gain	AAB	12.3497	Gm21655,ENSMUSG00000096878|Gm21671,ENSMUSG00000095550|Gm21698,ENSMUSG00000096045
5	145520000	145609999	3	gain	AAB	38.2711	Cyp3a41b,ENSMUSG00000075552
6	3130000	3239999	4	gain	AAAB	6.4837	-
6	6600000	6689999	4	gain	AAAB	27.4948	Gm20618,ENSMUSG00000093675|Gm18006,ENSMUSG00000093581
6	7070000	7859999	3	gain	AAA	37.1211	,ENSMUSG00000098421|,ENSMUSG00000099178|,ENSMUSG00000098501|,ENSMUSG00000099182|Tac1,ENSMUSG00000061762|Asns,ENSMUSG00000029752|C1galt1,ENSMUSG00000042460
6	8190000	8279999	3	gain	AAA	37.3708	Col28a1,ENSMUSG00000068794|Mios,ENSMUSG00000042447|Rpa3,ENSMUSG00000012483|Gm16039,ENSMUSG00000089862
6	10620000	10909999	3	gain	AAA	33.0478	,ENSMUSG00000098845|Gm26058,ENSMUSG00000094367
6	14180000	14269999	3	gain	AAB	22.95	-
6	14450000	14669999	3	gain	AAA	33.7895	Gm23013,ENSMUSG00000077334
6	16060000	16149999	3	gain	AAA	36.3835	-
6	18860000	18949999	3	gain	AAB	27.6795	Ankrd7,ENSMUSG00000029517
6	19300000	20009999	3	gain	AAA	35.8638	,ENSMUSG00000099149|Gm22828,ENSMUSG00000065702|Gm24213,ENSMUSG00000088880
6	20340000	20429999	3	gain	AAA	34.0924	-
6	22450000	22639999	3	gain	AAA	37.3178	-
6	29040000	29409999	3	gain	AAA	18.9194	Lep,ENSMUSG00000059201|Rbm28,ENSMUSG00000029701|Prrt4,ENSMUSG00000079654|Impdh1,ENSMUSG00000003500|Hilpda,ENSMUSG00000043421|Fam71f2,ENSMUSG00000079652|Fam71f1,ENSMUSG00000039742|Calu,ENSMUSG00000029767|Opn1sw,ENSMUSG00000058831|Ccdc136,ENSMUSG00000029769|Gm17172,ENSMUSG00000090692|Gm26021,ENSMUSG00000089289|Gm24303,ENSMUSG00000095596|Gm25589,ENSMUSG00000064436|Gm26220,ENSMUSG00000092956
6	32700000	35059999	3	gain	AAA	34.0924	Gm14540,ENSMUSG00000085847|Gm1401,ENSMUSG00000082217|Gm13854,ENSMUSG00000083728|Gm13853,ENSMUSG00000087441|Gm13856,ENSMUSG00000087356|Gm13855,ENSMUSG00000087613|Gm14546,ENSMUSG00000086762|Gm13859,ENSMUSG00000081991|Gm13858,ENSMUSG00000081196|Gm13857,ENSMUSG00000084965|Gm13860,ENSMUSG00000085187|Gm13861,ENSMUSG00000085382|Gm14547,ENSMUSG00000086834|Gm13864,ENSMUSG00000082920|Gm13862,ENSMUSG0000008…
6	42970000	43059999	3	gain	AAB	7.56032	Gm17472,ENSMUSG00000091008
6	47610000	47709999	9	gain	AAAAAAABB	20.9014	Gm25283,ENSMUSG00000087897
6	47670000	47719999	5	gain	AAAAB	27.0646	-
6	47780000	47869999	4	gain	AAAB	26.3763	Pdia4,ENSMUSG00000025823|Zfp786,ENSMUSG00000051499|Zfp398,ENSMUSG00000062519|Rpl31-ps7,ENSMUSG00000097255|Rpl35a-ps7,ENSMUSG00000094557|Rny3,ENSMUSG00000064945|Rny1,ENSMUSG00000065701|Mir704,ENSMUSG00000076060
6	49460000	49629999	3	gain	AAA	37.2261	Stk31,ENSMUSG00000023403
6	49910000	49999999	3	gain	AAB	32.6779	-
6	50080000	50189999	3	gain	AAA	37.247	Mpp6,ENSMUSG00000038388|Dfna5,ENSMUSG00000029821
6	50510000	50599999	3	gain	AAB	7.5058	Cycs,ENSMUSG00000063694|4921507P07Rik,ENSMUSG00000029828|5430402O13Rik,ENSMUSG00000085776|,ENSMUSG00000099221|Gm26289,ENSMUSG00000077357
6	50600000	50689999	3	gain	AAA	39.8326	Gm4782,ENSMUSG00000092012|Npvf,ENSMUSG00000029831|Gm8038,ENSMUSG00000091981
6	50820000	50909999	3	gain	AAB	19.9444	G930045G22Rik,ENSMUSG00000073072
6	53850000	53939999	3	gain	AAB	34.6053	Cpvl,ENSMUSG00000052955|Gm22910,ENSMUSG00000094527
6	56320000	56409999	3	gain	AAA	38.9241	Pde1c,ENSMUSG00000004347
6	60810000	61539999	3	gain	AAA	22.5065	A730020E08Rik,ENSMUSG00000097924|Snca,ENSMUSG00000025889|Mmrn1,ENSMUSG00000054641|Ccser1,ENSMUSG00000039578
6	70650000	70739999	4	gain	AAAB	34.6436	Igkj5,ENSMUSG00000076608|Igkj4,ENSMUSG00000076607|Igkj3,ENSMUSG00000076606|Igkj2,ENSMUSG00000076605|Igkj1,ENSMUSG00000076604|Igkv3-5,ENSMUSG00000095335|Igkv3-4,ENSMUSG00000096715|Igkv3-3,ENSMUSG00000094478|Igkv3-2,ENSMUSG00000095351|Igkv3-1,ENSMUSG00000095682|Igkc,ENSMUSG00000076609
6	71540000	71629999	4	gain	AAAA	24.0803	Chmp3,ENSMUSG00000053119|Kdm3a,ENSMUSG00000053470
6	77260000	79229999	3	gain	AAA	36.6252	Ctnna2,ENSMUSG00000063063|Reg3b,ENSMUSG00000071356|Reg3d,ENSMUSG00000068341|Reg3a,ENSMUSG00000079516|Reg2,ENSMUSG00000023140|Reg1,ENSMUSG00000059654|Reg3g,ENSMUSG00000030017|Gm21045,ENSMUSG00000097964|Gm5576,ENSMUSG00000095908|Gm21392,ENSMUSG00000097940|Gm23727,ENSMUSG00000094980
6	81510000	81819999	3	gain	AAA	21.836	Gm22530,ENSMUSG00000089445|Gm26264,ENSMUSG00000065212
6	83100000	83189999	3	gain	AAA	38.9241	Dctn1,ENSMUSG00000031865|1700003E16Rik,ENSMUSG00000030030|Wdr54,ENSMUSG00000030032|Rtkn,ENSMUSG00000034930|Ino80b,ENSMUSG00000030034|Wbp1,ENSMUSG00000030035|Mogs,ENSMUSG00000030036|Mrpl53,ENSMUSG00000030037|Ccdc142,ENSMUSG00000079511|Gm15605,ENSMUSG00000087578|Gm15624,ENSMUSG00000085782
6	83810000	83899999	4	gain	AAAB	32.5933	Paip2b,ENSMUSG00000045896|Gm5138,ENSMUSG00000079501|Gm23014,ENSMUSG00000077332
6	84000000	84089999	3	gain	AAA	29.5652	Dysf,ENSMUSG00000033788
6	85820000	86369999	3	gain	AAA	36.6203	Gm11128,ENSMUSG00000079495|Cml5,ENSMUSG00000079494|Nat8,ENSMUSG00000030004|Cml2,ENSMUSG00000033634|1700019G17Rik,ENSMUSG00000068299|Cml1,ENSMUSG00000057103|Tprkb,ENSMUSG00000054226|Nat8b,ENSMUSG00000089634|Dusp11,ENSMUSG00000030002|Figla,ENSMUSG00000030001|Add2,ENSMUSG00000030000|Tgfa,ENSMUSG00000029999|Fam136a,ENSMUSG00000057497|Gm9769,ENSMUSG00000040078|Gm7545,ENSMUSG00000098175|Gm10443,ENSMUSG…
6	94700000	94789999	3	gain	AAA	36.7087	Lrig1,ENSMUSG00000030029
6	116000000	116059999	4	gain	AABB	31.8025	Tmcc1,ENSMUSG00000030126
6	120340000	120429999	4	gain	AAAB	30.7829	Ccdc77,ENSMUSG00000030177|Kdm5a,ENSMUSG00000030180|Gm24592,ENSMUSG00000084454
6	127900000	127989999	3	gain	AAB	39.129	Tspan11,ENSMUSG00000030351|Tspan9,ENSMUSG00000030352|Gm15870,ENSMUSG00000085813
6	130150000	130239999	3	gain	AAB	28.8655	Klra14-ps,ENSMUSG00000072721|Klra9,ENSMUSG00000033024|Klra7,ENSMUSG00000067599|Gm23552,ENSMUSG00000094579
6	130970000	131129999	3	gain	AAB	8.9509	-
6	133820000	133879999	3	gain	AAB	35.0101	Kap,ENSMUSG00000032758
6	133840000	133929999	3	gain	AAA	16.5505	Kap,ENSMUSG00000032758
6	134730000	135079999	4	gain	AAAA	24.3094	,ENSMUSG00000098318|Dusp16,ENSMUSG00000030203|Crebl2,ENSMUSG00000032652|Gpr19,ENSMUSG00000032641|Cdkn1b,ENSMUSG00000003031|Apold1,ENSMUSG00000090698|Ddx47,ENSMUSG00000030204|Gprc5a,ENSMUSG00000046733
6	137610000	137779999	4	gain	AABB	24.0628	Eps8,ENSMUSG00000015766|Strap,ENSMUSG00000030224|Dera,ENSMUSG00000030225
6	138730000	139269999	3	gain	AAB	36.4741	Gm25434,ENSMUSG00000088903
6	142940000	143029999	3	gain	AAB	24.4672	St8sia1,ENSMUSG00000030283|C2cd5,ENSMUSG00000030279
7	43130000	43219999	4	gain	AABB	18.3407	Zfp936,ENSMUSG00000064194|Gm22707,ENSMUSG00000077022
7	59720000	59789999	5	gain	AAABB	31.5466	Gm26032,ENSMUSG00000095155|Gm25074,ENSMUSG00000095479|Gm25944,ENSMUSG00000096057|Gm26188,ENSMUSG00000095060|Gm24518,ENSMUSG00000096677|Gm22128,ENSMUSG00000095100|Gm24711,ENSMUSG00000096082|Gm23446,ENSMUSG00000094218|Gm22776,ENSMUSG00000094109|Gm23953,ENSMUSG00000095389|Gm22046,ENSMUSG00000094994|Gm22851,ENSMUSG00000095045|Gm22863,ENSMUSG00000096660|Gm23313,ENSMUSG00000096865|Gm22941,ENSMUSG000000…
7	64440000	64529999	3	gain	AAB	38.7821	Apba2,ENSMUSG00000030519
8	14260000	14349999	3	gain	AAB	34.3594	Dlgap2,ENSMUSG00000047495|Gm26184,ENSMUSG00000088311
8	19660000	19779999	7	gain	AAAAABB	20.3625	Gm6483,ENSMUSG00000087153|4930467E23Rik,ENSMUSG00000096265
8	19740000	19809999	6	gain	AAAABB	24.2284	Gm26853,ENSMUSG00000097230|4930467E23Rik,ENSMUSG00000096265
8	19770000	19829999	3	gain	AAB	16.6106	Gm26853,ENSMUSG00000097230
8	20020000	20099999	7	gain	AAAAAAB	8.12767	-
8	20060000	20169999	7	gain	AAAABBB	28.6747	Gm21811,ENSMUSG00000096401|Gm21769,ENSMUSG00000094614
8	55070000	55159999	4	gain	AAAB	24.5347	-
8	71090000	71189999	4	gain	AAAB	5.04884	NA,ENSMUSG00000098594
8	71150000	71229999	3	gain	AAB	16.3833	-
8	71190000	71239999	3	gain	AAB	24.5715	-
8	71770000	71819999	5	gain	AAAAB	26.5698	-
8	71780000	71879999	8	gain	AAAAAABB	9.18921	-
8	71840000	71899999	4	gain	AAAB	21.8773	Zfp709,ENSMUSG00000056019
8	92530000	92929999	3	gain	AAA	21.8595	Gm3272,ENSMUSG00000078967|Irx6,ENSMUSG00000031738|Mmp2,ENSMUSG00000031740|Lpcat2,ENSMUSG00000033192|Capns2,ENSMUSG00000078144|Gm22151,ENSMUSG00000080613
8	104290000	104569999	3	gain	AAB	10.4135	Cmtm2a,ENSMUSG00000074127|Cmtm1,ENSMUSG00000031876|Gm11020,ENSMUSG00000078953|Cmtm2b,ENSMUSG00000035785|Cmtm3,ENSMUSG00000031875|Cmtm4,ENSMUSG00000096188|Dync1li2,ENSMUSG00000035770|Ccdc79,ENSMUSG00000052616|Nae1,ENSMUSG00000031878|Car7,ENSMUSG00000031883|Gm22148,ENSMUSG00000077633
8	105130000	105489999	3	gain	AAA	37.2949	Ces4a,ENSMUSG00000060560|Cbfb,ENSMUSG00000031885|D230025D16Rik,ENSMUSG00000031889|B3gnt9,ENSMUSG00000069920|Tradd,ENSMUSG00000031887|Fbxl8,ENSMUSG00000033313|Hsf4,ENSMUSG00000033249|Nol3,ENSMUSG00000014776|4931428F04Rik,ENSMUSG00000014837|Exoc3l,ENSMUSG00000043251|E2f4,ENSMUSG00000014859|Elmo3,ENSMUSG00000014791|Lrrc29,ENSMUSG00000041679|Tmem208,ENSMUSG00000014856|Fhod1,ENSMUSG00000014778|Slc9a5,…
9	124210000	124299999	7	gain	AAAAAAA	17.3401	2010315B03Rik,ENSMUSG00000074829
10	49060000	49109999	3	gain	AAB	29.9136	Grik2,ENSMUSG00000056073
10	57390000	57489999	4	gain	AAAB	3.44365	4930467K11Rik,ENSMUSG00000097370|Hsf2,ENSMUSG00000019878
11	3150000	3229999	32	gain	AAAAAAAAAAAAAAAAAAAAAAAAAAAAAAAB	5.04797	Eif4enif1,ENSMUSG00000020454|Drg1,ENSMUSG00000020457|Sfi1,ENSMUSG00000023764|Gm11400,ENSMUSG00000081208|Gm12735,ENSMUSG00000086049|Fau-ps2,ENSMUSG00000082658
11	3190000	3269999	3	gain	AAA	4.08549	Eif4enif1,ENSMUSG00000020454|Drg1,ENSMUSG00000020457|Sfi1,ENSMUSG00000023764|Gm12735,ENSMUSG00000086049|Fau-ps2,ENSMUSG00000082658
11	6450000	7029999	3	gain	AAB	6.63146	Purb,ENSMUSG00000094483|Myo1g,ENSMUSG00000020437|Ccm2,ENSMUSG00000000378|Nacad,ENSMUSG00000041073|Tbrg4,ENSMUSG00000000384|Wap,ENSMUSG00000000381|Ramp3,ENSMUSG00000041046|Gm11983,ENSMUSG00000099102|Gm11971,ENSMUSG00000083693|Gm11972,ENSMUSG00000084280|Gm11973,ENSMUSG00000086839|Gm11974,ENSMUSG00000085156|Gm11975,ENSMUSG00000084231|Gm11978,ENSMUSG00000086373|Gm11980,ENSMUSG00000083075|Gm11981,ENSM…
11	8340000	8469999	3	gain	AAB	37.1646	Tns3,ENSMUSG00000020422|Gm11989,ENSMUSG00000083553
11	52390000	52489999	3	gain	AAA	39.3935	Gm12210,ENSMUSG00000083129|Gm12209,ENSMUSG00000081297|Gm12208,ENSMUSG00000080951|9530068E07Rik,ENSMUSG00000036275
11	68550000	69179999	3	gain	AAA	38.0569	4930535C22Rik,ENSMUSG00000085937|Gm12306,ENSMUSG00000084069|Pik3r6,ENSMUSG00000046207|Mfsd6l,ENSMUSG00000048329|Ccdc42,ENSMUSG00000045915|Myh10,ENSMUSG00000020900|Ndel1,ENSMUSG00000018736|Rnf222,ENSMUSG00000046490|Rpl26,ENSMUSG00000060938|Odf4,ENSMUSG00000032921|Arhgef15,ENSMUSG00000052921|Slc25a35,ENSMUSG00000018740|Rangrf,ENSMUSG00000032892|Pfas,ENSMUSG00000020899|Ctc1,ENSMUSG00000020898|Aurkb,…
11	88920000	89009999	4	gain	AAAA	7.58609	4930405P13Rik,ENSMUSG00000087338|2210409E12Rik,ENSMUSG00000081766|Gm11496,ENSMUSG00000085152|Scpep1,ENSMUSG00000000278|Gm15698,ENSMUSG00000057534|Coil,ENSMUSG00000033983|Trim25,ENSMUSG00000000275
11	88970000	89019999	3	gain	AAA	24.8491	2210409E12Rik,ENSMUSG00000081766|Gm11496,ENSMUSG00000085152|Coil,ENSMUSG00000033983|Trim25,ENSMUSG00000000275
11	90620000	90709999	3	gain	AAB	7.47367	Stxbp4,ENSMUSG00000020546|Cox11,ENSMUSG00000020544|Tom1l1,ENSMUSG00000020541
11	90770000	90859999	3	gain	AAB	26.1881	4930405D11Rik,ENSMUSG00000085940|Gm11516,ENSMUSG00000083764|Gm22762,ENSMUSG00000088020
11	99210000	99739999	3	gain	AAB	23.8894	Gm14193,ENSMUSG00000078270|Gm14186,ENSMUSG00000083581|4930415H17Rik,ENSMUSG00000082344|Gm11557,ENSMUSG00000082900|Gm14182,ENSMUSG00000082020|A830036E02Rik,ENSMUSG00000084890|Gm11940,ENSMUSG00000087692|Gm12358,ENSMUSG00000083666|Smarce1,ENSMUSG00000037935|Krt222,ENSMUSG00000035849|Krt24,ENSMUSG00000020913|Krt25,ENSMUSG00000035831|Krt26,ENSMUSG00000075570|Krt27,ENSMUSG00000017588|Krt28,ENSMUSG00000…
12	110290000	112109999	3	gain	AAB	17.7468	Gm15996,ENSMUSG00000090026|4921507G05Rik,ENSMUSG00000097650|Gm26912,ENSMUSG00000097832|A230087F16Rik,ENSMUSG00000097381|Gm10425,ENSMUSG00000097081|2810029C07Rik,ENSMUSG00000096995|Gm17111,ENSMUSG00000090327|Mpc1-ps,ENSMUSG00000091498|Rps19-ps6,ENSMUSG00000096942|Gm15995,ENSMUSG00000090193|Ppp2r5c,ENSMUSG00000017843|Dync1h1,ENSMUSG00000018707|1700001K19Rik,ENSMUSG00000056508|Hsp90aa1,ENSMUSG000000…
12	112070000	114769999	3	gain	AAB	32.8628	Ighd5-1,ENSMUSG00000095549|Ighd3-1,ENSMUSG00000093818|Ighd1-1,ENSMUSG00000076630|Ighd6-1,ENSMUSG00000095399|Ighd2-3,ENSMUSG00000096568|Ighd2-4,ENSMUSG00000095444|Ighd5-2,ENSMUSG00000096396|Ighd2-5,ENSMUSG00000095897|Ighd5-3,ENSMUSG00000093876|Ighd5-7,ENSMUSG00000095592|Ighd2-6,ENSMUSG00000096250|Ighd5-4,ENSMUSG00000096884|Ighd5-8,ENSMUSG00000094268|Gm16968,ENSMUSG00000076632|Ighd6-2,ENSMUSG000000…
12	117540000	118969999	3	gain	AAB	14.0031	Gm20613,ENSMUSG00000093544|Rapgef5,ENSMUSG00000041992|Cdca7l,ENSMUSG00000021175|Dnah11,ENSMUSG00000018581|Sp4,ENSMUSG00000025323|Sp8,ENSMUSG00000048562|Abcb5,ENSMUSG00000072791|Gm22537,ENSMUSG00000088797|Gm25577,ENSMUSG00000065348|Gm24741,ENSMUSG00000089482
13	12760000	12969999	4	gain	AABB	35.3295	Prl2c3,ENSMUSG00000056457
13	65420000	65559999	4	gain	AAAB	23.9466	Gm10139,ENSMUSG00000063905|Gm6901,ENSMUSG00000095692
13	65580000	65739999	4	gain	AABB	2.90475	Gm26639,ENSMUSG00000097562
13	65700000	65999999	3	gain	AAB	5.00525	Gm26758,ENSMUSG00000097066|Gm6917,ENSMUSG00000074841
13	65960000	66089999	5	gain	AAABB	5.69213	Gm6910,ENSMUSG00000055763
13	66050000	66249999	4	gain	AAAB	4.7446	Gm17514,ENSMUSG00000097118|Gm26754,ENSMUSG00000097849|Gm10324,ENSMUSG00000095909|Gm10772,ENSMUSG00000091347
13	66210000	66339999	6	gain	AAAAAB	16.2627	Gm26754,ENSMUSG00000097849|Gm10772,ENSMUSG00000091347
13	66300000	66429999	4	gain	AAAB	7.18786	Gm26715,ENSMUSG00000097659|Vmn2r-ps104,ENSMUSG00000094499|2410141K09Rik,ENSMUSG00000074832
13	66390000	66509999	5	gain	AAABB	4.9879	Gm26806,ENSMUSG00000097483|2410141K09Rik,ENSMUSG00000074832
13	66470000	66859999	3	gain	AAB	3.8312	Gm26806,ENSMUSG00000097483|Zfp640,ENSMUSG00000074830|Gm17404,ENSMUSG00000095206|Gm17449,ENSMUSG00000094740|Gm10323,ENSMUSG00000071295|,ENSMUSG00000098452
13	74480000	74569999	6	gain	AAAAAB	16.2121	Zfp825,ENSMUSG00000069208
14	42960000	43109999	3	gain	AAB	30.7426	Gm3102,ENSMUSG00000090947|Gm3111,ENSMUSG00000091286|Gm6536,ENSMUSG00000090396|Gm3123,ENSMUSG00000091961|Gm8082,ENSMUSG00000094349|Gm10376,ENSMUSG00000072605|Gm8094,ENSMUSG00000091733|Gm8104,ENSMUSG00000096446
14	43220000	43279999	4	gain	AAAB	16.1998	Gm17153,ENSMUSG00000091815|Gm8122,ENSMUSG00000094784|Gm8126,ENSMUSG00000090634
14	43240000	43389999	6	gain	AAAABB	20.2146	Gm17153,ENSMUSG00000091815|Gm17155,ENSMUSG00000091832|Gm17154,ENSMUSG00000091481|Gm9597,ENSMUSG00000090788|Gm8126,ENSMUSG00000090634|Gm8127,ENSMUSG00000090713|Gm9732,ENSMUSG00000090440|1700001F09Rik,ENSMUSG00000095384
14	43470000	43569999	4	gain	AAAB	12.9839	Gm3216,ENSMUSG00000090332|Gm5799,ENSMUSG00000091477
15	37460000	37549999	3	gain	AAB	7.56032	Gm3267,ENSMUSG00000084382|Ncald,ENSMUSG00000051359
15	47880000	47929999	3	gain	AAB	7.56032	Csmd3,ENSMUSG00000022311
15	51800000	51889999	3	gain	AAB	23.7492	Eif3h,ENSMUSG00000022312|Utp23,ENSMUSG00000022313
15	55990000	56079999	3	gain	AAB	10.9532	-
15	67170000	67429999	3	gain	AAB	38.9285	-
15	85290000	85379999	3	gain	AAB	7.5058	Atxn10,ENSMUSG00000016541|Gm23517,ENSMUSG00000064764
15	90900000	90989999	3	gain	AAB	23.4019	Kif21a,ENSMUSG00000022629
15	94950000	95039999	3	gain	AAA	37.3937	Tmem117,ENSMUSG00000063296|Gm23129,ENSMUSG00000077447
15	97370000	97459999	3	gain	AAB	28.4643	Pced1b,ENSMUSG00000044250
15	100660000	100749999	3	gain	AAB	36.8407	Bin2,ENSMUSG00000098112|Cela1,ENSMUSG00000023031|Galnt6,ENSMUSG00000037280|1810009N23Rik,ENSMUSG00000090062
15	103890000	103939999	4	gain	AABB	26.4965	Spt1,ENSMUSG00000036925
16	3070000	3119999	4	gain	AAAA	28.3949	-
16	3080000	3159999	6	gain	AAAABB	16.3739	-
16	3200000	3249999	5	gain	AAAAB	31.4415	Gm23215,ENSMUSG00000095122
16	3210000	3259999	7	gain	AAAAABB	8.88666	Gm23215,ENSMUSG00000095122
16	3240000	3289999	7	gain	AAAAABB	5.74075	Gm23215,ENSMUSG00000095122
16	3250000	3299999	5	gain	AAABB	9.97073	-
16	3260000	3309999	4	gain	AAAB	13.7882	-
16	3270000	3339999	3	gain	AAB	23.8402	-
16	3300000	3349999	4	gain	AAAB	7.22216	-
16	3310000	3389999	6	gain	AAAAAB	26.816	Gm22862,ENSMUSG00000096667
16	93640000	93729999	3	gain	AAB	31.5147	Cbr3,ENSMUSG00000022947|Dopey2,ENSMUSG00000022946|Gm22344,ENSMUSG00000084591
17	13510000	13599999	17	gain	AAAAAAAAAAAABBBBB	29.6808	Gm16050,ENSMUSG00000090211|2700054A10Rik,ENSMUSG00000038347|Tcte2,ENSMUSG00000038347|Gm8603,ENSMUSG00000060417|Smok4a,ENSMUSG00000079711|Gm26375,ENSMUSG00000095184
17	29060000	29149999	4	gain	AABB	17.8451	Trp53cor1,ENSMUSG00000085912|Gm16194,ENSMUSG00000084956|Rpl35a-ps3,ENSMUSG00000067575|Cdkn1a,ENSMUSG00000023067|Rab44,ENSMUSG00000064147
17	30560000	31049999	3	gain	AAB	34.3907	Glp1r,ENSMUSG00000024027|Dnah8,ENSMUSG00000033826|Glo1,ENSMUSG00000024026|Btbd9,ENSMUSG00000062202|Umodl1,ENSMUSG00000054134|Gm24661,ENSMUSG00000094785|Gm24026,ENSMUSG00000092731
17	31350000	32109999	4	gain	AAAA	15.7704	Slc37a1,ENSMUSG00000024036|Pde9a,ENSMUSG00000041119|Gm17572,ENSMUSG00000091548|Pdxk-ps,ENSMUSG00000002791|Wdr4,ENSMUSG00000024037|Ndufv3,ENSMUSG00000024038|4833413E03Rik,ENSMUSG00000013562|Pknox1,ENSMUSG00000006705|Cbs,ENSMUSG00000024039|U2af1,ENSMUSG00000061613|Cryaa,ENSMUSG00000024041|Sik1,ENSMUSG00000024042|Hsf2bp,ENSMUSG00000002076|Rrp1b,ENSMUSG00000058392|Gm25883,ENSMUSG00000088406|Gm24970,E…
18	2970000	3019999	8	gain	AAAAAAAA	36.4018	-
18	2980000	3049999	9	gain	AAAAAAAAA	26.0944	Vmn1r-ps151,ENSMUSG00000093774
19	39220000	39309999	3	gain	AAB	32.8155	Cyp2c53-ps,ENSMUSG00000093610|Cyp2c29,ENSMUSG00000003053
X	31120000	31199999	4	gain	AAAB	25.8176	-
X	31160000	31219999	4	gain	AAAB	21.2551	-
X	31180000	31229999	4	gain	AAAB	18.5538	-
X	31190000	31259999	4	gain	AAAB	23.0273	Spin2f,ENSMUSG00000095754
X	31690000	31759999	3	gain	AAB	23.9114	Gm21608,ENSMUSG00000095637
X	31720000	31789999	3	gain	AAB	14.2276	-
X	169960000	170039999	4	gain	AAAB	21.8003	G530011O06Rik,ENSMUSG00000072844|Gm15726,ENSMUSG00000087263|Gm15247,ENSMUSG00000086695|Mid1,ENSMUSG00000035299|Gm21887,ENSMUSG00000095562

## Sheet: B16_BL6_VS_F0_CNVs
Chr	Start	End	predicted_copy_number	type_of_alt	genotype	perc_of_uncertain	status	perc_germ	Overlap_genes
1	6150000	6219999	3	gain	AAA	34.0924	somatic	0	4732440D04Rik,ENSMUSG00000073741|Rb1cc1,ENSMUSG00000025907|4732440D04Rik,ENSMUSG00000090031
2	84850000	84939999	3	gain	AAB	29.7069	somatic	0	Slc43a1,ENSMUSG00000027075|Rtn4rl2,ENSMUSG00000050896|Slc43a3,ENSMUSG00000027074|Gm24332,ENSMUSG00000092843
8	123580000	123629999	5	gain	AAABB	39.7433	somatic	0	Gm20388,ENSMUSG00000092329|n-R5s138,ENSMUSG00000095183|Rn5s,ENSMUSG00000096406|n-R5s139,ENSMUSG00000094760|n-R5s146,ENSMUSG00000096170|n-R5s142,ENSMUSG00000094657|n-R5s141,ENSMUSG00000095749|Gm24089,ENSMUSG00000094541|n-R5s130,ENSMUSG00000096785|Gm22109,ENSMUSG00000095376|n-R5s127,ENSMUSG00000093960|Gm24312,ENSMUSG00000093852|n-R5s125,ENSMUSG00000096092|Gm23284,ENSMUSG00000095350|n-R5s144,ENSMUSG…
8	123590000	123639999	3	gain	AAB	21.4535	somatic	0	Gm20388,ENSMUSG00000092329|n-R5s138,ENSMUSG00000095183|Rn5s,ENSMUSG00000096406|n-R5s139,ENSMUSG00000094760|n-R5s146,ENSMUSG00000096170|n-R5s142,ENSMUSG00000094657|n-R5s141,ENSMUSG00000095749|Gm24089,ENSMUSG00000094541|Gm22109,ENSMUSG00000095376|Gm23284,ENSMUSG00000095350|n-R5s144,ENSMUSG00000096765|Gm23647,ENSMUSG00000095723|n-R5s149,ENSMUSG00000095453|n-R5s131,ENSMUSG00000096358|Gm26391,ENSMUSG0…
9	96330000	96399999	3	gain	AAB	33.8081	somatic	0	Atp1b3,ENSMUSG00000032412
10	18610000	18699999	1	loss	A	34.8559	somatic	0	D10Bwg1379e,ENSMUSG00000019852
12	98750000	100539999	3	gain	AAB	38.8325	somatic	0	Ttc7b,ENSMUSG00000033530|Calm1,ENSMUSG00000001175|Nrde2,ENSMUSG00000021179|Psmc1,ENSMUSG00000021178|Kcnk13,ENSMUSG00000045404|Tdp1,ENSMUSG00000021177|Efcab11,ENSMUSG00000021176|Gm26839,ENSMUSG00000097917|Gm26723,ENSMUSG00000096947|Rpl30-ps8,ENSMUSG00000062582|Gm19898,ENSMUSG00000093419|Gm20682,ENSMUSG00000093465|3300002A11Rik,ENSMUSG00000033731|Gm10433,ENSMUSG00000072884|Zc3h14,ENSMUSG00000021012…
12	104800000	106009999	3	gain	AAB	23.7252	somatic	0	2810011L19Rik,ENSMUSG00000097929|Clmn,ENSMUSG00000021097|4930408O17Rik,ENSMUSG00000021101|Syne3,ENSMUSG00000054150|Glrx5,ENSMUSG00000021102|Tcl1b2,ENSMUSG00000060863|Tcl1b1,ENSMUSG00000066359|Tcl1b5,ENSMUSG00000000701|Tcl1b3,ENSMUSG00000068940|Tcl1b4,ENSMUSG00000079007|Tcl1,ENSMUSG00000041359|D430019H16Rik,ENSMUSG00000094910|Bdkrb2,ENSMUSG00000021070|Bdkrb1,ENSMUSG00000041347|Atg2b,ENSMUSG0000004…
13	109040000	109529999	1	loss	A	38.2317	somatic	0	Pde4d,ENSMUSG00000021699|Mir582,ENSMUSG00000076946
13	119430000	119519999	3	gain	AAB	8.93971	somatic	0	Paip1,ENSMUSG00000025451|4833420G17Rik,ENSMUSG00000062822|3110070M22Rik,ENSMUSG00000074635|Gm7120,ENSMUSG00000074634|Gm9752,ENSMUSG00000025450
X	93550000	93889999	3	gain	AAA	34.0924	somatic	0	Pola1,ENSMUSG00000006678|Pcyt1b,ENSMUSG00000035246|Pdk3,ENSMUSG00000035232|Gm6985,ENSMUSG00000087255|Gm23557,ENSMUSG00000088445
X	170710000	170779999	4	gain	AAAB	36.1066	somatic	0	Gm15069,ENSMUSG00000096661

## Sheet: B16_BL6_VS_F10_CNVs
Supplementary Table 5: Summary of Copy Number Variants identified on the mouse melanoma cell line genomes. Copy number variants (CNV) calls identified in the cell line genomes for the parental lines (B16-F0 and K1735-P). Somatic CNVs are reported for the metastatic lines (B16-F10, B16-BL6 and K1735-M2).
Chr	Start	End	predicted_copy_number	type_of_alt	genotype	perc_of_uncertain	status	perc_germ	Overlap_genes
1	6150000	6219999	3	gain	AAA	34.0924	somatic	0	4732440D04Rik,ENSMUSG00000073741|Rb1cc1,ENSMUSG00000025907|4732440D04Rik,ENSMUSG00000090031
2	84850000	84939999	3	gain	AAB	30.2462	somatic	0	Slc43a1,ENSMUSG00000027075|Rtn4rl2,ENSMUSG00000050896|Slc43a3,ENSMUSG00000027074|Gm24332,ENSMUSG00000092843
8	123580000	123629999	5	gain	AAABB	39.7433	somatic	0	Gm20388,ENSMUSG00000092329|n-R5s138,ENSMUSG00000095183|Rn5s,ENSMUSG00000096406|n-R5s139,ENSMUSG00000094760|n-R5s146,ENSMUSG00000096170|n-R5s142,ENSMUSG00000094657|n-R5s141,ENSMUSG00000095749|Gm24089,ENSMUSG00000094541|n-R5s130,ENSMUSG00000096785|Gm22109,ENSMUSG00000095376|n-R5s127,ENSMUSG00000093960|Gm24312,ENSMUSG00000093852|n-R5s125,ENSMUSG00000096092|Gm23284,ENSMUSG00000095350|n-R5s144,ENSMUSG…
8	123590000	123639999	3	gain	AAB	21.4535	somatic	0	Gm20388,ENSMUSG00000092329|n-R5s138,ENSMUSG00000095183|Rn5s,ENSMUSG00000096406|n-R5s139,ENSMUSG00000094760|n-R5s146,ENSMUSG00000096170|n-R5s142,ENSMUSG00000094657|n-R5s141,ENSMUSG00000095749|Gm24089,ENSMUSG00000094541|Gm22109,ENSMUSG00000095376|Gm23284,ENSMUSG00000095350|n-R5s144,ENSMUSG00000096765|Gm23647,ENSMUSG00000095723|n-R5s149,ENSMUSG00000095453|n-R5s131,ENSMUSG00000096358|Gm26391,ENSMUSG0…
9	96330000	96399999	3	gain	AAB	33.8081	somatic	0	Atp1b3,ENSMUSG00000032412
10	18610000	18699999	1	loss	A	34.8559	somatic	0	D10Bwg1379e,ENSMUSG00000019852
10	58190000	58269999	1	loss	A	30.0317	somatic	0	AW822073,ENSMUSG00000058537|Gm4981,ENSMUSG00000075045|Gcc2,ENSMUSG00000038039|Gm10807,ENSMUSG00000057216|4933403O03Rik,ENSMUSG00000075046|Gm19459,ENSMUSG00000093601
10	94160000	94249999	3	gain	AAA	32.4502	somatic	0	Nr2c1,ENSMUSG00000005897|Ndufa12,ENSMUSG00000020022|Gm26122,ENSMUSG00000065296
10	105480000	105569999	3	gain	AAB	37.0635	somatic	0	Tmtc2,ENSMUSG00000036019|Gm15666,ENSMUSG00000084399|Gm15664,ENSMUSG00000089904
10	108840000	108929999	3	gain	AAB	7.5058	somatic	0	Syt1,ENSMUSG00000035864
10	115740000	115829999	3	gain	AAA	34.0924	somatic	0	Tspan8,ENSMUSG00000034127
10	122390000	122479999	3	gain	AAB	30.9645	somatic	0	Avpr1a,ENSMUSG00000020123
10	126700000	126789999	3	gain	AAB	31.1863	somatic	0	NA,ENSMUSG00000098756
10	127100000	127189999	3	gain	AAB	7.56032	somatic	0	Os9,ENSMUSG00000040462|B4galnt1,ENSMUSG00000006731|Slc26a10,ENSMUSG00000040441|Arhgef25,ENSMUSG00000019467|Gm23664,ENSMUSG00000088672
11	7570000	8419999	3	gain	AAB	36.6334	somatic	0	Gm11987,ENSMUSG00000084318|Gm11988,ENSMUSG00000082459|Gm11989,ENSMUSG00000083553|,ENSMUSG00000098853|Gm24051,ENSMUSG00000089247
11	9210000	9299999	3	gain	AAB	7.56032	somatic	0	Abca13,ENSMUSG00000004668
13	119430000	119539999	3	gain	AAB	8.93971	somatic	0	Paip1,ENSMUSG00000025451|4833420G17Rik,ENSMUSG00000062822|3110070M22Rik,ENSMUSG00000074635|Gm7120,ENSMUSG00000074634|Gm9752,ENSMUSG00000025450
14	52790000	59089999	3	gain	AAB	36.5638	somatic	0	Traj1,ENSMUSG00000076927|Traj2,ENSMUSG00000076926|Traj3,ENSMUSG00000076925|Traj4,ENSMUSG00000076924|Traj5,ENSMUSG00000076923|Traj6,ENSMUSG00000076922|Traj7,ENSMUSG00000076921|Traj8,ENSMUSG00000076920|Traj9,ENSMUSG00000076919|Traj11,ENSMUSG00000076918|Traj12,ENSMUSG00000076917|Traj13,ENSMUSG00000076916|Traj14,ENSMUSG00000076915|Traj15,ENSMUSG00000076914|Traj16,ENSMUSG00000076913|Traj17,ENSMUSG0000…
14	60570000	81639999	3	gain	AAB	5.62972	somatic	0	Fdft1,ENSMUSG00000021273|Ctsb,ENSMUSG00000021939|Defb42,ENSMUSG00000054763|Defb30,ENSMUSG00000075571|Defb43,ENSMUSG00000075572|Defb47,ENSMUSG00000075573|Defb48,ENSMUSG00000075574|Wdfy2,ENSMUSG00000014547|Ints6,ENSMUSG00000035161|Serpine3,ENSMUSG00000091155|Fam124a,ENSMUSG00000035184|Gucy1b2,ENSMUSG00000021933|Rnaseh2b,ENSMUSG00000021932|Dleu7,ENSMUSG00000048281|Kcnrg,ENSMUSG00000046168|Trim13,ENS…
14	81600000	93359999	3	gain	AAB	30.5635	somatic	0	Pcdh9,ENSMUSG00000055421|Gm10110,ENSMUSG00000062093|Pcdh20,ENSMUSG00000050505|Rps3a2,ENSMUSG00000062611|Tdrd3,ENSMUSG00000022019|Diap3,ENSMUSG00000022021|Pcdh17,ENSMUSG00000035566|Gm9274,ENSMUSG00000098095|Gm24774,ENSMUSG00000088009|Gm23278,ENSMUSG00000088536|Gm25886,ENSMUSG00000088405|Gm23926,ENSMUSG00000064407|Gm23509,ENSMUSG00000065014|Gm25415,ENSMUSG00000077408|Gm24127,ENSMUSG00000077298|Gm25…
14	93320000	93609999	3	gain	AAB	7.56032	somatic	0	Pcdh9,ENSMUSG00000055421
14	93570000	97139999	3	gain	AAB	33.7542	somatic	0	Klhl1,ENSMUSG00000022076|4921530L21Rik,ENSMUSG00000034689|Pcdh9,ENSMUSG00000055421|Gm15515,ENSMUSG00000083933|Gm25133,ENSMUSG00000064581|Gm24770,ENSMUSG00000089130|Gm24680,ENSMUSG00000089384|Gm24043,ENSMUSG00000065042|Gm23324,ENSMUSG00000088046|,ENSMUSG00000098772
14	97150000	104979999	3	gain	AAB	8.54422	somatic	0	Dis3,ENSMUSG00000033166|Bora,ENSMUSG00000022070|Mzt1,ENSMUSG00000033186|Dach1,ENSMUSG00000055639|Pibf1,ENSMUSG00000022064|Klf5,ENSMUSG00000005148|Klf12,ENSMUSG00000072294|1700110M21Rik,ENSMUSG00000042888|Tbc1d4,ENSMUSG00000033083|Commd6,ENSMUSG00000075486|Uchl3,ENSMUSG00000022111|Gm9922,ENSMUSG00000053821|Lmo7,ENSMUSG00000033060|Gm26778,ENSMUSG00000097142|,ENSMUSG00000098557|Irg1,ENSMUSG000000221…
14	105050000	116559999	3	gain	AAB	7.84249	somatic	0	Rbm26,ENSMUSG00000022119|Ndfip2,ENSMUSG00000053253|4930449E01Rik,ENSMUSG00000022116|Gm10076,ENSMUSG00000060143|Spry2,ENSMUSG00000022114|Gm4775,ENSMUSG00000090538|Trim52,ENSMUSG00000022113|Slitrk1,ENSMUSG00000075478|Slitrk6,ENSMUSG00000045871|Slitrk5,ENSMUSG00000033214|Tpm3-rs7,ENSMUSG00000058126|Gpc5,ENSMUSG00000022112|Gm17066,ENSMUSG00000091509|Gm16259,ENSMUSG00000086260|Gm17366,ENSMUSG000000917…
14	116520000	117809999	3	gain	AAB	38.5199	somatic	0	Gpc5,ENSMUSG00000022112|Gpc6,ENSMUSG00000058571
14	117930000	123409999	3	gain	AAB	19.6858	somatic	0	Gm26773,ENSMUSG00000097358|Gm26791,ENSMUSG00000096997|Gm26679,ENSMUSG00000097903|Gpc6,ENSMUSG00000058571|Dct,ENSMUSG00000022129|Tgds,ENSMUSG00000022130|Gpr180,ENSMUSG00000022131|Sox21,ENSMUSG00000061517|Gm9376,ENSMUSG00000092109|Abcc4,ENSMUSG00000032849|Cldn10,ENSMUSG00000022132|Dzip1,ENSMUSG00000042156|Dnajc3,ENSMUSG00000022136|Uggt2,ENSMUSG00000042104|Hs6st3,ENSMUSG00000053465|Oxgr1,ENSMUSG0000…
X	93560000	93889999	3	gain	AAA	34.0924	somatic	0	Pola1,ENSMUSG00000006678|Pcyt1b,ENSMUSG00000035246|Pdk3,ENSMUSG00000035232|Gm6985,ENSMUSG00000087255|Gm23557,ENSMUSG00000088445
X	170710000	170779999	3	gain	AAB	18.1209	somatic	0	Gm15069,ENSMUSG00000096661

## Sheet: K1735_P_normal_CNVs
Chr	Start	End	predicted_copy_number	type_of_alt	genotype	perc_of_uncertain	Overlap_genes
1	2990000	3389999	8	gain	AAAAABBB	5.57241	Xkr4,ENSMUSG00000051951|Gm16088,ENSMUSG00000090025|Gm26206,ENSMUSG00000064842
1	3510000	3739999	3	gain	AAB	7.9066	Xkr4,ENSMUSG00000051951|Gm1992,ENSMUSG00000089699
1	3700000	3869999	5	gain	AAABB	24.2439	Gm22848,ENSMUSG00000088333
1	4140000	4229999	6	gain	AAAABB	27.2269	-
1	4190000	4559999	3	gain	AAB	9.59925	Sox17,ENSMUSG00000025902|Rp1,ENSMUSG00000025900|Gm22307,ENSMUSG00000096126
1	4570000	4939999	3	gain	AAB	2.18314	Rgs20,ENSMUSG00000002459|Gm6104,ENSMUSG00000062588|Tcea1,ENSMUSG00000033813|Lypla1,ENSMUSG00000025903|Mrpl15,ENSMUSG00000033845|Gm6085,ENSMUSG00000098104|Gm17100,ENSMUSG00000091305|Gm25493,ENSMUSG00000088000
1	4900000	5099999	4	gain	AABB	18.0002	Atp6v1h,ENSMUSG00000033793|Rgs20,ENSMUSG00000002459|Gm17100,ENSMUSG00000091305|Gm16041,ENSMUSG00000085623|Gm17101,ENSMUSG00000091665
1	5060000	5249999	3	gain	AAB	5.50013	Atp6v1h,ENSMUSG00000033793|Rgs20,ENSMUSG00000002459|Gm17101,ENSMUSG00000091665
1	5260000	5429999	3	gain	AAB	19.1924	-
1	5390000	5479999	6	gain	AAAABB	5.08337	-
1	5440000	5549999	3	gain	AAB	2.74299	-
1	5560000	5799999	3	gain	AAB	2.87261	Oprk1,ENSMUSG00000025905|Gm22463,ENSMUSG00000093015
1	5760000	5849999	7	gain	AAAAABB	22.4746	-
1	5810000	6159999	3	gain	AAB	1.81474	Npbwr1,ENSMUSG00000033774
1	6120000	6209999	6	gain	AAAABB	11.6134	Rb1cc1,ENSMUSG00000025907
1	6170000	7229999	3	gain	AAB	1.63696	Pcmtd1,ENSMUSG00000051285|St18,ENSMUSG00000033740|Fam150a,ENSMUSG00000087247|4732440D04Rik,ENSMUSG00000073741|Rb1cc1,ENSMUSG00000025907|4732440D04Rik,ENSMUSG00000090031|Gm26983,ENSMUSG00000098201|Gm9826,ENSMUSG00000048538
1	7340000	7989999	3	gain	AAB	2.19657	Gm26901,ENSMUSG00000097797
1	7950000	8039999	5	gain	AAABB	24.9465	-
1	8000000	8129999	3	gain	AAB	8.57386	-
1	8170000	8629999	3	gain	AAB	1.99619	Sntg1,ENSMUSG00000025909|Gm16284,ENSMUSG00000086235|Gm23358,ENSMUSG00000093970
1	8590000	8739999	4	gain	AAAB	7.78548	Sntg1,ENSMUSG00000025909
1	8700000	10889999	3	gain	AAB	0.474561	Rrs1,ENSMUSG00000061024|Sntg1,ENSMUSG00000025909|Adhfe1,ENSMUSG00000025911|2610203C22Rik,ENSMUSG00000079671|3110035E14Rik,ENSMUSG00000067879|Mybl1,ENSMUSG00000025912|Vcpip1,ENSMUSG00000045210|Sgk3,ENSMUSG00000025915|Mcmdc2,ENSMUSG00000046101|Tcf24,ENSMUSG00000099032|Gm10567,ENSMUSG00000073738|Ppp1r42,ENSMUSG00000025916|Cops5,ENSMUSG00000025917|Cspp1,ENSMUSG00000056763|Arfgef1,ENSMUSG00000067851|C…
1	10850000	10939999	6	gain	AAAABB	8.31672	Gm22963,ENSMUSG00000088585
1	10900000	11609999	3	gain	AAB	2.48738	Prex2,ENSMUSG00000048960|A830018L16Rik,ENSMUSG00000057715|A830018L16Rik,ENSMUSG00000095719|Gm22963,ENSMUSG00000088585|Gm24173,ENSMUSG00000077318
1	11570000	11929999	4	gain	AAAB	20.9132	A830018L16Rik,ENSMUSG00000057715
1	11890000	12709999	3	gain	AAB	2.14849	Gm17644,ENSMUSG00000097171|A830018L16Rik,ENSMUSG00000057715|Sulf1,ENSMUSG00000016918|Gm2383,ENSMUSG00000097628|Gm6216,ENSMUSG00000098163|Gm22633,ENSMUSG00000093864|,ENSMUSG00000098555
1	12670000	16909999	3	gain	AAB	0.411016	Gm17644,ENSMUSG00000097171|D030040B21Rik,ENSMUSG00000097744|Sulf1,ENSMUSG00000016918|Slco5a1,ENSMUSG00000025938|Gm5250,ENSMUSG00000069620|Prdm14,ENSMUSG00000042414|Ncoa2,ENSMUSG00000005886|Tram1,ENSMUSG00000025935|Lactb2,ENSMUSG00000025937|Xkr9,ENSMUSG00000067813|Eya1,ENSMUSG00000025932|Msc,ENSMUSG00000025930|Gm9947,ENSMUSG00000054493|Trpa1,ENSMUSG00000032769|Kcnb2,ENSMUSG00000092083|Kcnb2,ENSMUS…
1	16920000	22439999	3	gain	AAB	0.495096	6720483E21Rik,ENSMUSG00000097934|Gm26580,ENSMUSG00000097109|Jph1,ENSMUSG00000042686|Gdap1,ENSMUSG00000025777|Pi15,ENSMUSG00000067780|Crispld1,ENSMUSG00000025776|Crisp4,ENSMUSG00000025774|Defb18,ENSMUSG00000073735|Defb41,ENSMUSG00000067773|Gm15386,ENSMUSG00000089923|Tfap2d,ENSMUSG00000042596|Tfap2b,ENSMUSG00000025927|Pkhd1,ENSMUSG00000043760|Il17a,ENSMUSG00000025929|Il17f,ENSMUSG00000041872|Mcm3,E…
1	22460000	24609999	3	gain	AAB	0.914724	Rims1,ENSMUSG00000041670|4933415F23Rik,ENSMUSG00000073730|Gm6420,ENSMUSG00000073729|Ogfrl1,ENSMUSG00000026158|B3gat2,ENSMUSG00000026156|Smap1,ENSMUSG00000026155|1110058L19Rik,ENSMUSG00000026154|Gm26524,ENSMUSG00000096985|Fam135a,ENSMUSG00000026153|Col9a1,ENSMUSG00000026147|Col19a1,ENSMUSG00000026141|Gm26866,ENSMUSG00000097642|Gm27028,ENSMUSG00000097970|Gm7784,ENSMUSG00000097920|Gm26607,ENSMUSG000…
1	24620000	26679999	3	gain	AAB	0.89356	Lmbrd1,ENSMUSG00000073725|Bai3,ENSMUSG00000033569|Gm9884,ENSMUSG00000052558|Gm15702,ENSMUSG00000080849|Gm22260,ENSMUSG00000096866|Gm25294,ENSMUSG00000084740|Gm24064,ENSMUSG00000088111
1	26640000	26729999	5	gain	AAAAA	4.32539	4931408C20Rik,ENSMUSG00000073722
1	26690000	33779999	3	gain	AAB	0.30694	Gm597,ENSMUSG00000048411|Gm9898,ENSMUSG00000053185|Phf3,ENSMUSG00000048874|Ptp4a1,ENSMUSG00000026064|Gm5698,ENSMUSG00000086151|Gm5699,ENSMUSG00000087346|4931428L18Rik,ENSMUSG00000086727|Lgsn,ENSMUSG00000050217|Pih1d3,ENSMUSG00000026063|Gm6489,ENSMUSG00000094215|Khdrbs2,ENSMUSG00000026058|Gm5415,ENSMUSG00000091318|Prim2,ENSMUSG00000026134|1700001G17Rik,ENSMUSG00000044744|Rab23,ENSMUSG00000004768|B…
1	34050000	37659999	3	gain	AAB	0.674323	Dst,ENSMUSG00000026131|Ccdc115,ENSMUSG00000042111|Imp4,ENSMUSG00000026127|Ptpn18,ENSMUSG00000026126|Prss39,ENSMUSG00000026125|Cfc1,ENSMUSG00000026124|Prss40,ENSMUSG00000037529|1700101I19Rik,ENSMUSG00000045815|Amer3,ENSMUSG00000045174|Arhgef4,ENSMUSG00000037509|Fam168b,ENSMUSG00000037503|Plekhb2,ENSMUSG00000026123|Hs6st1,ENSMUSG00000045216|Uggt1,ENSMUSG00000037470|Neurl3,ENSMUSG00000047180|Arid5a,…
1	37620000	37939999	3	gain	AAA	29.11	Gm26805,ENSMUSG00000097268|2010300C02Rik,ENSMUSG00000026090|Tsga10,ENSMUSG00000060771|Lipt1,ENSMUSG00000037216|Mitd1,ENSMUSG00000026088|Mrpl30,ENSMUSG00000026087|Lyg2,ENSMUSG00000061584|Gm15457,ENSMUSG00000087374
1	37930000	40879999	3	gain	AAB	0.82929	D930019O06Rik,ENSMUSG00000097083|Gm16894,ENSMUSG00000097899|Lyg1,ENSMUSG00000026085|Txndc9,ENSMUSG00000058407|Eif5b,ENSMUSG00000026083|Rev1,ENSMUSG00000026082|Aff3,ENSMUSG00000037138|Lonrf2,ENSMUSG00000048814|Chst10,ENSMUSG00000026080|Nms,ENSMUSG00000067604|Pdcl3,ENSMUSG00000026078|Npas2,ENSMUSG00000026077|Rpl31,ENSMUSG00000073702|Tbc1d8,ENSMUSG00000003134|Cnot11,ENSMUSG00000003135|Rnf149,ENSMUSG…
1	40840000	43109999	3	gain	AAB	1.1907	Tmem182,ENSMUSG00000079588|Gm9915,ENSMUSG00000053640|Pou3f3,ENSMUSG00000045515|Mrps9,ENSMUSG00000060679|Gpr45,ENSMUSG00000041907|Gpr45,ENSMUSG00000096364|Tgfbrap1,ENSMUSG00000070939|8430432A02Rik,ENSMUSG00000041878|AI597479,ENSMUSG00000010290|Gm5973,ENSMUSG00000094136|2610017I09Rik,ENSMUSG00000060424|Gm20646,ENSMUSG00000093436|2610207O16Rik,ENSMUSG00000097063|Gm23126,ENSMUSG00000077448|Gm24001,EN…
1	43070000	46159999	3	gain	AAB	0.410758	Tgfbrap1,ENSMUSG00000070939|8430432A02Rik,ENSMUSG00000041878|AI597479,ENSMUSG00000010290|Fhl2,ENSMUSG00000008136|Nck2,ENSMUSG00000066877|1500015O10Rik,ENSMUSG00000026051|Uxs1,ENSMUSG00000057363|Tpp2,ENSMUSG00000041763|Mettl21c,ENSMUSG00000047343|Gm8251,ENSMUSG00000091844|Tex30,ENSMUSG00000026049|Kdelc1,ENSMUSG00000026047|Bivm,ENSMUSG00000041684|Ercc5,ENSMUSG00000026048|Mettl21e,ENSMUSG00000046828…
1	46120000	50349999	3	gain	AAB	0.304026	Dnah7b,ENSMUSG00000041144|Dnah7c,ENSMUSG00000095861|Slc39a10,ENSMUSG00000025986|C230029F24Rik,ENSMUSG00000051616|Gm4852,ENSMUSG00000081185|Gm5974,ENSMUSG00000096973|Gm8357,ENSMUSG00000097883|Gm23829,ENSMUSG00000088017|Gm22419,ENSMUSG00000094968|n-R5s211,ENSMUSG00000096047|Gm23240,ENSMUSG00000064943|,ENSMUSG00000098876|Gm22693,ENSMUSG00000092790|,ENSMUSG00000098249
1	50310000	50749999	3	gain	AAA	38.0162	Gm25843,ENSMUSG00000084531
1	50710000	55599999	3	gain	AAB	4.3893	Gm10561,ENSMUSG00000097649|Tmeff2,ENSMUSG00000026109|Sdpr,ENSMUSG00000045954|Nabp1,ENSMUSG00000026107|Myo1b,ENSMUSG00000018417|Gm8420,ENSMUSG00000072324|Stat4,ENSMUSG00000062939|Gm3940,ENSMUSG00000078291|Stat1,ENSMUSG00000026104|Gls,ENSMUSG00000026103|Nab1,ENSMUSG00000002881|Tmem194b,ENSMUSG00000043015|Mfsd6,ENSMUSG00000041439|Inpp1,ENSMUSG00000026102|Hibch,ENSMUSG00000041426|1700019D03Rik,ENSMUS…
1	55560000	58329999	3	gain	AAB	18.944	4930558J18Rik,ENSMUSG00000097519|Plcl1,ENSMUSG00000038349|Hsfy2,ENSMUSG00000045336|Satb2,ENSMUSG00000038331|1700066M21Rik,ENSMUSG00000038323|Tyw5,ENSMUSG00000048495|9430016H08Rik,ENSMUSG00000025971|Spats2l,ENSMUSG00000038305|Kctd18,ENSMUSG00000054770|Sgol2,ENSMUSG00000026039|Aox1,ENSMUSG00000063558|Aox3,ENSMUSG00000064294|Aox4,ENSMUSG00000038242|Aox2,ENSMUSG00000079554|9130024F11Rik,ENSMUSG000000…
1	58290000	59169999	3	gain	AAB	32.8947	Aox2,ENSMUSG00000079554|Bzw1,ENSMUSG00000051223|Clk1,ENSMUSG00000026034|Ppil3,ENSMUSG00000026035|Nif3l1,ENSMUSG00000026036|Orc2,ENSMUSG00000026037|Fam126b,ENSMUSG00000038174|Ndufb3,ENSMUSG00000026032|Gm10068,ENSMUSG00000059647|Als2cr12,ENSMUSG00000047528|Cflar,ENSMUSG00000026031|Casp8,ENSMUSG00000026029|Trak2,ENSMUSG00000026028|Gm15759,ENSMUSG00000089822|Gm15834,ENSMUSG00000085054|Stradb,ENSMUSG0…
1	59140000	61059999	3	gain	AAA	37.4444	Gm26813,ENSMUSG00000097819|Gm15464,ENSMUSG00000082609|Gm11575,ENSMUSG00000081562|Gm11576,ENSMUSG00000084400|Gm11578,ENSMUSG00000082160|Gm11577,ENSMUSG00000084151|Eif4a-ps4,ENSMUSG00000082209|Gm11579,ENSMUSG00000086795|2310016D23Rik,ENSMUSG00000085965|Gm11609,ENSMUSG00000083118|Gm11581,ENSMUSG00000083355|Rpl18-ps1,ENSMUSG00000081382|Gm11582,ENSMUSG00000080800|Mpp4,ENSMUSG00000079550|Als2,ENSMUSG00…
1	61830000	75069999	3	gain	AAB	0.124336	Gm26649,ENSMUSG00000097272|D230017M19Rik,ENSMUSG00000097131|4930448K12Rik,ENSMUSG00000085842|Gm12747,ENSMUSG00000085019|Gm11610,ENSMUSG00000085400|Gm11600,ENSMUSG00000081950|Gm11599,ENSMUSG00000084333|Gm11601,ENSMUSG00000081617|Gm11603,ENSMUSG00000081429|Gm11602,ENSMUSG00000084799|Gm11607,ENSMUSG00000086730|Gm11608,ENSMUSG00000087561|Gm11606,ENSMUSG00000083039|Gm11605,ENSMUSG00000081643|Gm12748,E…
1	75110000	77689999	3	gain	AAB	1.37323	Gm15179,ENSMUSG00000085653|Gm15178,ENSMUSG00000086053|Gm15181,ENSMUSG00000082745|Gm15183,ENSMUSG00000082059|Gm15180,ENSMUSG00000083244|Gm15182,ENSMUSG00000082528|Gm5257,ENSMUSG00000082012|Slc23a3,ENSMUSG00000026205|Cnppd1,ENSMUSG00000033159|Fam134a,ENSMUSG00000049339|Zfand2b,ENSMUSG00000026197|Abcb6,ENSMUSG00000026198|Atg9a,ENSMUSG00000033124|Ankzf1,ENSMUSG00000026199|Glb1l,ENSMUSG00000026200|Stk…
1	77650000	82239999	3	gain	AAB	0.30457	Gm5529,ENSMUSG00000067106|Gm6189,ENSMUSG00000090637|Gm5530,ENSMUSG00000087008|Pax3,ENSMUSG00000004872|Sgpp2,ENSMUSG00000032908|Farsb,ENSMUSG00000026245|BC035947,ENSMUSG00000090486|Mogat1,ENSMUSG00000012187|Acsl3,ENSMUSG00000032883|Utp14b,ENSMUSG00000079470|Kcne4,ENSMUSG00000047330|Gm5830,ENSMUSG00000072978|Scg2,ENSMUSG00000050711|Ap1s3,ENSMUSG00000054702|Wdfy1,ENSMUSG00000073643|Mrpl44,ENSMUSG000…
1	83890000	84969999	3	gain	AAB	23.0914	Gm15433,ENSMUSG00000096802|Pid1,ENSMUSG00000045658|Dner,ENSMUSG00000036766|Trip12,ENSMUSG00000026219|Fbxo36,ENSMUSG00000073633|Slc16a14,ENSMUSG00000026220|,ENSMUSG00000098851|Gm24555,ENSMUSG00000077736|Mir5126,ENSMUSG00000093254
1	84930000	85359999	6	gain	AAAABB	24.7662	Gm15433,ENSMUSG00000096802|Rpl19-ps1,ENSMUSG00000064281|Gm7582,ENSMUSG00000061852|Gm2389,ENSMUSG00000089976|A530040E14Rik,ENSMUSG00000072109|Gm16038,ENSMUSG00000090128|Gm2635,ENSMUSG00000089763|Gm6264,ENSMUSG00000089716|Gm7609,ENSMUSG00000079457|Gm16028,ENSMUSG00000090252|Gm16026,ENSMUSG00000079455|Gm2619,ENSMUSG00000091199|Gm16025,ENSMUSG00000089652|Gm7281,ENSMUSG00000089937|Slc16a14,ENSMUSG0000…
1	85630000	85819999	3	gain	AAB	23.2521	Gm17017,ENSMUSG00000090246|Sp140,ENSMUSG00000070031|Sp100,ENSMUSG00000026222|A630001G21Rik,ENSMUSG00000052760|Cab39,ENSMUSG00000036707|Gm25472,ENSMUSG00000094834|n-R5s215,ENSMUSG00000064414|,ENSMUSG00000098634|Gm22906,ENSMUSG00000092932
1	85780000	88219999	3	gain	AAB	3.10113	Gm16341,ENSMUSG00000087538|C130036L24Rik,ENSMUSG00000073627|Gm6136,ENSMUSG00000084106|Gm16535,ENSMUSG00000089821|Gm17181,ENSMUSG00000091123|Gm6153,ENSMUSG00000090994|Gm5832,ENSMUSG00000084021|Gm15375,ENSMUSG00000083478|Gm20528,ENSMUSG00000092220|Gm15373,ENSMUSG00000082837|Gm15372,ENSMUSG00000084195|Gm15370,ENSMUSG00000081261|Gm15369,ENSMUSG00000081602|Gm15374,ENSMUSG00000082513|Gm15371,ENSMUSG000…
1	88180000	88339999	8	gain	AAAAABBB	2.57616	Gm20528,ENSMUSG00000092220|Gm15368,ENSMUSG00000081488|Gm15376,ENSMUSG00000083277|Ugt1a10,ENSMUSG00000090165|Ugt1a9,ENSMUSG00000090175|Ugt1a8,ENSMUSG00000089675|Ugt1a7c,ENSMUSG00000090124|Ugt1a6a,ENSMUSG00000054545|Ugt1a6b,ENSMUSG00000090145|Ugt1a5,ENSMUSG00000089943|Ugt1a2,ENSMUSG00000090171|Dnajb3,ENSMUSG00000081984|Ugt1a1,ENSMUSG00000089960|Mroh2a,ENSMUSG00000079429|Hjurp,ENSMUSG00000044783|Trp…
1	88300000	93849999	3	gain	AAB	0.847977	Gm26683,ENSMUSG00000097285|Gm26720,ENSMUSG00000096941|5033417F24Rik,ENSMUSG00000097251|4930453O03Rik,ENSMUSG00000085420|2410088K16Rik,ENSMUSG00000097398|Gm7785,ENSMUSG00000083064|Gm17090,ENSMUSG00000090322|1700054K02Rik,ENSMUSG00000097001|Trpm8,ENSMUSG00000036251|Spp2,ENSMUSG00000026295|Glrp1,ENSMUSG00000062310|Arl4c,ENSMUSG00000049866|Sh3bp4,ENSMUSG00000036206|Agap1,ENSMUSG00000055013|Gbx2,ENSMU…
1	93970000	94329999	3	gain	AAB	2.20251	Gm6086,ENSMUSG00000073608|Neu4,ENSMUSG00000034000|Pdcd1,ENSMUSG00000026285
1	94350000	96189999	3	gain	AAA	25.467	Gm15427,ENSMUSG00000081051|Fam174a,ENSMUSG00000051185|St8sia4,ENSMUSG00000040710|Gm23389,ENSMUSG00000077413|Gm23181,ENSMUSG00000089310|Gm22360,ENSMUSG00000095955
1	96460000	96799999	3	gain	AAB	25.604	Gm26078,ENSMUSG00000077255|Gm26245,ENSMUSG00000095610
1	96760000	98859999	3	gain	AAB	18.554	Gm5101,ENSMUSG00000097814|Slco6b1,ENSMUSG00000090974|Gm9499,ENSMUSG00000097480|Gm3531,ENSMUSG00000089782|B230216N24Rik,ENSMUSG00000089706|Gm7952,ENSMUSG00000097608|Gm3555,ENSMUSG00000089791|Slco4c1,ENSMUSG00000040693|Slco6b1,ENSMUSG00000045463|Gm6430,ENSMUSG00000044757|Slco6c1,ENSMUSG00000026331|D1Ertd622e,ENSMUSG00000044768|Ppip5k2,ENSMUSG00000040648|Gin1,ENSMUSG00000026333|Pam,ENSMUSG0000002633…
1	98820000	101329999	3	gain	AAB	9.9237	Gm7110,ENSMUSG00000082431|Cntnap5b,ENSMUSG00000067028|Gm25537,ENSMUSG00000077039|Gm23602,ENSMUSG00000087883|Gm23434,ENSMUSG00000087804
1	101290000	101539999	3	gain	AAB	14.4273	-
1	101510000	102369999	3	gain	AAB	38.3696	Gm24122,ENSMUSG00000077295
1	102330000	109749999	3	gain	AAB	0.364889	Serpinb10,ENSMUSG00000098034|Gm17634,ENSMUSG00000097482|Gm15699,ENSMUSG00000089866|Gm3608,ENSMUSG00000067017|Gm26509,ENSMUSG00000097612|D630008O14Rik,ENSMUSG00000054006|Pou2f3-rs1,ENSMUSG00000083613|Gm8080,ENSMUSG00000084228|Gm15388,ENSMUSG00000083884|Gm8084,ENSMUSG00000080729|Gm15390,ENSMUSG00000081114|Gm8089,ENSMUSG00000084189|Gm15391,ENSMUSG00000087210|Gm15389,ENSMUSG00000086161|Cdh20,ENSMUSG0…
1	109790000	111739999	3	gain	AAB	0.581724	Cdh7,ENSMUSG00000026312|Cdh19,ENSMUSG00000047216|Gm25293,ENSMUSG00000084741
1	111700000	117779999	3	gain	AAB	0.250248	9330185C12Rik,ENSMUSG00000097648|Dsel,ENSMUSG00000038702|Cntnap5a,ENSMUSG00000070695|Gm19965,ENSMUSG00000094429|Gm23393,ENSMUSG00000092948|,ENSMUSG00000098815|Gm24937,ENSMUSG00000084546|Gm22331,ENSMUSG00000088691|Gm24030,ENSMUSG00000065865
1	117800000	120479999	3	gain	AAB	1.20833	Gm26831,ENSMUSG00000097408|Gm8321,ENSMUSG00000096939|,ENSMUSG00000098447|Tmem185b,ENSMUSG00000037015|Gm3851,ENSMUSG00000091876|Gm8338,ENSMUSG00000090277|Gm17973,ENSMUSG00000092245|Tsn,ENSMUSG00000026374|Mki67ip,ENSMUSG00000026377|Clasp1,ENSMUSG00000064302|2900060B14Rik,ENSMUSG00000073596|Tfcp2l1,ENSMUSG00000026380|Gli2,ENSMUSG00000048402|Inhbb,ENSMUSG00000037035|Ralb,ENSMUSG00000004451|,ENSMUSG00…
1	120440000	127609999	3	gain	AAB	0.209415	B230209K01Rik,ENSMUSG00000097881|Gm15392,ENSMUSG00000085857|Gm15393,ENSMUSG00000083582|Gm8217,ENSMUSG00000081130|Gm15394,ENSMUSG00000083584|Gm10543,ENSMUSG00000073586|Marco,ENSMUSG00000026390|En1,ENSMUSG00000058665|Insig2,ENSMUSG00000003721|Ccdc93,ENSMUSG00000026339|Htr5b,ENSMUSG00000050534|Ddx18,ENSMUSG00000001674|Dpp10,ENSMUSG00000036815|Actr3,ENSMUSG00000026341|Slc35f5,ENSMUSG00000026342|Gpr39…
1	127570000	128439999	3	gain	AAB	2.55897	Rpl28-ps1,ENSMUSG00000058603|Tmem163,ENSMUSG00000026347|Acmsd,ENSMUSG00000026348|Ccnt2,ENSMUSG00000026349|Map3k19,ENSMUSG00000051590|Rab3gap1,ENSMUSG00000036104|Zranb3,ENSMUSG00000036086|R3hdm1,ENSMUSG00000056211|Ubxn4,ENSMUSG00000026353|Lct,ENSMUSG00000026354|Mcm6,ENSMUSG00000026355|Dars,ENSMUSG00000026356|Mir128-1,ENSMUSG00000065520
1	128400000	128839999	3	gain	AAB	4.08629	Gm26686,ENSMUSG00000097283|Dars,ENSMUSG00000026356|Cxcr4,ENSMUSG00000045382|Gm25384,ENSMUSG00000088432|Gm23902,ENSMUSG00000088196
1	130710000	139599999	3	gain	AAB	0.447812	Gm26892,ENSMUSG00000097454|1700037F24Rik,ENSMUSG00000097540|6030442K20Rik,ENSMUSG00000097760|Gm26706,ENSMUSG00000097014|Gm26783,ENSMUSG00000097435|Gm26642,ENSMUSG00000097680|Gm26568,ENSMUSG00000097315|Gm26781,ENSMUSG00000097433|9230116N13Rik,ENSMUSG00000097403|Gm26598,ENSMUSG00000097229|Gm15848,ENSMUSG00000086706|Gm8532,ENSMUSG00000095841|Gm7241,ENSMUSG00000089808|Gm15849,ENSMUSG00000090079|Gm158…
1	139750000	143409999	3	gain	AAB	0.34641	Gm16332,ENSMUSG00000089991|Gm5834,ENSMUSG00000085867|Gm4788,ENSMUSG00000070594|Cfhr2,ENSMUSG00000033898|Cfh,ENSMUSG00000026365|Kcnt2,ENSMUSG00000052726|Gm4845,ENSMUSG00000095238|Gm25619,ENSMUSG00000095393|Gm22016,ENSMUSG00000089418|Gm26048,ENSMUSG00000087930|Gm25457,ENSMUSG00000093879
1	143440000	150319999	3	gain	AAB	0.342939	7530420F21Rik,ENSMUSG00000097028|Gm6397,ENSMUSG00000089640|Gm5262,ENSMUSG00000097130|Gm15583,ENSMUSG00000080078|A230059L01Rik,ENSMUSG00000087627|Gm15584,ENSMUSG00000085822|Gm15443,ENSMUSG00000082588|Gm26687,ENSMUSG00000097754|Gm15453,ENSMUSG00000081535|Cdc73,ENSMUSG00000026361|Cdc73,ENSMUSG00000078284|B3galt2,ENSMUSG00000033849|Glrx2,ENSMUSG00000018196|Trove2,ENSMUSG00000018199|Uchl5,ENSMUSG00000…
1	150280000	153889999	3	gain	AAB	1.06019	Gm20631,ENSMUSG00000093650|Gm8941,ENSMUSG00000097426|Gm10138,ENSMUSG00000063886|Gm15618,ENSMUSG00000080878|Gm15479,ENSMUSG00000086145|Gm7278,ENSMUSG00000080950|Gm8818,ENSMUSG00000079138|Pdc,ENSMUSG00000006007|BC003331,ENSMUSG00000006010|Tpr,ENSMUSG00000006005|Prg4,ENSMUSG00000006014|Hmcn1,ENSMUSG00000066842|Ivns1abp,ENSMUSG00000023150|Swt1,ENSMUSG00000052748|Trmt1l,ENSMUSG00000053286|Rnf2,ENSMUSG…
1	156160000	157559999	3	gain	AAB	0.901664	Gm10031,ENSMUSG00000096493|Gm15428,ENSMUSG00000046057|Gm6058,ENSMUSG00000087632|Gm15486,ENSMUSG00000087093|Fam163a,ENSMUSG00000015484|Tdrd5,ENSMUSG00000060985|Nphs2,ENSMUSG00000026602|Axdnd1,ENSMUSG00000026601|Gm2000,ENSMUSG00000078193|Soat1,ENSMUSG00000026600|Abl2,ENSMUSG00000026596|Tor3a,ENSMUSG00000060519|Fam20b,ENSMUSG00000033557|Ralgps2,ENSMUSG00000026594|Angptl1,ENSMUSG00000033544|Tex35,ENS…
1	157520000	159069999	3	gain	AAB	1.32494	Sec16b,ENSMUSG00000026589|Brinp2,ENSMUSG00000004031|Astn1,ENSMUSG00000026587|Pappa2,ENSMUSG00000073530|1600012P17Rik,ENSMUSG00000047661|Mir488,ENSMUSG00000070103
1	159030000	164069999	3	gain	AAB	0.855044	7420461P10Rik,ENSMUSG00000091060|Myoc,ENSMUSG00000026697|Vamp4,ENSMUSG00000026696|Mettl13,ENSMUSG00000026694|Gm10176,ENSMUSG00000066752|Dnm3,ENSMUSG00000040265|Pigc,ENSMUSG00000026698|4930558K02Rik,ENSMUSG00000086277|Suco,ENSMUSG00000040297|Fasl,ENSMUSG00000000817|Tnfsf18,ENSMUSG00000066755|Tnfsf4,ENSMUSG00000026700|Prdx6,ENSMUSG00000026701|Ankrd45,ENSMUSG00000044835|Klhl20,ENSMUSG00000026705|Cen…
1	164030000	167759999	3	gain	AAB	27.9813	Sele,ENSMUSG00000026582|Gm26685,ENSMUSG00000097281|Gm16701,ENSMUSG00000097823|Sell,ENSMUSG00000026581|Selp,ENSMUSG00000026580|F5,ENSMUSG00000026579|Slc19a2,ENSMUSG00000040918|Ccdc181,ENSMUSG00000026578|Blzf1,ENSMUSG00000026577|Nme7,ENSMUSG00000026575|Atp1b1,ENSMUSG00000026576|Dpt,ENSMUSG00000026574|Xcl1,ENSMUSG00000026573|Tbx19,ENSMUSG00000026572|Sft2d2,ENSMUSG00000040848|Tiprl,ENSMUSG00000040843…
1	167720000	169969999	3	gain	AAB	0.680111	3110045C21Rik,ENSMUSG00000097503|Lmx1a,ENSMUSG00000026686|Pbx1,ENSMUSG00000052534|Nuf2,ENSMUSG00000026683|Rgs5,ENSMUSG00000026678|Rgs4,ENSMUSG00000038530|1700084C01Rik,ENSMUSG00000070532|Hsd17b7,ENSMUSG00000026675|Gm20711,ENSMUSG00000093538|Gm5265,ENSMUSG00000058622|Gm15852,ENSMUSG00000089990|,ENSMUSG00000098829|,ENSMUSG00000099251|Gm22114,ENSMUSG00000096772|,ENSMUSG00000098407
1	169930000	171059999	3	gain	AAB	1.06362	3110045C21Rik,ENSMUSG00000097503|1700084C01Rik,ENSMUSG00000070532|Hsd17b7,ENSMUSG00000026675|Ddr2,ENSMUSG00000026674|Uap1,ENSMUSG00000026670|Uhmk1,ENSMUSG00000026667|4930500M09Rik,ENSMUSG00000044306|Sh2d1b2,ENSMUSG00000073494|Sh2d1b1,ENSMUSG00000096334|Gm7694,ENSMUSG00000096603|Nos1ap,ENSMUSG00000038473|1700015E13Rik,ENSMUSG00000042800|Olfml2b,ENSMUSG00000038463|Atf6,ENSMUSG00000026663|Dusp12,ENS…
1	171080000	171519999	3	gain	AAB	1.45929	Gm26641,ENSMUSG00000097045|1700009P17Rik,ENSMUSG00000026649|Sdhc,ENSMUSG00000058076|Mpz,ENSMUSG00000056569|Pcp4l1,ENSMUSG00000038370|Nr1i3,ENSMUSG00000005677|Tomm40l,ENSMUSG00000005674|Apoa2,ENSMUSG00000005681|Fcer1g,ENSMUSG00000058715|Ndufs2,ENSMUSG00000013593|Adamts4,ENSMUSG00000006403|B4galt3,ENSMUSG00000052423|Ppox,ENSMUSG00000062729|Usp21,ENSMUSG00000053483|Ufc1,ENSMUSG00000062963|Dedd,ENSMU…
1	171480000	171609999	12	gain	AAAAAAAABBBB	3.70895	Alyref2,ENSMUSG00000060244|Gm9765,ENSMUSG00000038218|Itln1,ENSMUSG00000038209|Cd244,ENSMUSG00000004709|Ly9,ENSMUSG00000004707|B930036N10Rik,ENSMUSG00000091993|Gm24871,ENSMUSG00000094668
1	171570000	173929999	3	gain	AAB	0.164438	Cd244,ENSMUSG00000004709|Ly9,ENSMUSG00000004707|Slamf7,ENSMUSG00000038179|Cd48,ENSMUSG00000015355|Slamf1,ENSMUSG00000015316|Cd84,ENSMUSG00000038147|Gm10521,ENSMUSG00000073492|Slamf6,ENSMUSG00000015314|Vangl2,ENSMUSG00000026556|Nhlh1,ENSMUSG00000051251|Ncstn,ENSMUSG00000003458|Copa,ENSMUSG00000026553|Pex19,ENSMUSG00000003464|Dcaf8,ENSMUSG00000026554|Pea15a,ENSMUSG00000013698|Casq1,ENSMUSG000000071…
1	173890000	173999999	6	gain	AAAABB	1.01006	Mndal,ENSMUSG00000090272|Mnda,ENSMUSG00000026536|Ifi203,ENSMUSG00000039997|Ifi202b,ENSMUSG00000026535
1	173960000	176709999	3	gain	AAB	0.346825	Ifi202b,ENSMUSG00000026535|Ifi205,ENSMUSG00000054203|Olfr433,ENSMUSG00000045381|Olfr432,ENSMUSG00000047048|Olfr430,ENSMUSG00000050134|Olfr429,ENSMUSG00000049528|Olfr427,ENSMUSG00000059371|Olfr231,ENSMUSG00000046486|Olfr424,ENSMUSG00000051528|Olfr421-ps1,ENSMUSG00000091950|Olfr420,ENSMUSG00000055033|Spta1,ENSMUSG00000026532|Olfr419,ENSMUSG00000050788|Mptx1,ENSMUSG00000026531|Olfr417,ENSMUSG0000006…
1	176670000	182999999	3	gain	AAB	2.07794	Gm26801,ENSMUSG00000097892|Gm17275,ENSMUSG00000097347|Cep170,ENSMUSG00000057335|Sdccag8,ENSMUSG00000026504|Akt3,ENSMUSG00000019699|Zbtb18,ENSMUSG00000063659|1700016C15Rik,ENSMUSG00000015962|Adss,ENSMUSG00000015961|Gm16432,ENSMUSG00000091476|Desi2,ENSMUSG00000026502|Gm9982,ENSMUSG00000055831|Cox20,ENSMUSG00000026500|Hnrnpu,ENSMUSG00000039630|Efcab2,ENSMUSG00000026495|Kif26b,ENSMUSG00000026494|Smyd…
1	183030000	183289999	3	gain	AAA	30.9098	Disp1,ENSMUSG00000030768|Brox,ENSMUSG00000046836
1	183490000	187289999	3	gain	AAB	0.90273	4930532G15Rik,ENSMUSG00000097261|Gm2061,ENSMUSG00000097615|A430105J06Rik,ENSMUSG00000097784|Gm8214,ENSMUSG00000090533|Dusp10,ENSMUSG00000039384|1700056E22Rik,ENSMUSG00000044854|Hlx,ENSMUSG00000039377|Marc1,ENSMUSG00000026621|Marc2,ENSMUSG00000073481|C130074G19Rik,ENSMUSG00000039349|Mark1,ENSMUSG00000026620|Rab3gap2,ENSMUSG00000039318|Iars2,ENSMUSG00000026618|Bpnt1,ENSMUSG00000026617|Eprs,ENSMUSG0…
1	187250000	188699999	3	gain	AAB	3.87484	Gpatch2,ENSMUSG00000039210|Esrrg,ENSMUSG00000026610|Ush2a,ENSMUSG00000026609|Gm24557,ENSMUSG00000077884|Gm25095,ENSMUSG00000077235
1	188660000	192009999	3	gain	AAB	0.890835	Gm26574,ENSMUSG00000097925|Ush2a,ENSMUSG00000026609|Kctd3,ENSMUSG00000026608|Kcnk2,ENSMUSG00000037624|Cenpf,ENSMUSG00000026605|Ptpn14,ENSMUSG00000026604|Smyd2,ENSMUSG00000026603|Prox1,ENSMUSG00000010175|Rps6kc1,ENSMUSG00000089872|Angel2,ENSMUSG00000026634|Vash2,ENSMUSG00000037568|Mfsd7b,ENSMUSG00000066595|A230020J21Rik,ENSMUSG00000097845|1700022P22Rik,ENSMUSG00000057072|Tatdn3,ENSMUSG00000026632|…
1	192470000	195379999	3	gain	AAB	2.07159	Gm16897,ENSMUSG00000097325|A330023F24Rik,ENSMUSG00000096929|Kcnh1,ENSMUSG00000058248|Hhat,ENSMUSG00000037375|A730013G03Rik,ENSMUSG00000047384|Sertad4,ENSMUSG00000016262|Syt14,ENSMUSG00000016200|Diexf,ENSMUSG00000016181|Irf6,ENSMUSG00000026638|A130010J15Rik,ENSMUSG00000079144|Traf3ip3,ENSMUSG00000037318|Hsd11b1,ENSMUSG00000016194|G0s2,ENSMUSG00000009633|Lamb3,ENSMUSG00000026639|Camk1g,ENSMUSG00000…
2	84460000	84549999	3	gain	AAA	35.7094	Gm13710,ENSMUSG00000087362|Tfpi,ENSMUSG00000027082
2	88600000	88699999	3	gain	AAB	5.28164	Olfr475-ps1,ENSMUSG00000082885|Olfr1191-ps1,ENSMUSG00000081948|Gm13759,ENSMUSG00000087234|Olfr1192-ps1,ENSMUSG00000081836|Olfr1193,ENSMUSG00000060827|Olfr1195,ENSMUSG00000075121
2	181870000	181969999	12	gain	AAAAAAABBBBB	21.0553	Gm5466,ENSMUSG00000083397|Polr3k,ENSMUSG00000038628
3	2980000	3069999	5	gain	AAAAB	26.8593	NA,ENSMUSG00000098307|NA,ENSMUSG00000098982
3	3220000	5859999	3	gain	AAB	3.38731	Gm17308,ENSMUSG00000096922|Hnf4g,ENSMUSG00000017688|Gm8775,ENSMUSG00000091223|Gm10748,ENSMUSG00000094451|Zfhx4,ENSMUSG00000025255|Pex2,ENSMUSG00000040374|Rps24-ps2,ENSMUSG00000069125|,ENSMUSG00000098659|2700069I18Rik,ENSMUSG00000086224|4930555M17Rik,ENSMUSG00000093557|n-R5s194,ENSMUSG00000094830|Gm23976,ENSMUSG00000096480|Gm23937,ENSMUSG00000077995|Gm23237,ENSMUSG00000077829|Gm22944,ENSMUSG000000…
3	5820000	5909999	4	gain	AAAB	12.6421	Gm25144,ENSMUSG00000096130|Gm25352,ENSMUSG00000096384
3	5870000	8239999	3	gain	AAB	0.804538	Gm16685,ENSMUSG00000097804|1700008P02Rik,ENSMUSG00000069118|Pkia,ENSMUSG00000027499|Zc2hc1a,ENSMUSG00000043542|Il7,ENSMUSG00000040329|Gm5272,ENSMUSG00000098226|Gm22074,ENSMUSG00000089220|Gm23592,ENSMUSG00000088484|Gm25144,ENSMUSG00000096130|Gm25352,ENSMUSG00000096384|Gm24954,ENSMUSG00000095818|Gm23147,ENSMUSG00000093835
3	8250000	15469999	3	gain	AAB	0.272847	C030034L19Rik,ENSMUSG00000097365|Gm2464,ENSMUSG00000097338|Stmn2,ENSMUSG00000027500|Hey1,ENSMUSG00000040289|Mrps28,ENSMUSG00000040269|Tpd52,ENSMUSG00000027506|Zbtb10,ENSMUSG00000069114|Zfp704,ENSMUSG00000040209|Pag1,ENSMUSG00000027508|Fabp5,ENSMUSG00000027533|Gm9833,ENSMUSG00000049230|Pmp2,ENSMUSG00000052468|Fabp9,ENSMUSG00000027528|Fabp4,ENSMUSG00000062515|Fabp12,ENSMUSG00000027530|Impa1,ENSMUSG…
3	15860000	17499999	3	gain	AAB	0.559103	Gm5150,ENSMUSG00000078780|Ythdf3,ENSMUSG00000047213|Gm5283,ENSMUSG00000095827|Gm26485,ENSMUSG00000088644|Gm25863,ENSMUSG00000088874|Gm24963,ENSMUSG00000088541|Gm24694,ENSMUSG00000094598
3	17460000	20609999	3	gain	AAB	1.26468	Gm10742,ENSMUSG00000074674|Cypt12,ENSMUSG00000027564|Bhlhe22,ENSMUSG00000025128|Cyp7b1,ENSMUSG00000039519|Armc1,ENSMUSG00000027599|Mtfr1,ENSMUSG00000027601|Pde7a,ENSMUSG00000069094|Dnajc5b,ENSMUSG00000027606|1700064H15Rik,ENSMUSG00000082766|Trim55,ENSMUSG00000060913|Crh,ENSMUSG00000049796|4632415L05Rik,ENSMUSG00000048106|Cp,ENSMUSG00000003617|Hps3,ENSMUSG00000027615|Hltf,ENSMUSG00000002428|Gyg,EN…
3	20570000	21109999	3	gain	AAB	1.30442	Gm7488,ENSMUSG00000039617
3	21070000	25599999	3	gain	AAB	9.09912	Tbl1xr1,ENSMUSG00000027630|Gm7536,ENSMUSG00000057036|Gm10259,ENSMUSG00000069083|Nlgn1,ENSMUSG00000063887|Gm24062,ENSMUSG00000088115|Rprl2,ENSMUSG00000087775|Gm26354,ENSMUSG00000088846|Gm24704,ENSMUSG00000070227|Gm24250,ENSMUSG00000087945
3	25560000	39149999	3	gain	AAB	0.151738	Fat4,ENSMUSG00000046743|Ankrd50,ENSMUSG00000044864|Gm5148,ENSMUSG00000058174|Spry1,ENSMUSG00000037211|C230034O21Rik,ENSMUSG00000086181|Rpl21-ps10,ENSMUSG00000064315|Gm7799,ENSMUSG00000087457|Rpl31-ps15,ENSMUSG00000097304|Rps23-ps,ENSMUSG00000063001|4930594O21Rik,ENSMUSG00000085677|Gm12565,ENSMUSG00000081093|Gm12564,ENSMUSG00000080723|Gm12541,ENSMUSG00000054779|Gm12540,ENSMUSG00000083353|Gm12534,E…
3	39110000	40559999	3	gain	AAB	3.18874	Intu,ENSMUSG00000060798|Gm9845,ENSMUSG00000050533|1700017G19Rik,ENSMUSG00000037884|Gm23831,ENSMUSG00000089520|Gm23796,ENSMUSG00000065945|n-R5s195,ENSMUSG00000093952|Gm23810,ENSMUSG00000092891
3	40640000	41939999	3	gain	AAB	13.1042	Hspa4l,ENSMUSG00000025757|Slc25a31,ENSMUSG00000069041|Intu,ENSMUSG00000060798|1700034I23Rik,ENSMUSG00000074619|Gm10731,ENSMUSG00000074620|Gm16114,ENSMUSG00000089932|Plk4,ENSMUSG00000025758|6430590A07Rik,ENSMUSG00000097583|C430002E04Rik,ENSMUSG00000097639|Mfsd8,ENSMUSG00000025759|3110057O12Rik,ENSMUSG00000037818|Larp1b,ENSMUSG00000037814|Larp1b,ENSMUSG00000025762|Pgrmc2,ENSMUSG00000049940|Phf17,EN…
3	41900000	47479999	3	gain	AAB	0.410778	Gm5274,ENSMUSG00000097985|Gm10356,ENSMUSG00000072387|2610316D01Rik,ENSMUSG00000097040|Pcdh10,ENSMUSG00000049100|Pabpc4l,ENSMUSG00000090919|Gm26081,ENSMUSG00000077256|Gm24997,ENSMUSG00000088535|Gm23891,ENSMUSG00000088739|Gm25714,ENSMUSG00000089251|Gm23337,ENSMUSG00000089584|Gm25796,ENSMUSG00000064579|,ENSMUSG00000098417|,ENSMUSG00000099285
3	47440000	49519999	3	gain	AAB	0.428313	1700018B24Rik,ENSMUSG00000037910|Gm22480,ENSMUSG00000084517|Gm23511,ENSMUSG00000065018
3	49480000	50779999	3	gain	AAB	3.152	Pcdh18,ENSMUSG00000037892|Slc7a11,ENSMUSG00000027737|Gm23096,ENSMUSG00000065381|Gm22480,ENSMUSG00000084517
3	50800000	56569999	3	gain	AAB	0.741836	Gm10254,ENSMUSG00000069011|Gm16206,ENSMUSG00000085174|Gm10293,ENSMUSG00000070490|Gm20402,ENSMUSG00000092405|Gm10728,ENSMUSG00000074602|4930577N17Rik,ENSMUSG00000087440|5031434O11Rik,ENSMUSG00000097885|Gm26678,ENSMUSG00000097599|Ccrn4l,ENSMUSG00000023087|Elf2,ENSMUSG00000037174|Mgarp,ENSMUSG00000037161|Ndufc1,ENSMUSG00000037152|Naa15,ENSMUSG00000063273|Rab33b,ENSMUSG00000027739|Setd7,ENSMUSG000000…
3	56640000	58619999	3	gain	AAA	28.0029	Gm5537,ENSMUSG00000069008|Gm16016,ENSMUSG00000083538|Gm8177,ENSMUSG00000097366|Gm26671,ENSMUSG00000097339|F830104G03Rik,ENSMUSG00000074592|Tm4sf1,ENSMUSG00000027800|Tm4sf4,ENSMUSG00000027801|Wwtr1,ENSMUSG00000027803|Commd2,ENSMUSG00000036513|Gm410,ENSMUSG00000074591|Rnf13,ENSMUSG00000036503|Pfn2,ENSMUSG00000027805|Tsc22d2,ENSMUSG00000027806|Serp1,ENSMUSG00000027808|Eif2a,ENSMUSG00000027810|Selt,E…
3	58580000	59229999	3	gain	AAB	10.6345	Gm10071,ENSMUSG00000059776|4930593A02Rik,ENSMUSG00000097725|Selt,ENSMUSG00000075700|Fam194a,ENSMUSG00000070471|Siah2,ENSMUSG00000036432|Clrn1,ENSMUSG00000043850|Med12l,ENSMUSG00000056476|Gpr171,ENSMUSG00000050075|P2ry14,ENSMUSG00000036381|Gpr87,ENSMUSG00000051431|P2ry13,ENSMUSG00000036362|P2ry12,ENSMUSG00000036353|Gm22491,ENSMUSG00000087815|Gm25572,ENSMUSG00000088152|,ENSMUSG00000099052
3	59200000	60029999	3	gain	AAB	2.10596	Med12l,ENSMUSG00000056476|P2ry13,ENSMUSG00000036362|P2ry12,ENSMUSG00000036353|Igsf10,ENSMUSG00000036334|Gm5709,ENSMUSG00000095128|Gm5538,ENSMUSG00000090527|4930449A18Rik,ENSMUSG00000074589|Gm8298,ENSMUSG00000095522|C130079G13Rik,ENSMUSG00000036951|Gm9696,ENSMUSG00000070465|Aadacl2,ENSMUSG00000091376
3	59990000	61639999	3	gain	AAB	1.3914	Gm8349,ENSMUSG00000098208|Aadacl2,ENSMUSG00000091376|Aadac,ENSMUSG00000027761|Sucnr1,ENSMUSG00000027762|Mbnl1,ENSMUSG00000027763|Gm8325,ENSMUSG00000027694|P2ry1,ENSMUSG00000027765|B430305J03Rik,ENSMUSG00000053706|Rap2b,ENSMUSG00000036894|Gm24382,ENSMUSG00000084647
3	61600000	62399999	3	gain	AAB	2.89734	Arhgef26,ENSMUSG00000036885
3	63020000	65169999	3	gain	AAB	2.60084	Vmn2r-ps13,ENSMUSG00000093767|Gm20698,ENSMUSG00000093414|Vmn2r-ps12,ENSMUSG00000093474|Gm26939,ENSMUSG00000097538|Vmn2r-ps11,ENSMUSG00000093434|Vmn2r-ps10,ENSMUSG00000095107|Gm20657,ENSMUSG00000093484|Vmn2r-ps9,ENSMUSG00000093699|Vmn2r-ps8,ENSMUSG00000094482|Gm20656,ENSMUSG00000093671|Vmn2r-ps7,ENSMUSG00000093546|Vmn2r-ps6,ENSMUSG00000093395|Vmn2r-ps5,ENSMUSG00000091967|Vmn2r-ps4,ENSMUSG000000935…
3	65130000	66409999	3	gain	AAB	7.245	Tpi-rs2,ENSMUSG00000097968|Gm5540,ENSMUSG00000048916|A730090N16Rik,ENSMUSG00000090120|Kcnab1,ENSMUSG00000027827|Ssr3,ENSMUSG00000027828|4931440P22Rik,ENSMUSG00000074580|Tiparp,ENSMUSG00000034640|Lekr1,ENSMUSG00000074579|Ccnl1,ENSMUSG00000027829|Veph1,ENSMUSG00000027831|Ptx3,ENSMUSG00000027832|,ENSMUSG00000098944|Gm22279,ENSMUSG00000087825|Gm25755,ENSMUSG00000065330|Gm26442,ENSMUSG00000064522
3	66370000	70469999	3	gain	AAB	1.19144	Sptssb,ENSMUSG00000043461|Nmd3,ENSMUSG00000027787|B3galnt1,ENSMUSG00000043300|Ppm1l,ENSMUSG00000027784|Arl14,ENSMUSG00000098207|Gm1647,ENSMUSG00000094763|Kpna4,ENSMUSG00000027782|Trim59,ENSMUSG00000034317|Smc4,ENSMUSG00000034349|Rpl32-ps,ENSMUSG00000068969|Gm8565,ENSMUSG00000098006|Gm17213,ENSMUSG00000090743|Gm17212,ENSMUSG00000090941|Gm17214,ENSMUSG00000091315|Arl14,ENSMUSG00000027783|Gm20691,EN…
3	70430000	71569999	3	gain	AAB	1.25865	Gm10780,ENSMUSG00000074877|Gm6634,ENSMUSG00000097252
3	71540000	76039999	3	gain	AAB	2.22216	Gm6098,ENSMUSG00000096400|Gm8604,ENSMUSG00000098189|Sis,ENSMUSG00000027790|Slitrk3,ENSMUSG00000048304|Bche,ENSMUSG00000027792|Zbbx,ENSMUSG00000034151|Serpini2,ENSMUSG00000034139|Wdr49,ENSMUSG00000095162|Pdcd10,ENSMUSG00000027835|Serpini1,ENSMUSG00000027834|Golim4,ENSMUSG00000034109|,ENSMUSG00000098869|Gm25846,ENSMUSG00000088638|Gm24544,ENSMUSG00000077050|Gm22451,ENSMUSG00000084752|Gm22538,ENSMUSG…
3	78110000	79099999	3	gain	AAB	1.82305	Gm9762,ENSMUSG00000037096|Gm10291,ENSMUSG00000070443|Gm15442,ENSMUSG00000084370|Gm5277,ENSMUSG00000091361|Rapgef2,ENSMUSG00000062232|Gm24749,ENSMUSG00000088463|Gm23440,ENSMUSG00000077487
3	79060000	81239999	3	gain	AAB	1.49685	Gm16000,ENSMUSG00000085106|Gm6706,ENSMUSG00000087123|Gm26984,ENSMUSG00000098204|Gm3513,ENSMUSG00000089746|Rapgef2,ENSMUSG00000062232|Gm17359,ENSMUSG00000091685|Fnip2,ENSMUSG00000061175|4930589L23Rik,ENSMUSG00000068957|Ppid,ENSMUSG00000027804|Etfdh,ENSMUSG00000027809|4930579G24Rik,ENSMUSG00000027811|Rxfp1,ENSMUSG00000034009|Tmem144,ENSMUSG00000027956|Fam198b,ENSMUSG00000027955|Gria2,ENSMUSG0000003…
3	81200000	83909999	3	gain	AAB	1.36399	4930564K09Rik,ENSMUSG00000086273|Gm26771,ENSMUSG00000097250|Pdgfc,ENSMUSG00000028019|Gm9989,ENSMUSG00000056023|Ctso,ENSMUSG00000028015|Tdo2,ENSMUSG00000028011|Asic5,ENSMUSG00000028008|Gucy1b3,ENSMUSG00000028005|Gucy1a3,ENSMUSG00000033910|Map9,ENSMUSG00000033900|Npy2r,ENSMUSG00000028004|Rbm46,ENSMUSG00000033882|Lrat,ENSMUSG00000028003|Fgg,ENSMUSG00000033860|Fga,ENSMUSG00000028001|Fgb,ENSMUSG000000…
3	83870000	84999999	3	gain	AAB	7.85456	Dear1,ENSMUSG00000078550|Gm8813,ENSMUSG00000085625|D930015E06Rik,ENSMUSG00000033767|Mnd1,ENSMUSG00000033752|Trim2,ENSMUSG00000027993|Fhdc1,ENSMUSG00000041842|Arfip1,ENSMUSG00000074513|Tigd4,ENSMUSG00000047819|Tmem154,ENSMUSG00000056498|Fbxw7,ENSMUSG00000028086
3	84960000	85709999	3	gain	AAB	2.17349	Gm15535,ENSMUSG00000085527|Dear1,ENSMUSG00000078550|Arfip1,ENSMUSG00000074513|Fbxw7,ENSMUSG00000028086|Pet112,ENSMUSG00000028085|Fam160a1,ENSMUSG00000051000|Mir466k,ENSMUSG00000080424
3	85670000	89969999	3	gain	AAB	0.651183	Lmna,ENSMUSG00000028063|Sema4a,ENSMUSG00000028064|Gm15417,ENSMUSG00000074466|Gm10702,ENSMUSG00000074467|Gm15998,ENSMUSG00000086389|Gm16069,ENSMUSG00000086718|,ENSMUSG00000098912|5830417I10Rik,ENSMUSG00000078684|Gm17146,ENSMUSG00000091881|Gm3764,ENSMUSG00000097156|AW047730,ENSMUSG00000097428|AI849053,ENSMUSG00000097280|Gm6570,ENSMUSG00000060209|Gm10705,ENSMUSG00000074506|Gm3788,ENSMUSG00000094392|…
3	92300000	93629999	3	gain	AAB	1.80549	Gm4202,ENSMUSG00000091421|Flg,ENSMUSG00000081977|Rplp0-ps1,ENSMUSG00000081640|Gm5278,ENSMUSG00000057829|Sprr2b,ENSMUSG00000050092|Sprr2d,ENSMUSG00000042212|Sprr2e,ENSMUSG00000055030|Sprr2f,ENSMUSG00000050635|Sprr2g,ENSMUSG00000046203|Sprr2h,ENSMUSG00000046259|Sprr2i,ENSMUSG00000042157|Sprr2j-ps,ENSMUSG00000027925|Gm9774,ENSMUSG00000042165|Sprr2k,ENSMUSG00000054215|Sprr1b,ENSMUSG00000048455|Sprr3,…
3	93590000	93699999	4	gain	AABB	3.2605	Tdpoz2,ENSMUSG00000096860|Tdpoz1,ENSMUSG00000094084
3	93660000	93759999	3	gain	AAB	1.11584	Tdpoz1,ENSMUSG00000094084|Gm5852,ENSMUSG00000093841
3	93720000	93779999	5	gain	AAABB	7.01154	Gm5852,ENSMUSG00000093841|Gm5773,ENSMUSG00000068879
3	93740000	93859999	8	gain	AAAAABBB	4.68723	Gm5773,ENSMUSG00000068879|Tdpoz4,ENSMUSG00000060256|Tdpoz3,ENSMUSG00000058005
3	93820000	93899999	6	gain	AAAABB	13.9327	Tdpoz3,ENSMUSG00000058005
3	93860000	94209999	3	gain	AAB	0.806695	Gm16560,ENSMUSG00000089826|Gm16584,ENSMUSG00000090111|Gm9116,ENSMUSG00000074429|Gm9117,ENSMUSG00000095822|Tdpoz5,ENSMUSG00000094163|Gm9125,ENSMUSG00000094328|Gm10697,ENSMUSG00000095251|Gm10696,ENSMUSG00000074424|Gm5286,ENSMUSG00000090268
3	94170000	94269999	5	gain	AAABB	3.69903	Gm16560,ENSMUSG00000089826|Gm16584,ENSMUSG00000090111|Gm4982,ENSMUSG00000089689|Gm9141,ENSMUSG00000089893|Gm10696,ENSMUSG00000074424|Gm5286,ENSMUSG00000090268|Gm4778,ENSMUSG00000089696
3	94230000	96039999	3	gain	AAB	2.68705	Gm4982,ENSMUSG00000089689|Gm9141,ENSMUSG00000089893|Gm16561,ENSMUSG00000089891|Gm17179,ENSMUSG00000091954|Gm15235,ENSMUSG00000081537|Rpl31-ps11,ENSMUSG00000062896|Gm15234,ENSMUSG00000085250|BC021767,ENSMUSG00000085006|Gm15264,ENSMUSG00000081355|Gm15263,ENSMUSG00000084058|B230398E01Rik,ENSMUSG00000087660|A730011C13Rik,ENSMUSG00000084846|Gm15265,ENSMUSG00000086288|4930481B07Rik,ENSMUSG00000085956|G…
3	96000000	96089999	5	gain	AAABB	29.358	Vps45,ENSMUSG00000015747
3	96050000	96319999	3	gain	AAB	24.237	Gm15444,ENSMUSG00000086556|Gm20632,ENSMUSG00000093577|Gm20633,ENSMUSG00000093553|Gm20634,ENSMUSG00000070392|Gm20627,ENSMUSG00000093507|Gm17690,ENSMUSG00000097204|Gm20628,ENSMUSG00000093656|Vps45,ENSMUSG00000015747|Otud7b,ENSMUSG00000038495|Mtmr11,ENSMUSG00000045934|Sf3b4,ENSMUSG00000068856|Sv2a,ENSMUSG00000038486|Bola1,ENSMUSG00000015943|Hist2h2ab,ENSMUSG00000063689|Hist2h2ac,ENSMUSG00000068855|H…
3	96330000	98479999	3	gain	AAB	4.0461	Gm4450,ENSMUSG00000090817|Zfp697,ENSMUSG00000050064|Phgdh,ENSMUSG00000053398|Hmgcs2,ENSMUSG00000027875|Reg4,ENSMUSG00000027876|Adam30,ENSMUSG00000043468|Notch2,ENSMUSG00000027878|Sec22b,ENSMUSG00000027879|Gm26553,ENSMUSG00000097807|4930477E14Rik,ENSMUSG00000097539|Gm26654,ENSMUSG00000097299|Gm17580,ENSMUSG00000097851|Pafah1b1-ps1,ENSMUSG00000097041|Gm17575,ENSMUSG00000097420|Gm21960,ENSMUSG000000…
3	98550000	101349999	3	gain	AAB	1.21423	Wdr3,ENSMUSG00000033285|Spag17,ENSMUSG00000027867|Tbx15,ENSMUSG00000027868|Wars2,ENSMUSG00000004233|Hao2,ENSMUSG00000027870|Hsd3b1,ENSMUSG00000027871|Hsd3b6,ENSMUSG00000027869|Hsd3b3,ENSMUSG00000062410|Hsd3b2,ENSMUSG00000063730|Hsd3b5,ENSMUSG00000038092|Gm10681,ENSMUSG00000095388|Gdap2,ENSMUSG00000027865|Gm12399,ENSMUSG00000081919|Gm12400,ENSMUSG00000083331|Gm12427,ENSMUSG00000083222|Gm12428,ENSM…
3	101310000	102989999	3	gain	AAB	1.80145	Gm16160,ENSMUSG00000089916|2410057H14Rik,ENSMUSG00000086745|Igsf3,ENSMUSG00000042035|Atp1a1,ENSMUSG00000033161|Mab21l3,ENSMUSG00000044313|Slc22a15,ENSMUSG00000033147|Nhlh2,ENSMUSG00000048540|Casq2,ENSMUSG00000027861|Vangl1,ENSMUSG00000027860|Ngf,ENSMUSG00000027859|Tspan2,ENSMUSG00000027858|Tshb,ENSMUSG00000027857|Sycp1,ENSMUSG00000027855|Nr1h5,ENSMUSG00000048938|Gm22826,ENSMUSG00000065708
3	102950000	105189999	3	gain	AAB	1.58457	Gm27024,ENSMUSG00000098153|2410024N13Rik,ENSMUSG00000054379|Atg4a-ps,ENSMUSG00000087119|Gm15986,ENSMUSG00000081910|Gm15886,ENSMUSG00000085754|Gm15471,ENSMUSG00000084997|Gm15472,ENSMUSG00000084760|Gm15602,ENSMUSG00000083630|A130049A11Rik,ENSMUSG00000089998|Gm6485,ENSMUSG00000089999|Nr1h5,ENSMUSG00000048938|Sike1,ENSMUSG00000027854|Csde1,ENSMUSG00000068823|Nras,ENSMUSG00000027852|Ampd1,ENSMUSG00000…
3	105150000	107639999	3	gain	AAB	2.79783	1700095B22Rik,ENSMUSG00000074346|Gm27008,ENSMUSG00000098108|AI504432,ENSMUSG00000056145|A930002I21Rik,ENSMUSG00000050179|Kcnd3,ENSMUSG00000040896|Ddx20,ENSMUSG00000027905|Fam212b,ENSMUSG00000048458|Rap1a,ENSMUSG00000068798|Adora3,ENSMUSG00000000562|Adora3,ENSMUSG00000074344|I830077J02Rik,ENSMUSG00000074342|Atp5f1,ENSMUSG00000000563|Wdr77,ENSMUSG00000000561|Ovgp1,ENSMUSG00000074340|Pifo,ENSMUSG000…
3	107600000	109289999	3	gain	AAB	21.978	4933431E20Rik,ENSMUSG00000086968|Gm12489,ENSMUSG00000082720|Gm12494,ENSMUSG00000089664|Gm12497,ENSMUSG00000049231|Gm12498,ENSMUSG00000087357|Gm12502,ENSMUSG00000083627|Gm12499,ENSMUSG00000081688|Gm12524,ENSMUSG00000085318|Gm12501,ENSMUSG00000083462|1700010K24Rik,ENSMUSG00000085102|Gm12523,ENSMUSG00000084863|Gm12525,ENSMUSG00000078601|Gm12522,ENSMUSG00000074281|Gm12517,ENSMUSG00000081499|,ENSMUSG0…
3	109250000	109989999	3	gain	AAB	14.7825	Gm12535,ENSMUSG00000082624|Vav3,ENSMUSG00000033721|Ntng1,ENSMUSG00000059857|Gm25681,ENSMUSG00000065872
3	109950000	111739999	3	gain	AAB	1.61934	Ntng1,ENSMUSG00000059857|Ntng1,ENSMUSG00000050836|Prmt6,ENSMUSG00000049300|Gm26076,ENSMUSG00000077253
3	111760000	113389999	3	gain	AAB	0.644419	Gm5548,ENSMUSG00000045952|Amy2b,ENSMUSG00000083079|Amy2-ps1,ENSMUSG00000081506|Amy2a5,ENSMUSG00000074268|Amy2a4,ENSMUSG00000096770|Amy2a3,ENSMUSG00000093931|Amy2a2,ENSMUSG00000096569|Gm25519,ENSMUSG00000089017
3	113510000	117009999	3	gain	AAB	0.353552	Gm26544,ENSMUSG00000097362|Gm26530,ENSMUSG00000097737|Gm9889,ENSMUSG00000052769|Gm4596,ENSMUSG00000082394|Gm9761,ENSMUSG00000034437|Amy2a1,ENSMUSG00000070360|Amy1,ENSMUSG00000074264|Rnpc3,ENSMUSG00000027981|Col11a1,ENSMUSG00000027966|Olfm3,ENSMUSG00000027965|S1pr1,ENSMUSG00000045092|A930005H10Rik,ENSMUSG00000054426|Dph5,ENSMUSG00000033554|Slc30a7,ENSMUSG00000054414|Extl2,ENSMUSG00000027963|Vcam1,…
3	116970000	118679999	3	gain	AAB	3.16875	Gm26871,ENSMUSG00000097311|4930455H04Rik,ENSMUSG00000080907|1700061I17Rik,ENSMUSG00000028009|D3Bwg0562e,ENSMUSG00000044667|4833424O15Rik,ENSMUSG00000033342|Snx7,ENSMUSG00000028007|Dpyd,ENSMUSG00000033308|Gm24811,ENSMUSG00000093054|Gm22408,ENSMUSG00000092666|Mir137,ENSMUSG00000065569|Gm24155,ENSMUSG00000093000
3	119510000	121199999	3	gain	AAB	1.73082	6530403H02Rik,ENSMUSG00000098097|Gm5710,ENSMUSG00000098042|Ptbp2,ENSMUSG00000028134|Rwdd3,ENSMUSG00000028133|Gm23733,ENSMUSG00000065684|Gm25013,ENSMUSG00000089027|Gm24744,ENSMUSG00000094593|Gm23432,ENSMUSG00000087806|Gm26137,ENSMUSG00000096196
3	121160000	123059999	3	gain	AAB	7.52343	A530020G20Rik,ENSMUSG00000097124|4933405D12Rik,ENSMUSG00000097852|Gm5710,ENSMUSG00000098042|Gm16078,ENSMUSG00000084912|Gm4609,ENSMUSG00000078592|Gm17494,ENSMUSG00000057359|Gm6061,ENSMUSG00000093392|Gm9364,ENSMUSG00000091611|Rwdd3,ENSMUSG00000028133|Tmem56,ENSMUSG00000028132|Alg14,ENSMUSG00000039887|Cnn3,ENSMUSG00000053931|Slc44a3,ENSMUSG00000039865|A730020M07Rik,ENSMUSG00000044522|4930432M17Rik,E…
3	123020000	125479999	3	gain	AAB	0.58495	Gm15400,ENSMUSG00000080842|Gm15399,ENSMUSG00000081939|Gm9372,ENSMUSG00000090474|Gm4617,ENSMUSG00000096544|Gm9381,ENSMUSG00000098033|Myoz2,ENSMUSG00000028116|Synpo2,ENSMUSG00000050315|Sec24d,ENSMUSG00000039234|Mettl14,ENSMUSG00000028114|Prss12,ENSMUSG00000027978|Ndst3,ENSMUSG00000027977|Tram1l1,ENSMUSG00000044528|1700006A11Rik,ENSMUSG00000027973|1700003H04Rik,ENSMUSG00000039174|Ndst4,ENSMUSG000000…
3	125440000	128139999	3	gain	AAB	0.479298	Gm10650,ENSMUSG00000074237|5730508B09Rik,ENSMUSG00000050549|Ap1ar,ENSMUSG00000074238|Tifa,ENSMUSG00000046688|Alpk1,ENSMUSG00000028028|Neurog2,ENSMUSG00000027967|4930422G04Rik,ENSMUSG00000051278|Gm16958,ENSMUSG00000097456|Gm17225,ENSMUSG00000090427|Gm15551,ENSMUSG00000086679|Gm16238,ENSMUSG00000089988|Ndst4,ENSMUSG00000027971|Ugt8a,ENSMUSG00000032854|Arsj,ENSMUSG00000046561|Camk2d,ENSMUSG000000538…
3	128100000	129659999	3	gain	AAB	1.90341	Elovl6,ENSMUSG00000041220|Enpep,ENSMUSG00000028024|Pitx2,ENSMUSG00000028023|Gm9387,ENSMUSG00000074236|,ENSMUSG00000098515|Gm22293,ENSMUSG00000065248
3	129620000	131389999	3	gain	AAB	4.58462	Sec24b,ENSMUSG00000001052|Ccdc109b,ENSMUSG00000027994|Casp6,ENSMUSG00000027997|Pla2g12a,ENSMUSG00000027999|Cfi,ENSMUSG00000058952|Gar1,ENSMUSG00000028010|Rrh,ENSMUSG00000028012|Lrit3,ENSMUSG00000093865|Egf,ENSMUSG00000028017|Elovl6,ENSMUSG00000041220|Gm9396,ENSMUSG00000063328|Col25a1,ENSMUSG00000058897|Etnppl,ENSMUSG00000019232|Ostc,ENSMUSG00000041084|Rpl34,ENSMUSG00000062006|4930534D22Rik,ENSMUS…
3	131450000	133299999	3	gain	AAB	3.77765	Papss1,ENSMUSG00000028032|Dkk2,ENSMUSG00000028031|Gm5549,ENSMUSG00000091721|Aimp1,ENSMUSG00000028029|Tbck,ENSMUSG00000028030|Npnt,ENSMUSG00000040998|Gstcd,ENSMUSG00000028018|Ints12,ENSMUSG00000028016|Arhgef38,ENSMUSG00000040969|Gm22322,ENSMUSG00000087776|Gm22421,ENSMUSG00000064992|Gm26103,ENSMUSG00000087877|Gm23196,ENSMUSG00000089431|Gm25307,ENSMUSG00000089510
3	133260000	133899999	3	gain	AAB	22.3944	Ppa2,ENSMUSG00000028013|Tet2,ENSMUSG00000040943|Gm23011,ENSMUSG00000077336|Gm25042,ENSMUSG00000080506
3	136320000	136679999	3	gain	AAB	5.14088	Bank1,ENSMUSG00000037922|Ppp3ca,ENSMUSG00000028161
3	136640000	142189999	3	gain	AAB	0.456647	Gm15460,ENSMUSG00000081829|,ENSMUSG00000099146|Gm16559,ENSMUSG00000089635|Gm16060,ENSMUSG00000086123|Gm15688,ENSMUSG00000089737|Gm15689,ENSMUSG00000089924|Ppp3ca,ENSMUSG00000028161|Emcn,ENSMUSG00000054690|Gm4861,ENSMUSG00000055138|Ddit4l,ENSMUSG00000046818|Gm21962,ENSMUSG00000094856|H2afz,ENSMUSG00000037894|Dnajb14,ENSMUSG00000074212|Lamtor3,ENSMUSG00000091512|Dapp1,ENSMUSG00000028159|Gm5105,ENSM…
3	142150000	142609999	3	gain	AAB	10.5188	Bmpr1b,ENSMUSG00000052430|Pdlim5,ENSMUSG00000028273|Gbp5,ENSMUSG00000040264|Gbp7,ENSMUSG00000040253|Gbp3,ENSMUSG00000028268|Gbp2b,ENSMUSG00000028269
3	142620000	147099999	3	gain	AAB	1.12536	9530052C20Rik,ENSMUSG00000097858|Gm17501,ENSMUSG00000097183|Gm15540,ENSMUSG00000086561|Gm2574,ENSMUSG00000078162|Gm16215,ENSMUSG00000089950|Gm16233,ENSMUSG00000085773|Gm16325,ENSMUSG00000085810|Gbp2,ENSMUSG00000028270|Ccbl2,ENSMUSG00000040213|Gtf2b,ENSMUSG00000028271|Pkn2,ENSMUSG00000004591|Lmo4,ENSMUSG00000028266|Hs2st1,ENSMUSG00000040151|Sep15,ENSMUSG00000037072|Sh3glb1,ENSMUSG00000037062|Clca1…
3	147060000	152079999	3	gain	AAB	0.444358	Gm10287,ENSMUSG00000070342|Lphn2,ENSMUSG00000028184|Gm9912,ENSMUSG00000053583|Rpsa-ps10,ENSMUSG00000047676|Eltd1,ENSMUSG00000039167|Ifi44,ENSMUSG00000028037|Ifi44l,ENSMUSG00000039146|Ptgfr,ENSMUSG00000028036|Gm26468,ENSMUSG00000089269|Gm24458,ENSMUSG00000065138|Mir3963,ENSMUSG00000092830|Gm25127,ENSMUSG00000065270|Gm23131,ENSMUSG00000077441|Gm25056,ENSMUSG00000087997
3	152040000	152799999	3	gain	AAB	4.85857	AI115009,ENSMUSG00000097745|Gm16198,ENSMUSG00000084343|Rpl29-ps1,ENSMUSG00000090095|Gipc2,ENSMUSG00000039131|D630002J18Rik,ENSMUSG00000097293|Dnajb4,ENSMUSG00000028035|Fubp1,ENSMUSG00000028034|Nexn,ENSMUSG00000039103|Fam73a,ENSMUSG00000054942|Usp33,ENSMUSG00000025437|Zzz3,ENSMUSG00000039068|Ak5,ENSMUSG00000039058|Pigk,ENSMUSG00000039047
3	152760000	155969999	3	gain	AAB	1.77224	Rpl29-ps1,ENSMUSG00000090095|Gm16232,ENSMUSG00000090040|Gm16213,ENSMUSG00000090017|Gm16231,ENSMUSG00000090163|Gm10042,ENSMUSG00000058508|2510003D18Rik,ENSMUSG00000086438|Gm3076,ENSMUSG00000090114|AI606473,ENSMUSG00000093738|Gm20389,ENSMUSG00000092522|Pigk,ENSMUSG00000039047|St6galnac5,ENSMUSG00000039037|St6galnac3,ENSMUSG00000052544|5730460C07Rik,ENSMUSG00000062046|Asb17,ENSMUSG00000038997|Msh4,E…
3	155930000	159929999	3	gain	AAB	2.10136	4930570G19Rik,ENSMUSG00000085084|Gm15578,ENSMUSG00000083122|Gm15577,ENSMUSG00000086708|1810013D15Rik,ENSMUSG00000028177|Gm9423,ENSMUSG00000097966|Negr1,ENSMUSG00000040037|4930566N20Rik,ENSMUSG00000054773|Zranb2,ENSMUSG00000028180|Ptger3,ENSMUSG00000040016|Cth,ENSMUSG00000028179|Ankrd13c,ENSMUSG00000039988|Srsf11,ENSMUSG00000055436|Lrrc40,ENSMUSG00000063052|Lrrc7,ENSMUSG00000028176|Depdc1a,ENSMUSG…
4	3020000	3079999	5	gain	AAABB	9.45012	NA,ENSMUSG00000099186
4	3090000	3139999	5	gain	AAABB	11.2342	Vmn1r-ps2,ENSMUSG00000081279|Gm11812,ENSMUSG00000083742
4	3100000	3229999	3	gain	AAB	2.64465	Vmn1r-ps2,ENSMUSG00000081279|Gm11812,ENSMUSG00000083742|Vmn1r2,ENSMUSG00000094798|Vmn1r3,ENSMUSG00000095982
4	60030000	60229999	3	gain	AAB	4.21269	Mup7,ENSMUSG00000073842|Mup2,ENSMUSG00000078688|Mup8,ENSMUSG00000078687|Mup-ps1,ENSMUSG00000083239|Mup-ps2,ENSMUSG00000073840
4	60350000	60529999	3	gain	AAB	6.42902	Mup9,ENSMUSG00000078686|Mup1,ENSMUSG00000078683|Gm14311,ENSMUSG00000082055|Gm14309,ENSMUSG00000096654|Gm14313,ENSMUSG00000083293|Mup-ps4,ENSMUSG00000078685|Gm14312,ENSMUSG00000081581|Gm14310,ENSMUSG00000094202|Gm13773,ENSMUSG00000086253|Mup-ps6,ENSMUSG00000094222
4	61520000	61619999	5	gain	AAABB	21.343	Mup17,ENSMUSG00000096688|Mup-ps13,ENSMUSG00000095532|Mup-ps14,ENSMUSG00000082065
4	61750000	61879999	3	gain	AAB	5.3088	Mup19,ENSMUSG00000078673|Mup5,ENSMUSG00000058523|Gm12573,ENSMUSG00000095307|Gm13775,ENSMUSG00000081207|Mup-ps16,ENSMUSG00000090090|Gm12572,ENSMUSG00000083266|Gm12574,ENSMUSG00000081755|Mup-ps17,ENSMUSG00000081053|Mup-ps18,ENSMUSG00000082363
4	118500000	118589999	4	gain	AAAB	21.1157	Gm12857,ENSMUSG00000081233|2610528J11Rik,ENSMUSG00000028536|Tmem125,ENSMUSG00000050854|Wdr65,ENSMUSG00000028730
4	145370000	145429999	5	gain	AAABB	2.3699	Gm13024,ENSMUSG00000082758|Gm13224,ENSMUSG00000084272|Gm13227,ENSMUSG00000085101
4	145390000	145489999	10	gain	AAAAAAABBB	13.5187	Gm13024,ENSMUSG00000082758|Gm13224,ENSMUSG00000084272|Gm13227,ENSMUSG00000085101|Gm13230,ENSMUSG00000082082|Gm13223,ENSMUSG00000083081|Smarca5-ps,ENSMUSG00000052912|Gm13229,ENSMUSG00000087076
4	145450000	145539999	4	gain	AAAB	5.31818	Gm13225,ENSMUSG00000078503|Gm13230,ENSMUSG00000082082|Gm13223,ENSMUSG00000083081|Smarca5-ps,ENSMUSG00000052912|Gm13229,ENSMUSG00000087076
4	145690000	145899999	3	gain	AAB	1.81298	Gm26763,ENSMUSG00000097661|Gm13242,ENSMUSG00000058186|Gm13235,ENSMUSG00000078500|Gm13239,ENSMUSG00000082615|Gm13232,ENSMUSG00000084279|Gm13244,ENSMUSG00000082334|Gm13236,ENSMUSG00000087513|Gm13243,ENSMUSG00000094417|Vmn2r-ps15,ENSMUSG00000094177|Znf41-ps,ENSMUSG00000084350|Gm13238,ENSMUSG00000096233|Gm13246,ENSMUSG00000083235
4	146010000	146069999	4	gain	AAAB	19.2733	Gm13036,ENSMUSG00000081595|Gm13034,ENSMUSG00000082195
4	146060000	146169999	4	gain	AABB	7.57485	Gm26573,ENSMUSG00000096958|Gm13051,ENSMUSG00000066009|Zfp600,ENSMUSG00000066007|Gm13034,ENSMUSG00000082195|Gm13035,ENSMUSG00000083733|Gm13165,ENSMUSG00000086654
4	146130000	146219999	6	gain	AAAABB	14.1399	Gm26573,ENSMUSG00000096958|Zfp600,ENSMUSG00000066007|Gm13165,ENSMUSG00000086654|Gm13170,ENSMUSG00000081522
4	146180000	146299999	3	gain	AAB	4.37251	Gm26573,ENSMUSG00000096958|Zfp600,ENSMUSG00000066007|Gm13165,ENSMUSG00000086654|Gm13167,ENSMUSG00000081671|Gm13169,ENSMUSG00000084127|Gm13166,ENSMUSG00000085525|Gm13168,ENSMUSG00000081460|Vmn2r-ps17,ENSMUSG00000095096
4	146500000	146659999	3	gain	AAB	1.31208	Gm26880,ENSMUSG00000096979|Gm26573,ENSMUSG00000096958|Gm13247,ENSMUSG00000056300|Gm13248,ENSMUSG00000063245|1700095A21Rik,ENSMUSG00000086046|Gm13237,ENSMUSG00000095865|Gm13233,ENSMUSG00000083038|Gm13240,ENSMUSG00000096366|Vmn2r-ps16,ENSMUSG00000095460
4	146680000	146769999	3	gain	AAB	1.86568	Gm26573,ENSMUSG00000096958
4	146870000	147049999	4	gain	AABB	2.46997	C230088H06Rik,ENSMUSG00000097168|Gm26573,ENSMUSG00000096958|Gm21411,ENSMUSG00000045699|Gm13150,ENSMUSG00000086147|Rex2,ENSMUSG00000067919|Gm20760,ENSMUSG00000093919|Gm13140,ENSMUSG00000083027|Gm13149,ENSMUSG00000081260|Gm13153,ENSMUSG00000083704
4	147010000	147169999	5	gain	AAABB	2.03635	Gm26624,ENSMUSG00000097122|C230088H06Rik,ENSMUSG00000097168|Gm26573,ENSMUSG00000096958|Rex2,ENSMUSG00000067919|Gm13139,ENSMUSG00000067916|Gm13153,ENSMUSG00000083704|4933438K21Rik,ENSMUSG00000093617|Gm13160,ENSMUSG00000094017|Gm13142,ENSMUSG00000081405|Gm13162,ENSMUSG00000082779|Vmn2r-ps18,ENSMUSG00000094849
4	147130000	147339999	3	gain	AAB	0.748499	Gm26624,ENSMUSG00000097122|C230088H06Rik,ENSMUSG00000097168|Gm13139,ENSMUSG00000067916|Gm13151,ENSMUSG00000078498|Gm13146,ENSMUSG00000095054|Gm13163,ENSMUSG00000082176|Gm13147,ENSMUSG00000087207|Gm13158,ENSMUSG00000081627|Gm13135,ENSMUSG00000082925|Gm13144,ENSMUSG00000094318
4	147300000	147399999	5	gain	AAABB	2.91279	Gm26624,ENSMUSG00000097122|C230088H06Rik,ENSMUSG00000097168|Gm13151,ENSMUSG00000078498|Gm13145,ENSMUSG00000078497|Gm8178,ENSMUSG00000096354
4	147360000	147649999	7	gain	AAAAABB	2.00779	Gm26624,ENSMUSG00000097122|C230088H06Rik,ENSMUSG00000097168|Gm13145,ENSMUSG00000078497|Gm13152,ENSMUSG00000078496|Gm16503,ENSMUSG00000078160|Gm13154,ENSMUSG00000065999|2610305D13Rik,ENSMUSG00000066000|Gm8178,ENSMUSG00000096354|Gm13161,ENSMUSG00000082248|Vmn2r-ps19,ENSMUSG00000093975|Gm15951,ENSMUSG00000081301|Vmn2r-ps20,ENSMUSG00000096440|Gm13141,ENSMUSG00000082599|Gm13155,ENSMUSG00000096065
4	147610000	147789999	4	gain	AABB	3.64759	2610305D13Rik,ENSMUSG00000066000|Zfp534,ENSMUSG00000062518|Gm13157,ENSMUSG00000078495|Gm13155,ENSMUSG00000096065|Gm16211,ENSMUSG00000086130|Gm13137,ENSMUSG00000096521|Gm13136,ENSMUSG00000081179|Gm13148,ENSMUSG00000083642|Gm20707,ENSMUSG00000093594
4	147750000	147849999	5	gain	AAABB	2.26931	Gm13157,ENSMUSG00000078495|Zfp933,ENSMUSG00000059423|Gm20707,ENSMUSG00000093594|Rps19-ps3,ENSMUSG00000080059
5	14900000	15069999	14	gain	AAAAAAAAAABBBB	10.2849	Gm9758,ENSMUSG00000033219|Speer4e,ENSMUSG00000091255|Gm10354,ENSMUSG00000072188|Gm17019,ENSMUSG00000091897
5	15030000	15089999	7	gain	AAAAABB	19.0045	Gm17019,ENSMUSG00000091897
5	15420000	15469999	4	gain	AAAB	17.9288	-
5	15700000	15759999	4	gain	AABB	4.67221	Speer4c,ENSMUSG00000073208|Speer7-ps1,ENSMUSG00000089871
5	25890000	26149999	3	gain	AAB	9.30283	Gm5067,ENSMUSG00000090671|Gm21655,ENSMUSG00000096878|Gm21671,ENSMUSG00000095550|Gm21698,ENSMUSG00000096045|Gm1979,ENSMUSG00000091049|Gm5862,ENSMUSG00000067700|Speer4a,ENSMUSG00000073119|Gm7347,ENSMUSG00000073117|Gm10471,ENSMUSG00000073116|5031410I06Rik,ENSMUSG00000051940|Gm10220,ENSMUSG00000067698
5	79380000	79469999	3	gain	AAB	20.1257	-
5	138170000	138269999	3	gain	AAB	10.1094	6330418K02Rik,ENSMUSG00000085227|Mcm7,ENSMUSG00000029730|Ap4m1,ENSMUSG00000019518|Taf6,ENSMUSG00000036980|Cnpy4,ENSMUSG00000036968|Mblac1,ENSMUSG00000049285|Gm454,ENSMUSG00000089783|Nxpe5,ENSMUSG00000047592|Lamtor4,ENSMUSG00000050552|BC037034,ENSMUSG00000036948|BC037034,ENSMUSG00000091964|Gal3st4,ENSMUSG00000075593|Gpc2,ENSMUSG00000029510|Gm22956,ENSMUSG00000084469
5	145550000	145729999	3	gain	AAB	5.09756	Cyp3a41b,ENSMUSG00000075552|Cyp3a41a,ENSMUSG00000075551
6	3040000	3139999	3	gain	AAB	6.79437	Vmn1r-ps5,ENSMUSG00000098947|Vmn1r-ps6,ENSMUSG00000098936|Gm23551,ENSMUSG00000094571
6	3100000	3249999	4	gain	AAAB	4.95814	Vmn1r-ps6,ENSMUSG00000098936
6	3310000	5109999	3	gain	AAB	1.11382	,ENSMUSG00000098779|Gm26696,ENSMUSG00000097513|Gm20714,ENSMUSG00000093570|Gm26828,ENSMUSG00000097630|Gm9835,ENSMUSG00000083041|2210017G18Rik,ENSMUSG00000096970|Gm26814,ENSMUSG00000097385|Gm26736,ENSMUSG00000097464|Gm26556,ENSMUSG00000097396|Samd9l,ENSMUSG00000047735|Hepacam2,ENSMUSG00000044156|Ccdc132,ENSMUSG00000001376|Calcr,ENSMUSG00000023964|Tfpi2,ENSMUSG00000029664|Gngt1,ENSMUSG00000029663|Gn…
6	5070000	7709999	3	gain	AAB	0.911549	1700019G24Rik,ENSMUSG00000085416|Gm20619,ENSMUSG00000093482|Gm8649,ENSMUSG00000097669|Gm27018,ENSMUSG00000097175|Gm8652,ENSMUSG00000097900|Gm20617,ENSMUSG00000093658|Gm20685,ENSMUSG00000093380|Gm20618,ENSMUSG00000093675|Gm18006,ENSMUSG00000093581|Gm5873,ENSMUSG00000093651|Dlx6os1,ENSMUSG00000090063|Dlx6os2,ENSMUSG00000094868|Gm26774,ENSMUSG00000097356|,ENSMUSG00000098421|,ENSMUSG00000099178|,ENSM…
6	7870000	7999999	3	gain	AAB	21.5808	C1galt1,ENSMUSG00000042460|Gm9825,ENSMUSG00000096403|Col28a1,ENSMUSG00000068794|Gm22276,ENSMUSG00000084418
6	8570000	11829999	3	gain	AAB	3.44667	Gm16042,ENSMUSG00000090407|Gm16042,ENSMUSG00000090234|Gm16039,ENSMUSG00000089862|Glcci1,ENSMUSG00000029638|Ica1,ENSMUSG00000062995|Nxph1,ENSMUSG00000046178|Gm24104,ENSMUSG00000092676|,ENSMUSG00000098845|Gm26058,ENSMUSG00000094367
6	12760000	14699999	3	gain	AAB	0.704457	2610001J05Rik,ENSMUSG00000052419|Gpr85,ENSMUSG00000048216|B630005N14Rik,ENSMUSG00000042742|1110019D14Rik,ENSMUSG00000097616|Gm15529,ENSMUSG00000083620|Gm5300,ENSMUSG00000098052|Tmem106b,ENSMUSG00000029571|Vwde,ENSMUSG00000079679|Tmem168,ENSMUSG00000029569|Gm23760,ENSMUSG00000088975|Gm24985,ENSMUSG00000077643|Gm23013,ENSMUSG00000077334|Gm25737,ENSMUSG00000095489
6	14660000	16739999	3	gain	AAB	9.71805	Mdfic,ENSMUSG00000041390|Foxp2,ENSMUSG00000029563|Ppp1r3a,ENSMUSG00000042717|Gm25470,ENSMUSG00000093317
6	16700000	17809999	3	gain	AAB	4.41886	Capza2,ENSMUSG00000015733|Met,ENSMUSG00000009376|Cav1,ENSMUSG00000007655|Cav2,ENSMUSG00000000058|Tes,ENSMUSG00000029552|Tfec,ENSMUSG00000029553|St7,ENSMUSG00000029534|Gm5721,ENSMUSG00000081744|Gm15473,ENSMUSG00000084772|Gm4876,ENSMUSG00000054556|D830026I12Rik,ENSMUSG00000085171|Gm15581,ENSMUSG00000085264|Gm13898,ENSMUSG00000086409|Gm13899,ENSMUSG00000081077|Gm25021,ENSMUSG00000093902|,ENSMUSG0000…
6	17770000	23159999	3	gain	AAB	1.58028	St7,ENSMUSG00000029534|Gm26809,ENSMUSG00000097815|Gm26719,ENSMUSG00000097364|Wnt2,ENSMUSG00000010797|Asz1,ENSMUSG00000010796|Cftr,ENSMUSG00000041301|Cttnbp2,ENSMUSG00000000416|Naa38,ENSMUSG00000044155|Ankrd7,ENSMUSG00000029517|Kcnd2,ENSMUSG00000060882|Tspan12,ENSMUSG00000029669|Ing3,ENSMUSG00000029670|Cped1,ENSMUSG00000062980|Wnt16,ENSMUSG00000029671|Fam3c,ENSMUSG00000029672|Ptprz1,ENSMUSG0000006…
6	23170000	26499999	3	gain	AAB	2.07873	Fezf1,ENSMUSG00000029697|Cadps2,ENSMUSG00000017978|Rnf133,ENSMUSG00000051956|Rnf148,ENSMUSG00000078179|Tas2r118,ENSMUSG00000043865|Slc13a1,ENSMUSG00000029700|Iqub,ENSMUSG00000046192|Ndufa5,ENSMUSG00000023089|Asb15,ENSMUSG00000029685|Lmod2,ENSMUSG00000029683|Wasl,ENSMUSG00000029684|Hyal6,ENSMUSG00000029679|Hyal4,ENSMUSG00000029680|Spam1,ENSMUSG00000029682|Hyal5,ENSMUSG00000029678|Tmem229a,ENSMUSG0…
6	26520000	28229999	3	gain	AAB	13.2434	Grm8,ENSMUSG00000024211|6530409C15Rik,ENSMUSG00000043340|Mir592,ENSMUSG00000076067|Gm26310,ENSMUSG00000088391
6	28190000	29739999	3	gain	AAB	3.58476	Gm26627,ENSMUSG00000097137|6530409C15Rik,ENSMUSG00000043340|Zfp800,ENSMUSG00000039841|Gcc1,ENSMUSG00000029708|Arf5,ENSMUSG00000020440|Fscn3,ENSMUSG00000029707|Pax4,ENSMUSG00000029706|Snd1,ENSMUSG00000001424|Lrrc4,ENSMUSG00000049939|Lep,ENSMUSG00000059201|Rbm28,ENSMUSG00000029701|Prrt4,ENSMUSG00000079654|Impdh1,ENSMUSG00000003500|Hilpda,ENSMUSG00000043421|Fam71f2,ENSMUSG00000079652|Fam71f1,ENSMUSG…
6	29750000	30759999	3	gain	AAA	7.85294	Smo,ENSMUSG00000001761|Ahcyl2,ENSMUSG00000029772|Gm13717,ENSMUSG00000081564|Gm13724,ENSMUSG00000082036|Gm13725,ENSMUSG00000083961|1700023L04Rik,ENSMUSG00000045709|1700095J07Rik,ENSMUSG00000084861|1700012C14Rik,ENSMUSG00000085470|Gm13781,ENSMUSG00000086854|Gm13782,ENSMUSG00000086542|Gm14528,ENSMUSG00000083221|Strip2,ENSMUSG00000039629|Nrf1,ENSMUSG00000058440|Ube2h,ENSMUSG00000039159|Zc3hc1,ENSMUSG…
6	31500000	34089999	3	gain	AAB	4.95271	Gm6117,ENSMUSG00000086732|Gm13847,ENSMUSG00000086804|Gm13846,ENSMUSG00000086885|Gm13848,ENSMUSG00000084973|Gm13849,ENSMUSG00000087379|Gm13850,ENSMUSG00000085616|Gm13851,ENSMUSG00000086720|9430029A11Rik,ENSMUSG00000086675|B230378P21Rik,ENSMUSG00000086763|Gm13852,ENSMUSG00000084386|Gm14540,ENSMUSG00000085847|Gm1401,ENSMUSG00000082217|Gm13854,ENSMUSG00000083728|Gm13853,ENSMUSG00000087441|Mkln1,ENSMU…
6	34050000	35279999	3	gain	AAB	9.91044	Gm13856,ENSMUSG00000087356|Gm13855,ENSMUSG00000087613|Gm14546,ENSMUSG00000086762|Gm13859,ENSMUSG00000081991|Gm13858,ENSMUSG00000081196|Gm13857,ENSMUSG00000084965|Gm13860,ENSMUSG00000085187|Gm13861,ENSMUSG00000085382|Gm14547,ENSMUSG00000086834|Gm13864,ENSMUSG00000082920|Gm13862,ENSMUSG00000082118|Gm13863,ENSMUSG00000082446|1810058I24Rik,ENSMUSG00000073155|Lrguk,ENSMUSG00000056215|Slc35b4,ENSMUSG00…
6	35240000	36559999	3	gain	AAB	3.68909	1810058I24Rik,ENSMUSG00000073155|9330158H04Rik,ENSMUSG00000073154|Nup205,ENSMUSG00000038759|Slc13a4,ENSMUSG00000029843|Fam180a,ENSMUSG00000047420|Mtpn,ENSMUSG00000029840|Chrm2,ENSMUSG00000045613|Gm23053,ENSMUSG00000095986|Gm23273,ENSMUSG00000077246|Mir490,ENSMUSG00000070075|Gm23435,ENSMUSG00000087808
6	36520000	39879999	3	gain	AAB	6.8313	Luc7l2,ENSMUSG00000029823|1110001J03Rik,ENSMUSG00000019689|Ubn2,ENSMUSG00000038538|Ttc26,ENSMUSG00000056832|Zc3hav1,ENSMUSG00000029826|Zc3hav1l,ENSMUSG00000047749|D630045J12Rik,ENSMUSG00000063455|Tmem213,ENSMUSG00000029829|Atp6v0a4,ENSMUSG00000038600|Svopl,ENSMUSG00000029830|Trim24,ENSMUSG00000029833|Gm26699,ENSMUSG00000097206|Klrg2,ENSMUSG00000071537|Clec2l,ENSMUSG00000079598|Hipk2,ENSMUSG000000…
6	39840000	43019999	3	gain	AAB	24.891	Trbj2-7,ENSMUSG00000076497|Trbj2-6,ENSMUSG00000090818|Trbj2-5,ENSMUSG00000076496|Trbj2-4,ENSMUSG00000076495|Trbj2-3,ENSMUSG00000076494|Trbj2-2,ENSMUSG00000076493|Trbj2-1,ENSMUSG00000076492|Trbd2,ENSMUSG00000094569|Trbj1-7,ENSMUSG00000076489|Trbj1-6,ENSMUSG00000076488|Trbj1-5,ENSMUSG00000076487|Trbj1-4,ENSMUSG00000076486|Trbj1-3,ENSMUSG00000076485|Trbj1-2,ENSMUSG00000076484|Trbj1-1,ENSMUSG00000076…
6	43690000	46389999	3	gain	AAB	1.58714	Cntnap2,ENSMUSG00000039419|Gm22939,ENSMUSG00000077146|Gm22839,ENSMUSG00000089061
6	46400000	47129999	3	gain	AAB	10.653	Cntnap2,ENSMUSG00000039419|Rbpsuh-rs3,ENSMUSG00000079575|Gm25161,ENSMUSG00000089538
6	47160000	47649999	3	gain	AAB	8.18104	Gm26625,ENSMUSG00000097138|Cntnap2,ENSMUSG00000039419|Cul1,ENSMUSG00000029686|Ezh2,ENSMUSG00000029687|A930035D04Rik,ENSMUSG00000052241|Gm25283,ENSMUSG00000087897
6	47710000	47809999	7	gain	AAAABBB	36.9653	Pdia4,ENSMUSG00000025823|Rpl31-ps7,ENSMUSG00000097255|Rny3,ENSMUSG00000064945|Gm24975,ENSMUSG00000094807|Rny1,ENSMUSG00000065701|Mir704,ENSMUSG00000076060
6	47770000	48179999	3	gain	AAB	8.88767	Gm16630,ENSMUSG00000097434|Pdia4,ENSMUSG00000025823|Zfp786,ENSMUSG00000051499|Zfp398,ENSMUSG00000062519|Zfp282,ENSMUSG00000025821|Zfp212,ENSMUSG00000052763|Zfp956,ENSMUSG00000045466|Zfp777,ENSMUSG00000071477|Zfp746,ENSMUSG00000057691|Rpl31-ps7,ENSMUSG00000097255|Rpl35a-ps7,ENSMUSG00000094557|Zfp783,ENSMUSG00000072653|Gm24563,ENSMUSG00000092928|Rny3,ENSMUSG00000064945|Gm24975,ENSMUSG00000094807|Rn…
6	48140000	50089999	3	gain	AAB	2.02637	Gm16630,ENSMUSG00000097434|1700026J14Rik,ENSMUSG00000097716|Krba1,ENSMUSG00000042810|Zfp467,ENSMUSG00000068551|Sspo,ENSMUSG00000029797|Atp6v0e2,ENSMUSG00000039347|Lrrc61,ENSMUSG00000073096|Rarres2,ENSMUSG00000009281|Gm5111,ENSMUSG00000052730|Repin1,ENSMUSG00000052751|Zfp775,ENSMUSG00000007216|Gimap8,ENSMUSG00000064262|Gimap9,ENSMUSG00000051124|Gimap4,ENSMUSG00000054435|Gimap6,ENSMUSG00000047867|,…
6	50050000	52119999	3	gain	AAB	2.60739	Gm26677,ENSMUSG00000097598|Mpp6,ENSMUSG00000038388|Dfna5,ENSMUSG00000029821|Osbpl3,ENSMUSG00000029822|Cycs,ENSMUSG00000063694|4921507P07Rik,ENSMUSG00000029828|Gm4782,ENSMUSG00000092012|Npvf,ENSMUSG00000029831|G930045G22Rik,ENSMUSG00000073072|Nfe2l3,ENSMUSG00000029832|Hnrnpa2b1,ENSMUSG00000004980|Cbx3,ENSMUSG00000029836|Snx10,ENSMUSG00000038301|Skap2,ENSMUSG00000059182|5430402O13Rik,ENSMUSG0000008…
6	52080000	57259999	3	gain	AAB	1.46791	Hoxa1,ENSMUSG00000029844|Hoxa2,ENSMUSG00000014704|Hoxa3,ENSMUSG00000079560|5730596B20Rik,ENSMUSG00000056468|Hoxa4,ENSMUSG00000000942|Hoxa5,ENSMUSG00000038253|Hoxa6,ENSMUSG00000043219|Hoxa7,ENSMUSG00000038236|Hoxa9,ENSMUSG00000038227|Hoxa10,ENSMUSG00000000938|Hoxa11,ENSMUSG00000038210|Hoxa13,ENSMUSG00000038203|Evx1,ENSMUSG00000005503|Hibadh,ENSMUSG00000029776|Tax1bp1,ENSMUSG00000004535|Jazf1,ENSMU…
6	58550000	59429999	3	gain	AAB	12.3636	Abcg2,ENSMUSG00000029802|Herc3,ENSMUSG00000029804|Nap1l5,ENSMUSG00000055430|Fam13a,ENSMUSG00000037709|Tigd2,ENSMUSG00000049232|Gprin3,ENSMUSG00000045441|BB365896,ENSMUSG00000092323|Gm22367,ENSMUSG00000096371
6	59540000	63259999	3	gain	AAB	22.0307	A730020E08Rik,ENSMUSG00000097924|A530053G22Rik,ENSMUSG00000046764|Snca,ENSMUSG00000025889|Mmrn1,ENSMUSG00000054641|Ccser1,ENSMUSG00000039578|Grid2,ENSMUSG00000071424|Gm5570,ENSMUSG00000073045|Gm22212,ENSMUSG00000088721|Gm22723,ENSMUSG00000095176|Gm22622,ENSMUSG00000094183|n-R5s162,ENSMUSG00000064515
6	63230000	66379999	3	gain	AAB	1.56733	Grid2,ENSMUSG00000071424|Atoh1,ENSMUSG00000073043|Smarcad1,ENSMUSG00000029920|Hpgds,ENSMUSG00000029919|C130060K24Rik,ENSMUSG00000029917|Tnip3,ENSMUSG00000044162|Ndnf,ENSMUSG00000049001|Prdm5,ENSMUSG00000029913|4930544G11Rik,ENSMUSG00000036463|Gm15534,ENSMUSG00000086176|Gm17147,ENSMUSG00000090939|Gm15490,ENSMUSG00000082115|Gm16838,ENSMUSG00000085689|Gm20445,ENSMUSG00000092394|Gm25205,ENSMUSG000000…
6	66470000	68049999	3	gain	AAB	28.9858	A430010J10Rik,ENSMUSG00000097603|Mad2l1,ENSMUSG00000029910|Vmn1r32,ENSMUSG00000062905|Vmn1r33,ENSMUSG00000059375|Vmn1r34,ENSMUSG00000091012|Vmn1r35,ENSMUSG00000060699|Vmn1r36,ENSMUSG00000093764|Vmn1r37,ENSMUSG00000057612|Vmn1r38,ENSMUSG00000093632|Vmn1r39,ENSMUSG00000093755|4930597O21Rik,ENSMUSG00000053442|Gng12,ENSMUSG00000036402|Gadd45a,ENSMUSG00000036390|Serbp1,ENSMUSG00000036371|Il12rb2,ENSMU…
6	68060000	70679999	3	gain	AAB	21.1025	,ENSMUSG00000098814|Igkv19-93,ENSMUSG00000076530|Igkv1-117,ENSMUSG00000094335|Igkv2-116,ENSMUSG00000094769|Igkv1-115,ENSMUSG00000091800|Igkv2-112,ENSMUSG00000076518|Igkv14-111,ENSMUSG00000095771|Igkv1-110,ENSMUSG00000093861|Igkv2-109,ENSMUSG00000094749|Igkv16-104,ENSMUSG00000076522|Igkv15-103,ENSMUSG00000076523|Igkv14-100,ENSMUSG00000096515|Igkv1-99,ENSMUSG00000076525|Igkv12-98,ENSMUSG00000076526…
6	70650000	71389999	3	gain	AAB	7.63032	Igkj5,ENSMUSG00000076608|Igkj4,ENSMUSG00000076607|Igkj3,ENSMUSG00000076606|Igkj2,ENSMUSG00000076605|Igkj1,ENSMUSG00000076604|Igkv3-5,ENSMUSG00000095335|Igkv3-4,ENSMUSG00000096715|Igkv3-3,ENSMUSG00000094478|Igkv3-2,ENSMUSG00000095351|Igkv3-1,ENSMUSG00000095682|Igkc,ENSMUSG00000076609|Rpia,ENSMUSG00000053604|Eif2ak3,ENSMUSG00000031668|Tex37,ENSMUSG00000051896|Foxi3,ENSMUSG00000055874|Thnsl2,ENSMUSG…
6	71350000	73199999	3	gain	AAB	1.68212	Gm26628,ENSMUSG00000097133|Gm26640,ENSMUSG00000097569|Cd8a,ENSMUSG00000053977|Rmnd5a,ENSMUSG00000002222|Rnf103,ENSMUSG00000052656|Chmp3,ENSMUSG00000053119|Kdm3a,ENSMUSG00000053470|Reep1,ENSMUSG00000052852|Mrpl35,ENSMUSG00000052962|Immt,ENSMUSG00000052337|Ptcd3,ENSMUSG00000063884|Polr1a,ENSMUSG00000049553|St3gal5,ENSMUSG00000056091|Atoh8,ENSMUSG00000037621|Sftpb,ENSMUSG00000056370|Usp39,ENSMUSG000…
6	73160000	75319999	3	gain	AAB	1.15581	Dnah6,ENSMUSG00000052861|Suclg1,ENSMUSG00000052738|4931417E11Rik,ENSMUSG00000056197|Gm8993,ENSMUSG00000097957|Gm26179,ENSMUSG00000093964|Gm22254,ENSMUSG00000096282|Gm23924,ENSMUSG00000064408|Gm24370,ENSMUSG00000093965
6	75340000	76829999	3	gain	AAB	2.7663	Gm9008,ENSMUSG00000072476|Gm9001,ENSMUSG00000080824|Gm22283,ENSMUSG00000064490
6	76840000	78709999	3	gain	AAB	29.6106	Ctnna2,ENSMUSG00000063063|Lrrtm1,ENSMUSG00000060780|Reg3b,ENSMUSG00000071356|Reg3d,ENSMUSG00000068341|Reg3a,ENSMUSG00000079516|Reg2,ENSMUSG00000023140|Reg1,ENSMUSG00000059654|Reg3g,ENSMUSG00000030017|Gm21045,ENSMUSG00000097964|Gm5576,ENSMUSG00000095908|Gm21392,ENSMUSG00000097940
6	78930000	81819999	3	gain	AAB	13.6951	Gm20594,ENSMUSG00000096887|Lrrtm4,ENSMUSG00000052581|Gm4409,ENSMUSG00000086739|Gm22530,ENSMUSG00000089445|Gm26264,ENSMUSG00000065212
6	82540000	89179999	3	gain	AAB	1.4664	Tet3,ENSMUSG00000034832|Bola3,ENSMUSG00000045160|Mob1a,ENSMUSG00000043131|Mthfd2,ENSMUSG00000005667|Slc4a5,ENSMUSG00000068323|Dctn1,ENSMUSG00000031865|1700003E16Rik,ENSMUSG00000030030|Wdr54,ENSMUSG00000030032|Rtkn,ENSMUSG00000034930|Ino80b,ENSMUSG00000030034|Wbp1,ENSMUSG00000030035|Mogs,ENSMUSG00000030036|Mrpl53,ENSMUSG00000030037|Ccdc142,ENSMUSG00000079511|Lbx2,ENSMUSG00000034968|Pcgf1,ENSMUSG00…
6	89200000	90949999	3	gain	AAB	8.68887	Gm26811,ENSMUSG00000097816|Gm839,ENSMUSG00000060416|Plxna1,ENSMUSG00000030084|Chchd6,ENSMUSG00000030086|Txnrd3,ENSMUSG00000000811|Vmn1r40,ENSMUSG00000096051|Vmn1r41,ENSMUSG00000094586|Vmn1r42,ENSMUSG00000068232|Vmn1r43,ENSMUSG00000068231|Vmn1r44,ENSMUSG00000068234|Vmn1r45,ENSMUSG00000044248|Vmn1r46,ENSMUSG00000061653|Vmn1r47,ENSMUSG00000060724|Vmn1r48,ENSMUSG00000057592|Vmn1r49,ENSMUSG00000095932…
6	92210000	97639999	3	gain	AAB	1.64078	9530026P05Rik,ENSMUSG00000097462|Zfyve20,ENSMUSG00000014550|Trh,ENSMUSG00000005892|Prickle2,ENSMUSG00000030020|Adamts9,ENSMUSG00000030022|A730049H05Rik,ENSMUSG00000048636|Gm15737,ENSMUSG00000079462|Magi1,ENSMUSG00000045095|Slc25a26,ENSMUSG00000045100|Lrig1,ENSMUSG00000030029|Kbtbd8,ENSMUSG00000030031|Gm10234,ENSMUSG00000068181|Suclg2,ENSMUSG00000061838|Fam19a1,ENSMUSG00000059187|1700123L14Rik,ENS…
6	97600000	101829999	3	gain	AAB	2.16578	Gm26748,ENSMUSG00000097548|Gm26911,ENSMUSG00000097834|Frmd4b,ENSMUSG00000030064|Mitf,ENSMUSG00000035158|Gm765,ENSMUSG00000090667|Foxp1,ENSMUSG00000030067|Gm20696,ENSMUSG00000030068|Eif4e3,ENSMUSG00000093661|Gpr27,ENSMUSG00000072875|Prok2,ENSMUSG00000030069|Rybp,ENSMUSG00000072872|Shq1,ENSMUSG00000035378|Gxylt2,ENSMUSG00000030074|Ppp4r2,ENSMUSG00000052144|Pdzrn3,ENSMUSG00000035357|Gm9871,ENSMUSG00…
6	101790000	102999999	3	gain	AAB	8.33128	Gm9871,ENSMUSG00000052236|Cntn3,ENSMUSG00000030075|,ENSMUSG00000098533|Gm26022,ENSMUSG00000089288
6	102960000	103259999	3	gain	AAB	20.0017	-
6	104130000	104199999	3	gain	AAB	14.0961	-
6	104160000	108089999	3	gain	AAB	0.412477	Cntn6,ENSMUSG00000030092|Cntn4,ENSMUSG00000064293|Il5ra,ENSMUSG00000005364|Trnt1,ENSMUSG00000013736|Crbn,ENSMUSG00000005362|Gm15631,ENSMUSG00000085067|Lrrn1,ENSMUSG00000034648|Setmar,ENSMUSG00000034639|Gm25570,ENSMUSG00000094357|Gm23339,ENSMUSG00000089587|Gm22418,ENSMUSG00000094963|,ENSMUSG00000098494
6	108050000	108949999	3	gain	AAB	1.83769	Gm4604,ENSMUSG00000091845|Gm16433,ENSMUSG00000043024|0610040F04Rik,ENSMUSG00000087341|Gm17055,ENSMUSG00000090576|Setmar,ENSMUSG00000034639|Sumf1,ENSMUSG00000030101|Itpr1,ENSMUSG00000030102|Bhlhe40,ENSMUSG00000030103|Arl8b,ENSMUSG00000030105|Edem1,ENSMUSG00000030104|,ENSMUSG00000098674
6	108910000	112619999	3	gain	AAB	0.834098	Gm20387,ENSMUSG00000092448|Gm20386,ENSMUSG00000092603|Gm15519,ENSMUSG00000083443|Gm5578,ENSMUSG00000029633|Grm7,ENSMUSG00000056755|Lmcd1,ENSMUSG00000057604|5031434C07Rik,ENSMUSG00000044574|Ssu2,ENSMUSG00000034387|Cav3,ENSMUSG00000062694|Oxtr,ENSMUSG00000049112|Rad18,ENSMUSG00000030254|,ENSMUSG00000099205|Gm23002,ENSMUSG00000094026|Gm24005,ENSMUSG00000089084|n-R5s165,ENSMUSG00000077262|Gm25454,ENS…
6	112580000	114499999	3	gain	AAB	5.22025	Gm26799,ENSMUSG00000097579|1700015O11Rik,ENSMUSG00000097671|Gm5578,ENSMUSG00000029633|Gm6134,ENSMUSG00000094189|Gt(ROSA)26Sor,ENSMUSG00000086429|Gm16161,ENSMUSG00000090194|Gm15492,ENSMUSG00000085012|Gm26982,ENSMUSG00000097994|Gm15082,ENSMUSG00000087053|Gm15083,ENSMUSG00000087083|Rad18,ENSMUSG00000030254|Srgap3,ENSMUSG00000030257|Thumpd3,ENSMUSG00000030264|Setd5,ENSMUSG00000034269|Lhfpl4,ENSMUSG00…
6	114460000	114659999	4	gain	AAAB	11.1894	Hrh1,ENSMUSG00000053004|Atg7,ENSMUSG00000030314
6	114620000	116959999	3	gain	AAB	0.690257	Gm17733,ENSMUSG00000097486|Gm14335,ENSMUSG00000081805|Gm20404,ENSMUSG00000092625|Gm8203,ENSMUSG00000060214|Gm8213,ENSMUSG00000082474|Gm5580,ENSMUSG00000060393|Atg7,ENSMUSG00000030314|Vgll4,ENSMUSG00000030315|Tamm41,ENSMUSG00000030316|Syn2,ENSMUSG00000009394|Gm17482,ENSMUSG00000092004|Timp4,ENSMUSG00000030317|Pparg,ENSMUSG00000000440|Tsen2,ENSMUSG00000042389|2510049J12Rik,ENSMUSG00000068011|Mkrn2,…
6	116920000	119379999	3	gain	AAB	5.87983	Gm9946,ENSMUSG00000054488|Gm6253,ENSMUSG00000071237|Gm4875,ENSMUSG00000082791|Cxcl12,ENSMUSG00000061353|Rpl28-ps4,ENSMUSG00000090549|Gm7292,ENSMUSG00000072829|Zfp637,ENSMUSG00000059689|Zfp239,ENSMUSG00000042097|Hnrnpf,ENSMUSG00000042079|4933440N22Rik,ENSMUSG00000042087|Fxyd4,ENSMUSG00000004988|Rasgef1a,ENSMUSG00000030134|Csgalnact2,ENSMUSG00000042042|Ret,ENSMUSG00000030110|Bms1,ENSMUSG00000030138…
6	119340000	121359999	3	gain	AAB	1.77064	Wnk1,ENSMUSG00000045962|Rad52,ENSMUSG00000030166|3110021A11Rik,ENSMUSG00000050604|Ninj2,ENSMUSG00000041377|B4galnt3,ENSMUSG00000041372|4930540M05Rik,ENSMUSG00000097831|Gm26591,ENSMUSG00000097531|Gm4651,ENSMUSG00000097011|D330020A13Rik,ENSMUSG00000097481|Ccdc77,ENSMUSG00000030177|Kdm5a,ENSMUSG00000030180|Il17ra,ENSMUSG00000002897|Cecr6,ENSMUSG00000094626|Cecr5,ENSMUSG00000058979|Cecr2,ENSMUSG00000…
6	121320000	121989999	3	gain	AAB	1.97569	Slc6a13,ENSMUSG00000030108|Slc6a12,ENSMUSG00000030109|Iqsec3,ENSMUSG00000040797|A2m,ENSMUSG00000030111|Mug1,ENSMUSG00000059908|Gm24855,ENSMUSG00000078042
6	122190000	123419999	3	gain	AAB	2.85449	Gm26826,ENSMUSG00000097635|Klrg1,ENSMUSG00000030114|M6pr,ENSMUSG00000007458|Phc1,ENSMUSG00000040669|1700063H04Rik,ENSMUSG00000040657|Rimklb,ENSMUSG00000040649|Mfap5,ENSMUSG00000030116|Aicda,ENSMUSG00000040627|Apobec1,ENSMUSG00000040613|Gdf3,ENSMUSG00000030117|Dppa3,ENSMUSG00000046323|Nanog,ENSMUSG00000012396|Slc2a3,ENSMUSG00000003153|Foxj2,ENSMUSG00000003154|C3ar1,ENSMUSG00000040552|Necap1,ENSMUS…
6	123620000	129649999	3	gain	AAB	0.423754	Gm26728,ENSMUSG00000097114|Gm26673,ENSMUSG00000097596|Gm26845,ENSMUSG00000097525|9330179D12Rik,ENSMUSG00000097166|Gm26770,ENSMUSG00000097253|Gm26656,ENSMUSG00000096931|2310001H17Rik,ENSMUSG00000097354|1700101I11Rik,ENSMUSG00000097675|Vmn2r22,ENSMUSG00000095486|Vmn2r23,ENSMUSG00000091620|Vmn2r24,ENSMUSG00000072780|Vmn2r25,ENSMUSG00000094672|Vmn2r26,ENSMUSG00000096630|Vmn2r27,ENSMUSG00000072778|Cd1…
6	130200000	130719999	3	gain	AAB	0.486103	Klra13-ps,ENSMUSG00000030178|Gm6584,ENSMUSG00000084204|Gm15861,ENSMUSG00000082777|Gm20997,ENSMUSG00000098212|Gm27013,ENSMUSG00000098025|Gm8816,ENSMUSG00000098115|Gm26996,ENSMUSG00000098071|Gm26914,ENSMUSG00000098084|Gm27047,ENSMUSG00000098214|Klra7,ENSMUSG00000067599|Klra10,ENSMUSG00000072718|Klra3,ENSMUSG00000067591|Klra1,ENSMUSG00000079853|Gm26919,ENSMUSG00000098137|Gm24072,ENSMUSG00000094408
6	130750000	130969999	3	gain	AAB	0.700896	-
6	130930000	131049999	4	gain	AABB	2.80451	-
6	131010000	131519999	3	gain	AAB	0.702554	Gm8837,ENSMUSG00000090099|Gm5582,ENSMUSG00000058873|Gm5581,ENSMUSG00000061969|Klra2,ENSMUSG00000030187|Magohb,ENSMUSG00000030188|Styk1,ENSMUSG00000032899|Ybx3,ENSMUSG00000030189|5430401F13Rik,ENSMUSG00000094113|Gm6619,ENSMUSG00000095577|Gm22362,ENSMUSG00000065036
6	131960000	132639999	3	gain	AAB	0.824885	Gm4736,ENSMUSG00000079276|Prb1,ENSMUSG00000067543|Prpmp5,ENSMUSG00000052262|Gm8882,ENSMUSG00000030143|Prh1,ENSMUSG00000059934|Prp2,ENSMUSG00000058295|A630073D07Rik,ENSMUSG00000067541|n-R5s167,ENSMUSG00000095102|n-R5s166,ENSMUSG00000094823
6	132650000	133139999	3	gain	AAB	7.18515	Tas2r120,ENSMUSG00000059382|Tas2r121,ENSMUSG00000071150|Tas2r122,ENSMUSG00000078280|Tas2r115,ENSMUSG00000071149|Tas2r124,ENSMUSG00000060412|Tas2r102,ENSMUSG00000056901|Tas2r136,ENSMUSG00000053217|Tas2r117,ENSMUSG00000058349|Tas2r123,ENSMUSG00000057381|Tas2r116,ENSMUSG00000030194|Tas2r110,ENSMUSG00000062952|Tas2r113,ENSMUSG00000056926|Tas2r125,ENSMUSG00000059410|Tas2r129,ENSMUSG00000063762|Tas2r13…
6	133100000	133249999	4	gain	AABB	0.401947	2700089E24Rik,ENSMUSG00000072704|Gm23403,ENSMUSG00000095447|Gm25019,ENSMUSG00000094750
6	133210000	133699999	3	gain	AAB	0.319583	5530400C23Rik,ENSMUSG00000055594|Gm5885,ENSMUSG00000095412
6	133660000	133819999	4	gain	AABB	0.738977	Gm23375,ENSMUSG00000093148
6	133780000	133989999	3	gain	AAB	1.8682	Kap,ENSMUSG00000032758
6	133950000	138019999	3	gain	AAB	0.296663	Gm26653,ENSMUSG00000097496|Gm17088,ENSMUSG00000091438|Gm17089,ENSMUSG00000092134|,ENSMUSG00000098318|Dynlt1-ps1,ENSMUSG00000082691|Gm14329,ENSMUSG00000086239|Gm14330,ENSMUSG00000086614|Gm15476,ENSMUSG00000083916|Gm6728,ENSMUSG00000091408|Rpl36a-ps3,ENSMUSG00000071141|Etv6,ENSMUSG00000030199|Bcl2l14,ENSMUSG00000030200|Lrp6,ENSMUSG00000030201|Mansc1,ENSMUSG00000032718|Loh12cr1,ENSMUSG00000042992|Du…
6	137980000	139669999	3	gain	AAB	0.598221	A830011K09Rik,ENSMUSG00000089957|Slc15a5,ENSMUSG00000044378|Mgst1,ENSMUSG00000008540|Lmo3,ENSMUSG00000030226|Igbp1b,ENSMUSG00000046717|Rergl,ENSMUSG00000092164|Pik3c2g,ENSMUSG00000096062|Gm25434,ENSMUSG00000088903
6	139700000	142959999	3	gain	AAB	2.45203	Golt1b,ENSMUSG00000030245|Recql,ENSMUSG00000030243|Pyroxd1,ENSMUSG00000041671|Iapp,ENSMUSG00000041681|Slco1a5,ENSMUSG00000063975|Slco1a6,ENSMUSG00000079262|Gm6614,ENSMUSG00000079263|Slco1a1,ENSMUSG00000041698|Slco1a4,ENSMUSG00000030237|Gm5724,ENSMUSG00000084927|Slco1b2,ENSMUSG00000030236|Slco1c1,ENSMUSG00000030235|B230216G23Rik,ENSMUSG00000071112|Gys2,ENSMUSG00000030244|Ldhb,ENSMUSG00000030246|Kc…
6	142920000	146029999	3	gain	AAB	0.682144	Gm26666,ENSMUSG00000097419|St8sia1,ENSMUSG00000030283|C2cd5,ENSMUSG00000030279|Etnk1,ENSMUSG00000030275|Sox5,ENSMUSG00000041540|Bcat1,ENSMUSG00000030268|Lrmp,ENSMUSG00000030263|Casc1,ENSMUSG00000043541|Lyrm5,ENSMUSG00000040370|Kras,ENSMUSG00000030265|Ifltd1,ENSMUSG00000054966|Tuba3b,ENSMUSG00000067338|Rassf8,ENSMUSG00000030259|Rassf8,ENSMUSG00000045110|Bhlhe41,ENSMUSG00000030256|Sspn,ENSMUSG00000…
6	146060000	147269999	3	gain	AAB	8.18944	Itpr2,ENSMUSG00000030287|Asun,ENSMUSG00000040250|Fgfr1op2,ENSMUSG00000040242|Tm7sf3,ENSMUSG00000040234|Med21,ENSMUSG00000030291|Stk38l,ENSMUSG00000001630|Arntl2,ENSMUSG00000040187|Smco2,ENSMUSG00000030292|Ppfibp1,ENSMUSG00000016487|1700034J05Rik,ENSMUSG00000040163|Rep15,ENSMUSG00000040121|Mrps35,ENSMUSG00000040112|Mansc4,ENSMUSG00000072662|Klhl42,ENSMUSG00000040102|Pthlh,ENSMUSG00000048776|Gm1572…
6	147230000	148809999	3	gain	AAB	1.45534	Pthlh,ENSMUSG00000048776|Ccdc91,ENSMUSG00000030301|Far2,ENSMUSG00000030303|Ergic2,ENSMUSG00000030304|Tmtc1,ENSMUSG00000030306|Rps4y2,ENSMUSG00000063171|Ipo8,ENSMUSG00000040029|Gm15767,ENSMUSG00000086021|Gm15766,ENSMUSG00000081023|Gm6288,ENSMUSG00000072660|1700049E15Rik,ENSMUSG00000085077|Gm15762,ENSMUSG00000086019|B230104C08Rik,ENSMUSG00000086777|Gm16583,ENSMUSG00000089948|Gm17216,ENSMUSG00000084…
7	11970000	12059999	3	gain	AAB	5.12638	Vmn1r-ps58,ENSMUSG00000092208|Vmn1r-ps59,ENSMUSG00000092398|Vmn1r-ps60,ENSMUSG00000092318|Vmn1r77,ENSMUSG00000095864
7	15120000	15289999	3	gain	AAB	10.2796	Gm3968,ENSMUSG00000094416|Gm3977,ENSMUSG00000095952|Gm3980,ENSMUSG00000095974|Gm3981,ENSMUSG00000093623|Gm3984,ENSMUSG00000096414|Gm3987,ENSMUSG00000094412|Gm3989,ENSMUSG00000093961|Gm3994,ENSMUSG00000094967|Gm3996,ENSMUSG00000093940|Gm3998,ENSMUSG00000096797|Gm4001,ENSMUSG00000095922|Gm4003,ENSMUSG00000094243|Gm4897,ENSMUSG00000096439|,ENSMUSG00000098404
7	23290000	23389999	3	gain	AAB	2.03443	Nlrp4e,ENSMUSG00000045693|Nlrp5,ENSMUSG00000015721
7	23720000	23829999	3	gain	AAB	0.952717	Vmn1r174,ENSMUSG00000090411|Vmn1r175,ENSMUSG00000095632|Vmn1r-ps85,ENSMUSG00000092629
7	38250000	38319999	3	gain	AAB	2.31311	Pop4,ENSMUSG00000030423
7	38280000	38449999	4	gain	AABB	3.5462	Gm4454,ENSMUSG00000094920|Gm6605,ENSMUSG00000094920|Gm22638,ENSMUSG00000094848
7	38410000	38489999	3	gain	AAB	3.12628	Gm4454,ENSMUSG00000094920|Gm6605,ENSMUSG00000094920
7	59380000	59469999	3	gain	AAB	3.43906	Gm26059,ENSMUSG00000094364|Gm23933,ENSMUSG00000096291|Gm25463,ENSMUSG00000095310|Gm24088,ENSMUSG00000095491|Gm26337,ENSMUSG00000096328|Gm25741,ENSMUSG00000094538|Gm22130,ENSMUSG00000096430|Gm23687,ENSMUSG00000096390|Gm26498,ENSMUSG00000093994|Gm22393,ENSMUSG00000094550|Gm24027,ENSMUSG00000096648|Gm24566,ENSMUSG00000094513|Gm24872,ENSMUSG00000094667|Gm24418,ENSMUSG00000095428|Gm24639,ENSMUSG000000…
7	59690000	59759999	3	gain	AAB	14.32	Gm26270,ENSMUSG00000096110|Gm26032,ENSMUSG00000095155|Gm23767,ENSMUSG00000095734|Gm23141,ENSMUSG00000094407|Gm25944,ENSMUSG00000096057|Gm26365,ENSMUSG00000094581|Gm26188,ENSMUSG00000095060|Gm24518,ENSMUSG00000096677|Gm22417,ENSMUSG00000094960|Gm24711,ENSMUSG00000096082|Gm23953,ENSMUSG00000095389|Gm22046,ENSMUSG00000094994|Gm22584,ENSMUSG00000096231|Gm22863,ENSMUSG00000096660|Gm25155,ENSMUSG000000…
7	59720000	59809999	5	gain	AAABB	7.70738	Gm26032,ENSMUSG00000095155|Gm25074,ENSMUSG00000095479|Gm25944,ENSMUSG00000096057|Gm22812,ENSMUSG00000096462|Gm26188,ENSMUSG00000095060|Gm24518,ENSMUSG00000096677|Gm22128,ENSMUSG00000095100|Gm24711,ENSMUSG00000096082|Gm26201,ENSMUSG00000096604|Gm23446,ENSMUSG00000094218|Gm22776,ENSMUSG00000094109|Gm23953,ENSMUSG00000095389|Gm22046,ENSMUSG00000094994|Gm22258,ENSMUSG00000096868|Gm22047,ENSMUSG000000…
7	59770000	59819999	3	gain	AAB	7.1611	Gm25074,ENSMUSG00000095479|Gm22812,ENSMUSG00000096462|Gm22128,ENSMUSG00000095100|Gm26201,ENSMUSG00000096604|Gm22258,ENSMUSG00000096868|Gm22047,ENSMUSG00000094997|Gm22851,ENSMUSG00000095045|Gm26097,ENSMUSG00000095349|Gm22941,ENSMUSG00000095639|Gm26246,ENSMUSG00000095618|Gm22631,ENSMUSG00000093869|Gm25157,ENSMUSG00000094060|Gm23619,ENSMUSG00000093802|Gm25597,ENSMUSG00000096845|Gm25474,ENSMUSG000000…
7	59840000	59929999	3	gain	AAB	9.34436	Gm24658,ENSMUSG00000094039|Gm22173,ENSMUSG00000096634|Gm26223,ENSMUSG00000095458|Gm24742,ENSMUSG00000094599|Gm23359,ENSMUSG00000093971|Gm23524,ENSMUSG00000096313|Snord116l2,ENSMUSG00000096759|Snord116l1,ENSMUSG00000096475|Gm25615,ENSMUSG00000095641|Gm22188,ENSMUSG00000094389|Gm23724,ENSMUSG00000094987|Gm26094,ENSMUSG00000095691|Gm23549,ENSMUSG00000094573|Gm23696,ENSMUSG00000094642|Gm22110,ENSMUSG…
7	64430000	64529999	3	gain	AAB	11.613	Apba2,ENSMUSG00000030519
7	90400000	90489999	3	gain	AAB	22.4002	Sytl2,ENSMUSG00000030616|Ccdc89,ENSMUSG00000044362|Crebzf,ENSMUSG00000051451|Tmem126a,ENSMUSG00000030615|Tmem126b,ENSMUSG00000030614
7	93170000	93259999	4	gain	AABB	12.454	Gm15501,ENSMUSG00000087412
7	145320000	145389999	6	gain	AAAABB	30.4404	Mrgprd,ENSMUSG00000051207
8	20220000	20269999	3	gain	AAB	23.7742	6820431F20Rik,ENSMUSG00000071796|2610005L07Rik,ENSMUSG00000071793
8	20230000	20289999	8	gain	AAAAABBB	27.0487	6820431F20Rik,ENSMUSG00000071796|2610005L07Rik,ENSMUSG00000071793
8	20430000	20479999	4	gain	AAAB	21.0975	-
8	20680000	20739999	4	gain	AABB	33.461	-
8	20950000	21039999	4	gain	AAAB	10.3723	Defa21,ENSMUSG00000074447
8	27250000	27389999	3	gain	AAB	1.06084	Eif4ebp1,ENSMUSG00000031490|Tex24,ENSMUSG00000071138|Chrnb3,ENSMUSG00000031492
8	55310000	55369999	3	gain	AAB	37.0887	-
8	55330000	55399999	5	gain	AAABB	32.7482	-
8	71770000	71889999	3	gain	AAB	1.67918	Zfp709,ENSMUSG00000056019
9	109240000	109369999	3	gain	AAB	5.01025	Fbxw14,ENSMUSG00000054087|Fbxw28,ENSMUSG00000079284|Gm22821,ENSMUSG00000094717|Gm24641,ENSMUSG00000096786|Gm25484,ENSMUSG00000096412
9	124210000	124269999	5	gain	AAABB	35.6722	-
9	124230000	124299999	6	gain	AAAABB	26.4733	2010315B03Rik,ENSMUSG00000074829
10	22100000	22189999	4	gain	AAAA	14.7748	Gm2539,ENSMUSG00000097739|Gm19791,ENSMUSG00000097214|E030030I06Rik,ENSMUSG00000097327|Gm7678,ENSMUSG00000097795|Gm4895,ENSMUSG00000044268|Gm26740,ENSMUSG00000097705|E030030I06Rik,ENSMUSG00000055657|Raet1c,ENSMUSG00000053219|Raet1e,ENSMUSG00000053219|H60b,ENSMUSG00000075297
10	57400000	57489999	3	gain	AAA	18.3894	4930467K11Rik,ENSMUSG00000097370|Hsf2,ENSMUSG00000019878
10	100360000	100419999	3	gain	AAB	18.1785	Gm4307,ENSMUSG00000096744|Gm4308,ENSMUSG00000095673|Gm4312,ENSMUSG00000096640|Gm4781,ENSMUSG00000090987|Gm8723,ENSMUSG00000096408
10	104110000	104239999	3	gain	AAB	15.5128	Gm6763,ENSMUSG00000091779|Gm6763,ENSMUSG00000097427|Gm8764,ENSMUSG00000097878|Gm21304,ENSMUSG00000097550|Gm21312,ENSMUSG00000094144|Gm20765,ENSMUSG00000095022|Gm4340,ENSMUSG00000090854|Gm22339,ENSMUSG00000088343
11	3140000	3239999	24	gain	AAAAAAAAAAAAAAAAAAAAAABB	36.3566	Eif4enif1,ENSMUSG00000020454|Drg1,ENSMUSG00000020457|Sfi1,ENSMUSG00000023764|Gm11399,ENSMUSG00000087111|Gm11400,ENSMUSG00000081208|Gm12735,ENSMUSG00000086049|Fau-ps2,ENSMUSG00000082658
11	54100000	54189999	5	gain	AAABB	28.6304	Gm12221,ENSMUSG00000036045|4933405E24Rik,ENSMUSG00000086209|P4ha2,ENSMUSG00000018906
11	60630000	60719999	3	gain	AAB	1.18189	Gm26837,ENSMUSG00000097913|Gm12626,ENSMUSG00000094278|Gm12625,ENSMUSG00000094005|Gm12619,ENSMUSG00000084335|Gm12624,ENSMUSG00000095605|Gm12612,ENSMUSG00000093978|Gm12616,ENSMUSG00000095136|Gm12620,ENSMUSG00000094566|Gm12617,ENSMUSG00000084034|Llgl1,ENSMUSG00000020536|Flii,ENSMUSG00000002812
12	3110000	5099999	3	gain	AAB	1.87322	Dnmt3a,ENSMUSG00000020661|Dtnb,ENSMUSG00000071454|Asxl2,ENSMUSG00000037486|1110002L01Rik,ENSMUSG00000071456|Kif3c,ENSMUSG00000020668|Pomc,ENSMUSG00000020660|Efr3b,ENSMUSG00000020658|Dnajc27,ENSMUSG00000020657|Adcy3,ENSMUSG00000020654|Cenpo,ENSMUSG00000020652|Ptrhd1,ENSMUSG00000096199|Ncoa1,ENSMUSG00000020647|Gm26520,ENSMUSG00000097429|Gm3625,ENSMUSG00000091619|Itsn2,ENSMUSG00000020640|1700012B15R…
12	5060000	5519999	3	gain	AAB	13.5982	Klhl29,ENSMUSG00000020627|2810032G03Rik,ENSMUSG00000037735
12	5580000	5829999	3	gain	AAB	16.681	Gm5652,ENSMUSG00000097977
12	5790000	8159999	3	gain	AAB	1.12981	Gm9144,ENSMUSG00000073233|Apob,ENSMUSG00000020609|Gm23752,ENSMUSG00000088209|Gm24815,ENSMUSG00000093053
12	8120000	10739999	3	gain	AAB	1.29849	Gm4755,ENSMUSG00000096940|9930038B18Rik,ENSMUSG00000042976|Gm7099,ENSMUSG00000060647|1110057K04Rik,ENSMUSG00000037669|Gdf7,ENSMUSG00000037660|Hs1bp3,ENSMUSG00000020605|Rhob,ENSMUSG00000054364|Slc7a15,ENSMUSG00000020600|Pum2,ENSMUSG00000020594|Sdc1,ENSMUSG00000020592|Laptm4a,ENSMUSG00000020585|Matn3,ENSMUSG00000020583|Wdr35,ENSMUSG00000066643|Ttc32,ENSMUSG00000066637|Osr1,ENSMUSG00000048387|Nt5c1b…
12	10700000	13099999	3	gain	AAB	0.673231	4930511A02Rik,ENSMUSG00000097841|4930519A11Rik,ENSMUSG00000097627|Gm4294,ENSMUSG00000078377|Gm17337,ENSMUSG00000091430|Pgk1-rs7,ENSMUSG00000066632|Kcns3,ENSMUSG00000043673|Msgn1,ENSMUSG00000047002|1700034J04Rik,ENSMUSG00000050325|Gen1,ENSMUSG00000051235|Smc6,ENSMUSG00000020608|Vsnl1,ENSMUSG00000054459|Rad51ap2,ENSMUSG00000086022|Fam49a,ENSMUSG00000020589|Rpl36-ps3,ENSMUSG00000066629|Mycn,ENSMUSG0…
12	15210000	15429999	3	gain	AAB	5.18926	-
12	15390000	17719999	3	gain	AAB	0.450512	Gm5432,ENSMUSG00000097580|Gm4804,ENSMUSG00000098158|Trib2,ENSMUSG00000020601|Lpin1,ENSMUSG00000020593|Ntsr2,ENSMUSG00000020591|Greb1,ENSMUSG00000036523|E2f6,ENSMUSG00000057469|Rock2,ENSMUSG00000020580|Pqlc3,ENSMUSG00000045679|2410004P03Rik,ENSMUSG00000071398|Kcnf1,ENSMUSG00000051726|Pdia6,ENSMUSG00000020571|Atp6v1c2,ENSMUSG00000020566|Nol10,ENSMUSG00000061458|Odc1,ENSMUSG00000011179|Hpcal1,ENSMUS…
12	17680000	18179999	3	gain	AAB	0.672604	Hpcal1,ENSMUSG00000071379|B430203G13Rik,ENSMUSG00000067356|Gm23913,ENSMUSG00000077876
12	18200000	18419999	3	gain	AAB	0.522926	Gm10480,ENSMUSG00000073198
12	18730000	19069999	3	gain	AAB	0.590767	Gm3944,ENSMUSG00000094947
12	19030000	19229999	5	gain	AAABB	3.68046	-
12	19190000	19619999	3	gain	AAB	1.0809	Gm5784,ENSMUSG00000093908|Gm6802,ENSMUSG00000059229|Gm9257,ENSMUSG00000095254
12	20070000	20199999	3	gain	AAB	2.8744	Gm3993,ENSMUSG00000096529
12	20160000	20249999	5	gain	AAABB	2.38832	-
12	20210000	20339999	8	gain	AAAAABBB	12.5526	-
12	20300000	21049999	3	gain	AAB	0.356938	3110053B16Rik,ENSMUSG00000085642|Gm10478,ENSMUSG00000073179|Gm21989,ENSMUSG00000090370|Gm5977,ENSMUSG00000092229|Gm10479,ENSMUSG00000073184|1700030C10Rik,ENSMUSG00000091071|Zfp125,ENSMUSG00000069755
12	21010000	21549999	3	gain	AAB	1.88157	Gm4419,ENSMUSG00000097055|Gm21989,ENSMUSG00000090370|Gm5977,ENSMUSG00000092229|Gm20535,ENSMUSG00000092373|Asap2,ENSMUSG00000052632|Itgb1bp1,ENSMUSG00000062352|Cpsf3,ENSMUSG00000054309|Iah1,ENSMUSG00000062054|Adam17,ENSMUSG00000052593|Ywhaq,ENSMUSG00000076432|Gm25821,ENSMUSG00000070166|Gm22766,ENSMUSG00000088997
12	21510000	21679999	3	gain	AAB	0.99656	-
12	22000000	22109999	4	gain	AAAB	26.0447	Gm22908,ENSMUSG00000094691
12	23030000	23309999	3	gain	AAB	0.951451	Gm20472,ENSMUSG00000092465|Gm26140,ENSMUSG00000096441
12	23710000	23819999	3	gain	AAB	4.66933	Gm10330,ENSMUSG00000071362
12	24350000	24459999	3	gain	AAB	1.36178	-
12	24420000	30509999	3	gain	AAB	0.182749	Gm6969,ENSMUSG00000066553|Gm9866,ENSMUSG00000094002|Gm15691,ENSMUSG00000085472|Gm16372,ENSMUSG00000057160|Taf1b,ENSMUSG00000059669|Grhl1,ENSMUSG00000020656|Klf11,ENSMUSG00000020653|Cys1,ENSMUSG00000062563|Rrm2,ENSMUSG00000020649|Mboat2,ENSMUSG00000020646|Kidins220,ENSMUSG00000036333|Id2,ENSMUSG00000020644|Rnf144a,ENSMUSG00000020642|Rsad2,ENSMUSG00000020641|Cmpk2,ENSMUSG00000020638|Sox11,ENSMUSG00…
12	30470000	40369999	3	gain	AAB	0.259973	Gdap10,ENSMUSG00000096954|4933406C10Rik,ENSMUSG00000097494|Gm9359,ENSMUSG00000091040|F730043M19Rik,ENSMUSG00000052125|Gm16267,ENSMUSG00000084979|Gm11052,ENSMUSG00000079143|4930556N08Rik,ENSMUSG00000085664|Prps1l1,ENSMUSG00000046292|4930555J06Rik,ENSMUSG00000086315|Gm17056,ENSMUSG00000090387|Gm17024,ENSMUSG00000090582|Tmem18,ENSMUSG00000043061|Fam150b,ENSMUSG00000054204|Acp1,ENSMUSG00000044573|Sh3…
12	40330000	47679999	3	gain	AAB	0.716407	Gm15901,ENSMUSG00000081636|Gm15902,ENSMUSG00000086012|Gm9921,ENSMUSG00000092404|Zfp277,ENSMUSG00000055917|Dock4,ENSMUSG00000035954|Immp2l,ENSMUSG00000056899|Lrrn3,ENSMUSG00000036295|Dnajb9,ENSMUSG00000014905|Pnpla8,ENSMUSG00000036257|Nrcam,ENSMUSG00000020598|Stxbp6,ENSMUSG00000046314|Nova1,ENSMUSG00000021047|Gm25051,ENSMUSG00000089227|Gm26326,ENSMUSG00000065004|Gm25497,ENSMUSG00000077613|Gm25248,…
12	47640000	49429999	3	gain	AAB	4.20209	Gm7456,ENSMUSG00000098099|Gm1818,ENSMUSG00000091277|Foxg1,ENSMUSG00000020950|3110039M20Rik,ENSMUSG00000089922|Gm9804,ENSMUSG00000045946|Gm26454,ENSMUSG00000064616
12	49390000	51009999	3	gain	AAB	3.4129	Gm7481,ENSMUSG00000098219|3110039M20Rik,ENSMUSG00000089922|Gm9804,ENSMUSG00000045946|Prkd1,ENSMUSG00000002688|Gm25015,ENSMUSG00000089025
12	51020000	52019999	3	gain	AAA	7.56889	Gm26517,ENSMUSG00000097159|Rps11-ps4,ENSMUSG00000046620|G2e3,ENSMUSG00000035293|Scfd1,ENSMUSG00000020952|Coch,ENSMUSG00000020953|Strn3,ENSMUSG00000020954|Ap4s1,ENSMUSG00000020955|Hectd1,ENSMUSG00000035247|Heatr5a,ENSMUSG00000035181|Dtd2,ENSMUSG00000020956|Gm22663,ENSMUSG00000089346|Gm22088,ENSMUSG00000088966
12	51980000	52389999	3	gain	AAB	8.15465	Dtd2,ENSMUSG00000020956|Gpr33,ENSMUSG00000035148|Nubpl,ENSMUSG00000035142
12	52370000	55109999	3	gain	AAB	1.01823	Rpl31-ps17,ENSMUSG00000072255|Gm27014,ENSMUSG00000098026|Arhgap5,ENSMUSG00000035133|Akap6,ENSMUSG00000061603|Npas3,ENSMUSG00000021010|Egln3,ENSMUSG00000035105|Sptssa,ENSMUSG00000044408|Eapp,ENSMUSG00000054302|Snx6,ENSMUSG00000005656|Cfl2,ENSMUSG00000062929|Baz1a,ENSMUSG00000035021|Gm20403,ENSMUSG00000092233|2700097O09Rik,ENSMUSG00000062198|Srp54a,ENSMUSG00000073079|Gm26444,ENSMUSG00000093815|Gm24…
12	56150000	56629999	3	gain	AAB	7.65267	Gm6265,ENSMUSG00000066491|Gm26973,ENSMUSG00000098172|C87198,ENSMUSG00000092515|Mbip,ENSMUSG00000021028|Nkx2-1,ENSMUSG00000001496|Nkx2-9,ENSMUSG00000058669|Gm24685,ENSMUSG00000088389|Gm25917,ENSMUSG00000077455|Gm25760,ENSMUSG00000077177
12	56750000	64939999	3	gain	AAB	0.215683	Gm17529,ENSMUSG00000097443|Gm11025,ENSMUSG00000078982|Gm16246,ENSMUSG00000086372|Gm2568,ENSMUSG00000084793|4921518K17Rik,ENSMUSG00000085851|Rpl26-ps2,ENSMUSG00000066489|Rpl21-ps3,ENSMUSG00000060566|Gm7719,ENSMUSG00000098229|Gm7745,ENSMUSG00000098029|Gm7763,ENSMUSG00000098200|Gm5185,ENSMUSG00000058933|Gm6395,ENSMUSG00000091905|Slc25a21,ENSMUSG00000035472|Prps1l3,ENSMUSG00000079104|Mipol1,ENSMUSG00…
12	64900000	65479999	3	gain	AAB	5.13298	Gm527,ENSMUSG00000047227|Klhl28,ENSMUSG00000020948|Fam179b,ENSMUSG00000035614|Prpf39,ENSMUSG00000035597|Fkbp3,ENSMUSG00000020949|Fancm,ENSMUSG00000055884|Mis18bp1,ENSMUSG00000047534|Wdr20b,ENSMUSG00000035560|Gm25970,ENSMUSG00000087790|Gm26015,ENSMUSG00000077590
12	65440000	67049999	3	gain	AAB	5.00772	,ENSMUSG00000099100|Rpl10l,ENSMUSG00000060499|Mdga2,ENSMUSG00000034912|Mdga2,ENSMUSG00000079510|Gm25599,ENSMUSG00000088441|Gm23826,ENSMUSG00000088019|Gm23948,ENSMUSG00000077218|Gm22782,ENSMUSG00000077270
12	67060000	67939999	3	gain	AAB	5.78235	,ENSMUSG00000099100|Mdga2,ENSMUSG00000034912|n-R5s60,ENSMUSG00000065233|Gm26256,ENSMUSG00000084448
12	67910000	74319999	3	gain	AAB	0.430845	Frmd6,ENSMUSG00000048285|Tmx1,ENSMUSG00000021072|Trim9,ENSMUSG00000021071|Pygl,ENSMUSG00000021069|Abhd12b,ENSMUSG00000090121|Nin,ENSMUSG00000021068|Sav1,ENSMUSG00000021067|Gm3086,ENSMUSG00000079076|Atl1,ENSMUSG00000021066|Actr10,ENSMUSG00000021076|Psma3,ENSMUSG00000060073|Arid4a,ENSMUSG00000048118|Tomm20l,ENSMUSG00000021078|Timm9,ENSMUSG00000021079|2700049A03Rik,ENSMUSG00000034601|4931403G20Rik,E…
12	74280000	74799999	3	gain	AAB	4.07632	1700086L19Rik,ENSMUSG00000071265|Dbpht2,ENSMUSG00000029878|Gm11042,ENSMUSG00000079061
12	74760000	74849999	6	gain	AAAABB	15.9484	-
12	74810000	82939999	3	gain	AAB	1.68026	Gm10006,ENSMUSG00000056729|Rgs6,ENSMUSG00000021219|Gm5435,ENSMUSG00000094374|Sipa1l1,ENSMUSG00000042700|Pcnx,ENSMUSG00000021140|Map3k9,ENSMUSG00000042724|Ttc9,ENSMUSG00000042734|4930426I24Rik,ENSMUSG00000097323|Gm26669,ENSMUSG00000097417|2310015A10Rik,ENSMUSG00000097729|Gm26777,ENSMUSG00000097801|Gm26796,ENSMUSG00000097575|Gm26545,ENSMUSG00000097369|Gm7862,ENSMUSG00000046580|Gm17195,ENSMUSG000000…
12	84070000	85499999	3	gain	AAB	27.365	Acot5,ENSMUSG00000042540|Acot6,ENSMUSG00000043487|Dnal1,ENSMUSG00000042523|Pnma1,ENSMUSG00000054383|Elmsan1,ENSMUSG00000042507|Ptgr2,ENSMUSG00000072946|Zfp410,ENSMUSG00000042472|Fam161b,ENSMUSG00000021234|Coq6,ENSMUSG00000021235|Gm8385,ENSMUSG00000044515|Gm5436,ENSMUSG00000042962|Rnf113a2,ENSMUSG00000045546|Gm17139,ENSMUSG00000092006|Gm17193,ENSMUSG00000079645|Gm19357,ENSMUSG00000093629|Entpd5,EN…
12	85460000	86009999	3	gain	AAB	13.4627	Gm26531,ENSMUSG00000097902|Fos,ENSMUSG00000021250|Jdp2,ENSMUSG00000034271|Batf,ENSMUSG00000034266|Mfsd7c,ENSMUSG00000034258|0610007P14Rik,ENSMUSG00000021252|Ttll5,ENSMUSG00000012609|n-R5s64,ENSMUSG00000075973
12	86290000	86749999	3	gain	AAB	6.60745	4732487G21Rik,ENSMUSG00000097488|Gm17138,ENSMUSG00000091942|Gpatch2l,ENSMUSG00000021254|Esrrb,ENSMUSG00000021255|Vash1,ENSMUSG00000021256|Angel1,ENSMUSG00000021257|Gm6772,ENSMUSG00000059114|Gm22004,ENSMUSG00000075832|,ENSMUSG00000098423
12	86720000	87509999	3	gain	AAB	20.3127	Gm26698,ENSMUSG00000097208|Gm26764,ENSMUSG00000097667|Gm15745,ENSMUSG00000080868|Angel1,ENSMUSG00000021257|Gm6772,ENSMUSG00000059114|Irf2bpl,ENSMUSG00000034168|2310044G17Rik,ENSMUSG00000034157|Zdhhc22,ENSMUSG00000048483|Tmem63c,ENSMUSG00000034145|Ngb,ENSMUSG00000021032|Pomt2,ENSMUSG00000034126|Gstz1,ENSMUSG00000021033|Tmed8,ENSMUSG00000034111|Samd15,ENSMUSG00000090812|Noxred1,ENSMUSG00000072919|V…
12	87800000	87909999	4	gain	AABB	4.15943	Gm2001,ENSMUSG00000095846|Gm2022,ENSMUSG00000071217|BB287469,ENSMUSG00000079031|Gm2016,ENSMUSG00000072905
12	88170000	88319999	5	gain	AAABB	3.03288	Gm10436,ENSMUSG00000066027|Gm8332,ENSMUSG00000095799|Gm5662,ENSMUSG00000079029|Gm7104,ENSMUSG00000094635
12	88280000	88789999	3	gain	AAB	2.97165	Gm7104,ENSMUSG00000094635|Gm5039,ENSMUSG00000093847|Gm10264,ENSMUSG00000069276|Adck1,ENSMUSG00000021044|Nrxn3,ENSMUSG00000066392
12	90180000	90399999	3	gain	AAB	36.3028	Nrxn3,ENSMUSG00000066392
12	90360000	94179999	3	gain	AAB	0.660191	Gm26512,ENSMUSG00000097157|4930544I03Rik,ENSMUSG00000097071|5430427M07Rik,ENSMUSG00000085004|Gm8378,ENSMUSG00000090722|Gm16876,ENSMUSG00000086689|Rpl31-ps1,ENSMUSG00000066389|Gm21614,ENSMUSG00000098159|Dio2,ENSMUSG00000007682|Cep128,ENSMUSG00000061533|Tshr,ENSMUSG00000020963|Gtf2a1,ENSMUSG00000020962|Ston2,ENSMUSG00000020961|Sel1l,ENSMUSG00000020964|Gm9726,ENSMUSG00000094935|n-R5s65,ENSMUSG000000…
12	94140000	96589999	3	gain	AAB	19.494	Flrt2,ENSMUSG00000047414|1700019M22Rik,ENSMUSG00000059695|Gm22246,ENSMUSG00000064412|Gm26480,ENSMUSG00000084568|Gm26055,ENSMUSG00000064972
12	100140000	103039999	3	gain	AAB	4.79004	9030617O03Rik,ENSMUSG00000021185|Rps6ka5,ENSMUSG00000021180|Ttc7b,ENSMUSG00000033530|Calm1,ENSMUSG00000001175|Nrde2,ENSMUSG00000021179|Gpr68,ENSMUSG00000047415|Ccdc88c,ENSMUSG00000021182|Smek1,ENSMUSG00000041846|Catsperb,ENSMUSG00000047014|Tc2n,ENSMUSG00000021187|Fbln5,ENSMUSG00000021186|Trip11,ENSMUSG00000021188|Gm26723,ENSMUSG00000096947|A630072L19Rik,ENSMUSG00000097160|D130020L05Rik,ENSMUSG000…
12	103000000	110319999	3	gain	AAB	0.518411	2810011L19Rik,ENSMUSG00000097929|4930478K11Rik,ENSMUSG00000097847|Gm16596,ENSMUSG00000097788|Gm26906,ENSMUSG00000097698|Dio3os,ENSMUSG00000097758|Unc79,ENSMUSG00000021198|Gm15523,ENSMUSG00000090185|Gm5656,ENSMUSG00000090478|Gm17142,ENSMUSG00000091355|Gm17042,ENSMUSG00000090989|Gm17043,ENSMUSG00000090466|Gm8893,ENSMUSG00000090555|Gm6918,ENSMUSG00000091902|Gm8895,ENSMUSG00000091307|B430119L08Rik,EN…
12	110280000	113599999	3	gain	AAB	0.238258	Ighd5-1,ENSMUSG00000095549|Ighd3-1,ENSMUSG00000093818|Ighd1-1,ENSMUSG00000076630|Ighd6-1,ENSMUSG00000095399|Ighd2-3,ENSMUSG00000096568|Ighd2-4,ENSMUSG00000095444|Ighd5-2,ENSMUSG00000096396|Ighd2-5,ENSMUSG00000095897|Ighd5-3,ENSMUSG00000093876|Ighd5-7,ENSMUSG00000095592|Ighd2-6,ENSMUSG00000096250|Ighd5-4,ENSMUSG00000096884|Ighd5-8,ENSMUSG00000094268|Gm16968,ENSMUSG00000076632|Ighd6-2,ENSMUSG000000…
12	113560000	113939999	3	gain	AAB	0.712865	Ighv14-1,ENSMUSG00000094509|Ighv7-2,ENSMUSG00000076653|Ighv7-1,ENSMUSG00000076665|Ighv2-9,ENSMUSG00000096638|Ighv5-17,ENSMUSG00000095571|Ighv5-16,ENSMUSG00000094194|Ighv5-15,ENSMUSG00000094134|Ighv2-7,ENSMUSG00000096824|Ighv2-6-8,ENSMUSG00000076646|Ighv2-9-1,ENSMUSG00000095565|Ighv5-9-1,ENSMUSG00000095210|Ighv2-6,ENSMUSG00000096670|Ighv5-12,ENSMUSG00000095429|Ighv2-5,ENSMUSG00000096498|Ighv5-9,EN…
12	114440000	114499999	3	gain	AAB	1.8576	Ighv1-4,ENSMUSG00000095442|Ighv10-1,ENSMUSG00000095981|Ighv1-2,ENSMUSG00000078991
12	114460000	114559999	4	gain	AABB	1.39942	Ighv1-7,ENSMUSG00000095200|Ighv10-3,ENSMUSG00000095700|Ighv1-5,ENSMUSG00000096499|Ighv1-4,ENSMUSG00000095442|Ighv10-1,ENSMUSG00000095981|Ighv1-2,ENSMUSG00000078991|,ENSMUSG00000098357
12	114520000	115229999	3	gain	AAB	0.134346	Ighv1-55,ENSMUSG00000095589|Ighv1-54,ENSMUSG00000094787|Ighv8-6,ENSMUSG00000094505|Ighv1-53,ENSMUSG00000093894|Ighv1-52,ENSMUSG00000095204|Ighv1-50,ENSMUSG00000094198|Ighv8-5,ENSMUSG00000095120|Ighv1-49,ENSMUSG00000076710|Ighv8-4,ENSMUSG00000096355|Ighv1-47,ENSMUSG00000076709|Ighv1-43,ENSMUSG00000095859|Ighv1-42,ENSMUSG00000094652|Ighv1-39,ENSMUSG00000095130|Ighv1-37,ENSMUSG00000095923|Ighv1-36,E…
12	115460000	115669999	3	gain	AAB	0.338969	Ighv8-12,ENSMUSG00000076731|Ighv1-69,ENSMUSG00000094502|Ighv1-67,ENSMUSG00000095863|Ighv1-66,ENSMUSG00000095519|Ighv8-11,ENSMUSG00000095170|Ighv1-64,ENSMUSG00000094088|Ighv1-63,ENSMUSG00000096672|Ighv8-9,ENSMUSG00000095117|Ighv1-62-3,ENSMUSG00000096767|,ENSMUSG00000099299
12	115890000	116039999	3	gain	AAB	1.1923	Ighv1-85,ENSMUSG00000096150|Ighv1-84,ENSMUSG00000094940|Ighv1-83,ENSMUSG00000096466|Ighv1-82,ENSMUSG00000095127|Ighv1-81,ENSMUSG00000094689|Ighv1-80,ENSMUSG00000094075
12	116000000	120019999	3	gain	AAB	0.308408	Gm11027,ENSMUSG00000078984|Wdr60,ENSMUSG00000042050|Vipr2,ENSMUSG00000011171|Zfp386,ENSMUSG00000042063|Ighv1-85,ENSMUSG00000096150|,ENSMUSG00000098707|Gm20613,ENSMUSG00000093544|Gm20658,ENSMUSG00000093765|Esyt2,ENSMUSG00000021171|Ncapg2,ENSMUSG00000042029|Ptprn2,ENSMUSG00000056553|Rapgef5,ENSMUSG00000041992|Cdca7l,ENSMUSG00000021175|Dnah11,ENSMUSG00000018581|Sp4,ENSMUSG00000025323|Sp8,ENSMUSG0000…
13	3330000	3419999	5	gain	AAAAA	22.5088	Gm16505,ENSMUSG00000096107
13	65300000	65399999	3	gain	AAB	2.56927	Zfp369,ENSMUSG00000021514
13	65430000	65509999	4	gain	AABB	25.5937	-
13	65470000	65559999	5	gain	AAABB	3.3176	Gm10139,ENSMUSG00000063905|Gm6901,ENSMUSG00000095692
13	65520000	65649999	3	gain	AAB	1.29415	Gm26639,ENSMUSG00000097562|Gm6901,ENSMUSG00000095692
13	66250000	66339999	3	gain	AAB	1.39471	Gm26754,ENSMUSG00000097849
13	66390000	66479999	5	gain	AAABB	1.97165	2410141K09Rik,ENSMUSG00000074832
13	66440000	66519999	3	gain	AAB	1.78187	Gm26806,ENSMUSG00000097483|2410141K09Rik,ENSMUSG00000074832
13	66670000	66839999	3	gain	AAB	1.06448	Zfp640,ENSMUSG00000074830
13	67970000	68119999	3	gain	AAB	0.619056	-
13	74480000	74569999	3	gain	AAA	37.3846	Zfp825,ENSMUSG00000069208
13	77390000	77479999	3	gain	AAB	15.8893	2210408I21Rik,ENSMUSG00000071252
13	86270000	86359999	3	gain	AAB	7.09524	-
13	100320000	100459999	3	gain	AAB	2.18469	Naip3,ENSMUSG00000082956|Rpl31-ps13,ENSMUSG00000051723|Naip1,ENSMUSG00000021640
13	119550000	119599999	5	gain	AAABB	10.8072	Gm7120,ENSMUSG00000074634
13	119560000	119639999	10	gain	AAAAAAABBB	7.59932	Gm7120,ENSMUSG00000074634|Gm21967,ENSMUSG00000094114|Ccl28,ENSMUSG00000074715
13	119600000	119649999	6	gain	AAAABB	7.10013	Gm7120,ENSMUSG00000074634|Gm21967,ENSMUSG00000094114|Ccl28,ENSMUSG00000074715
13	119610000	119659999	4	gain	AAAB	16.1911	Gm7120,ENSMUSG00000074634|Gm21967,ENSMUSG00000094114|Ccl28,ENSMUSG00000074715
13	120200000	120329999	3	gain	AAB	17.748	Gm21762,ENSMUSG00000094027|Gm21731,ENSMUSG00000063846|AF067061,ENSMUSG00000095071|BC147527,ENSMUSG00000094796|Tcstv3,ENSMUSG00000095821|Gm20900,ENSMUSG00000078180
14	43210000	43269999	4	gain	AAAB	23.3938	Gm7316,ENSMUSG00000090385|Gm8122,ENSMUSG00000094784|Gm8126,ENSMUSG00000090634
14	43230000	43399999	7	gain	AAAAABB	19.0643	Gm17153,ENSMUSG00000091815|Gm17155,ENSMUSG00000091832|Gm17154,ENSMUSG00000091481|Gm9597,ENSMUSG00000090788|Gm8122,ENSMUSG00000094784|Gm8126,ENSMUSG00000090634|Gm8127,ENSMUSG00000090713|Gm9732,ENSMUSG00000090440|1700001F09Rik,ENSMUSG00000095384
14	43470000	43569999	4	gain	AAAB	29.8803	Gm3216,ENSMUSG00000090332|Gm5799,ENSMUSG00000091477
14	45770000	45859999	3	gain	AAB	11.0766	Gm15218,ENSMUSG00000085866|Gm8317,ENSMUSG00000084276
14	51550000	51639999	4	gain	AABB	4.16777	Gm7247,ENSMUSG00000068399|Gm5622,ENSMUSG00000079244|Gm17175,ENSMUSG00000091142|Gm17174,ENSMUSG00000096024|Gm17078,ENSMUSG00000094715|Gm4181,ENSMUSG00000091296|Gm16290,ENSMUSG00000089836
15	3300000	4759999	3	gain	AAB	19.1223	Gm2093,ENSMUSG00000097662|Gm4823,ENSMUSG00000098177|BC037032,ENSMUSG00000087221|Gm15632,ENSMUSG00000086297|Ccdc152,ENSMUSG00000091119|Ghr,ENSMUSG00000055737|Fbxo4,ENSMUSG00000022184|AW549877,ENSMUSG00000041935|Oxct1,ENSMUSG00000022186|Plcxd3,ENSMUSG00000049148|C6,ENSMUSG00000022181|Gm22031,ENSMUSG00000080595|Gm23228,ENSMUSG00000087921
15	4720000	5259999	3	gain	AAB	7.24143	Gm16077,ENSMUSG00000080720|Gm15938,ENSMUSG00000087532|Gm15937,ENSMUSG00000084024|C6,ENSMUSG00000022181|Mroh2b,ENSMUSG00000022155|C7,ENSMUSG00000079105|Card6,ENSMUSG00000041849|Rpl37,ENSMUSG00000041841|Gm10250,ENSMUSG00000068706|Prkaa1,ENSMUSG00000050697|Ttc33,ENSMUSG00000022151|Ptger4,ENSMUSG00000039942|Gm25652,ENSMUSG00000065714|Snord72,ENSMUSG00000077737
15	5220000	6029999	3	gain	AAB	2.83829	Ptger4,ENSMUSG00000039942|,ENSMUSG00000098565
15	7710000	8529999	3	gain	AAB	4.89334	Gm2348,ENSMUSG00000078850|Gdnf,ENSMUSG00000022144|Wdr70,ENSMUSG00000039828|Nup155,ENSMUSG00000022142|2410089E03Rik,ENSMUSG00000039801|Nipbl,ENSMUSG00000022141|Gm2310,ENSMUSG00000095663|,ENSMUSG00000098281|Gm24144,ENSMUSG00000064566
15	8490000	9029999	3	gain	AAB	14.3672	Gm2348,ENSMUSG00000078850|Gm5210,ENSMUSG00000098190|Gm2310,ENSMUSG00000095663|Slc1a3,ENSMUSG00000005360|Ranbp3l,ENSMUSG00000048424
15	9050000	9639999	3	gain	AAB	17.5635	Ranbp3l,ENSMUSG00000048424|Nadk2,ENSMUSG00000022253|Skp2,ENSMUSG00000054115|Lmbrd2,ENSMUSG00000039704|Ugt3a1,ENSMUSG00000072664|Ugt3a2,ENSMUSG00000049152|Capsl,ENSMUSG00000039676|Il7r,ENSMUSG00000003882|Spef2,ENSMUSG00000072663
15	12630000	14279999	3	gain	AAB	1.44298	6030458C11Rik,ENSMUSG00000022195|Drosha,ENSMUSG00000022191|Cdh6,ENSMUSG00000039385|Gm24302,ENSMUSG00000095842|Gm24664,ENSMUSG00000089564
15	14240000	14559999	3	gain	AAB	1.72964	Gm9630,ENSMUSG00000095874
15	14520000	15479999	3	gain	AAB	3.83788	Gm22104,ENSMUSG00000080385|Gm24080,ENSMUSG00000092919
15	18990000	19289999	3	gain	AAB	7.65754	Cdh10,ENSMUSG00000022321
15	19250000	19519999	3	gain	AAB	8.74513	-
15	19570000	19719999	3	gain	AAB	7.07055	-
15	19740000	24849999	3	gain	AAB	0.373024	Gm5803,ENSMUSG00000021927|Gm19840,ENSMUSG00000091194|Acot10,ENSMUSG00000047565|Cdh12,ENSMUSG00000040452|Cdh18,ENSMUSG00000040420|Gm25976,ENSMUSG00000089320|Gm25101,ENSMUSG00000095678|Gm24656,ENSMUSG00000094031|,ENSMUSG00000098821|Gm23980,ENSMUSG00000087760|Gm22810,ENSMUSG00000064675|Gm25711,ENSMUSG00000089258|,ENSMUSG00000098700
15	24810000	26109999	3	gain	AAB	5.03117	Gm2824,ENSMUSG00000097452|Gm2862,ENSMUSG00000089639|9230109A22Rik,ENSMUSG00000051237|Basp1,ENSMUSG00000045763|Gm5468,ENSMUSG00000056089|Myo10,ENSMUSG00000022272|Fam134b,ENSMUSG00000022270|Zfp622,ENSMUSG00000052253|Gm22810,ENSMUSG00000064675|,ENSMUSG00000098719
15	26070000	28479999	3	gain	AAB	4.67385	March11,ENSMUSG00000022269|Fbxl7,ENSMUSG00000043556|Gm6576,ENSMUSG00000090544|Ank,ENSMUSG00000022265|Fam105b,ENSMUSG00000046034|Fam105a,ENSMUSG00000056069|Trio,ENSMUSG00000022263|Dnah5,ENSMUSG00000022262|,ENSMUSG00000098416|Gm23903,ENSMUSG00000088191
15	28440000	31459999	3	gain	AAB	1.07992	Gm6361,ENSMUSG00000068964|Dnah5,ENSMUSG00000022262|Ctnnd2,ENSMUSG00000022240|Dap,ENSMUSG00000039168|Fam136b-ps,ENSMUSG00000055416|Ankrd33b,ENSMUSG00000022237|Ropn1l,ENSMUSG00000022236|March6,ENSMUSG00000039100|Mir3964,ENSMUSG00000092639|Gm23033,ENSMUSG00000088621|Gm24487,ENSMUSG00000094704|Gm26416,ENSMUSG00000077468|Gm24554,ENSMUSG00000089279|Gm23956,ENSMUSG00000087836|Gm26163,ENSMUSG00000065726|…
15	31420000	32779999	3	gain	AAB	1.87299	0610007N19Rik,ENSMUSG00000096956|Gm6361,ENSMUSG00000068964|Ropn1l,ENSMUSG00000022236|March6,ENSMUSG00000039100|Cmbl,ENSMUSG00000022235|Cct5,ENSMUSG00000022234|Fam173b,ENSMUSG00000039065|Tas2r119,ENSMUSG00000045267|Sema5a,ENSMUSG00000022231|Snord123,ENSMUSG00000089317
15	32740000	33559999	3	gain	AAB	1.71374	Sdc2,ENSMUSG00000022261|Cpq,ENSMUSG00000039007|1700084J12Rik,ENSMUSG00000058101
15	37870000	38739999	3	gain	AAB	16.7638	Gm8705,ENSMUSG00000097376|Gm26863,ENSMUSG00000097645|Gm26704,ENSMUSG00000097875|Gm3362,ENSMUSG00000085442|Rrm2b,ENSMUSG00000022292|Ubr5,ENSMUSG00000037487|Odf1,ENSMUSG00000061923|Klf10,ENSMUSG00000037465|Azin1,ENSMUSG00000037458|Atp6v1c1,ENSMUSG00000022295|Gm22353,ENSMUSG00000065852|,ENSMUSG00000099110|Gm24098,ENSMUSG00000096567
15	38880000	39689999	3	gain	AAB	4.18345	Gm26704,ENSMUSG00000097875|Gm9522,ENSMUSG00000098021|Baalc,ENSMUSG00000022296|Fzd6,ENSMUSG00000022297|Cthrc1,ENSMUSG00000054196|Slc25a32,ENSMUSG00000022299|Dcaf13,ENSMUSG00000022300|Rims2,ENSMUSG00000037386|Gm25381,ENSMUSG00000095297|Gm24789,ENSMUSG00000077470|n-R5s39,ENSMUSG00000084562
15	39650000	40979999	3	gain	AAB	3.06694	Gm16291,ENSMUSG00000087695|Gm16294,ENSMUSG00000056332|Rims2,ENSMUSG00000037386|Dcstamp,ENSMUSG00000022303|Dpys,ENSMUSG00000022304|Lrp12,ENSMUSG00000022305|9330182O14Rik,ENSMUSG00000094112|Zfpm2,ENSMUSG00000022306|Gm25958,ENSMUSG00000092855
15	40940000	41719999	3	gain	AAB	3.77548	4930555K19Rik,ENSMUSG00000048559|Zfpm2,ENSMUSG00000022306|Oxr1,ENSMUSG00000022307
15	41680000	44439999	3	gain	AAB	0.720907	Gm26854,ENSMUSG00000097232|Gm17473,ENSMUSG00000097805|Gm9658,ENSMUSG00000098002|Oxr1,ENSMUSG00000022307|Abra,ENSMUSG00000042895|Angpt1,ENSMUSG00000022309|Rspo2,ENSMUSG00000051920|Eif3e,ENSMUSG00000022336|Gm10373,ENSMUSG00000072592|Emc2,ENSMUSG00000022337|Tmem74,ENSMUSG00000054409|Trhr,ENSMUSG00000038760|Nudcd1,ENSMUSG00000038736|Eny2,ENSMUSG00000022338|Gm22392,ENSMUSG00000094551|Gm24751,ENSMUSG00…
15	44400000	44499999	3	gain	AAA	37.8451	Nudcd1,ENSMUSG00000038736|Eny2,ENSMUSG00000022338|Pkhd1l1,ENSMUSG00000038725|Gm22392,ENSMUSG00000094551
15	44720000	44949999	3	gain	AAB	21.0405	2310069G16Rik,ENSMUSG00000097102|A930017M01Rik,ENSMUSG00000060530|Sybu,ENSMUSG00000022340|Gm24768,ENSMUSG00000089137|Gm23343,ENSMUSG00000089589
15	44920000	46359999	3	gain	AAB	0.971382	Gm5471,ENSMUSG00000058463|Gm5472,ENSMUSG00000096157|Kcnv1,ENSMUSG00000022342|Gm26063,ENSMUSG00000065312|Gm24768,ENSMUSG00000089137|Gm23343,ENSMUSG00000089589
15	48760000	49569999	3	gain	AAB	2.44026	Csmd3,ENSMUSG00000022311|Gm23848,ENSMUSG00000065760|Gm23185,ENSMUSG00000089314
15	49530000	53109999	3	gain	AAB	0.633574	Trps1,ENSMUSG00000038679|Eif3h,ENSMUSG00000022312|Utp23,ENSMUSG00000022313|Rad21,ENSMUSG00000022314|Aard,ENSMUSG00000068522|Slc30a8,ENSMUSG00000022315|Gm10020,ENSMUSG00000057262|Med30,ENSMUSG00000038622|Ext1,ENSMUSG00000061731|Gm23848,ENSMUSG00000065760|Mir1907,ENSMUSG00000084458|Gm23545,ENSMUSG00000088830|Gm23267,ENSMUSG00000094481
15	53070000	54999999	3	gain	AAB	20.155	Gm26684,ENSMUSG00000097286|Gm26933,ENSMUSG00000097938|Gm5215,ENSMUSG00000050978|Gm7577,ENSMUSG00000098237|Ext1,ENSMUSG00000061731|Samd12,ENSMUSG00000058656|Gm7489,ENSMUSG00000072584|Tnfrsf11b,ENSMUSG00000063727|Colec10,ENSMUSG00000038591|Mal2,ENSMUSG00000024479|Nov,ENSMUSG00000037362|Enpp2,ENSMUSG00000022425|Gm23200,ENSMUSG00000077567|Gm23433,ENSMUSG00000087805
15	54960000	56649999	3	gain	AAB	8.14535	Gm26684,ENSMUSG00000097286|Taf2,ENSMUSG00000037343|Dscc1,ENSMUSG00000022422|Gm9920,ENSMUSG00000053749|Deptor,ENSMUSG00000022419|Col14a1,ENSMUSG00000022371|Mrpl13,ENSMUSG00000022370|Mtbp,ENSMUSG00000022369|Sntb1,ENSMUSG00000060429|Gm26296,ENSMUSG00000095792
15	56610000	60209999	3	gain	AAB	2.35941	Has2os,ENSMUSG00000086541|Gm16006,ENSMUSG00000090002|9330154K18Rik,ENSMUSG00000047807|Gm15943,ENSMUSG00000086801|Gm20712,ENSMUSG00000093677|Gm5045,ENSMUSG00000025922|Zfp572,ENSMUSG00000098528|Gm7083,ENSMUSG00000093849|Gm7713,ENSMUSG00000071750|Has2,ENSMUSG00000022367|Slc22a22,ENSMUSG00000022366|Zhx2,ENSMUSG00000071757|Derl1,ENSMUSG00000022365|Tbc1d31,ENSMUSG00000022364|Fam83a,ENSMUSG00000051225|9…
15	60170000	60659999	3	gain	AAA	21.8141	-
15	60620000	64669999	3	gain	AAB	0.558979	9930014A18Rik,ENSMUSG00000097493|Pvt1,ENSMUSG00000097039|H2afy3,ENSMUSG00000056590|Gm5473,ENSMUSG00000095812|Gm20717,ENSMUSG00000093695|Fam84b,ENSMUSG00000072568|A1bg,ENSMUSG00000022347|Myc,ENSMUSG00000022346|Gsdmc,ENSMUSG00000079025|Gsdmcl2,ENSMUSG00000093867|Gsdmc2,ENSMUSG00000056293|Gsdmcl1,ENSMUSG00000062543|Gsdmc3,ENSMUSG00000055827|Gsdmc4,ENSMUSG00000055748|Fam49b,ENSMUSG00000022378|Asap1,E…
15	64630000	66359999	3	gain	AAB	1.00709	Gm5046,ENSMUSG00000072541|Gm20405,ENSMUSG00000092495|Gm2991,ENSMUSG00000092454|,ENSMUSG00000099013|,ENSMUSG00000099054|Adcy8,ENSMUSG00000022376|Gm21798,ENSMUSG00000094296|Gm21961,ENSMUSG00000079024|Efr3a,ENSMUSG00000015002|Oc90,ENSMUSG00000015001|Hhla1,ENSMUSG00000072511|Kcnq3,ENSMUSG00000056258|Gm23907,ENSMUSG00000077783
15	66320000	68569999	3	gain	AAB	1.1638	Gm17140,ENSMUSG00000090464|Gm17035,ENSMUSG00000091479|Gm2895,ENSMUSG00000091412|Gm10240,ENSMUSG00000068397|Gm26621,ENSMUSG00000096967|Gm20732,ENSMUSG00000093387|Lrrc6,ENSMUSG00000022375|Tmem71,ENSMUSG00000036944|Phf20l1,ENSMUSG00000072501|Tg,ENSMUSG00000053469|Sla,ENSMUSG00000022372|Wisp1,ENSMUSG00000005124|Ndrg1,ENSMUSG00000005125|St3gal1,ENSMUSG00000013846|Zfat,ENSMUSG00000022335|Mir30b,ENSMUSG…
15	68530000	69619999	3	gain	AAB	2.13656	Khdrbs3,ENSMUSG00000022332|Gm7125,ENSMUSG00000069996|Gm24834,ENSMUSG00000080426|Gm25987,ENSMUSG00000096689|Gm24232,ENSMUSG00000077502
15	69820000	72139999	3	gain	AAB	1.82017	Col22a1,ENSMUSG00000079022|Fam135b,ENSMUSG00000036800|Gm16308,ENSMUSG00000090237|Gm22519,ENSMUSG00000088895
15	72100000	73179999	3	gain	AAB	2.5883	Ago2,ENSMUSG00000036698|Chrac1,ENSMUSG00000068391|Gm3150,ENSMUSG00000096173|Trappc9,ENSMUSG00000047921|Kcnk9,ENSMUSG00000036760|Gm23217,ENSMUSG00000095129|Gm26322,ENSMUSG00000088364|Gm24390,ENSMUSG00000095149
15	73650000	75079999	3	gain	AAB	0.731162	Gpr20,ENSMUSG00000045281|Ptp4a3,ENSMUSG00000059895|Mroh5,ENSMUSG00000072487|Gm6569,ENSMUSG00000086361|Bai1,ENSMUSG00000034730|Mroh4,ENSMUSG00000022603|Arc,ENSMUSG00000022602|Jrk,ENSMUSG00000046380|4933427E11Rik,ENSMUSG00000044276|Psca,ENSMUSG00000022598|Them6,ENSMUSG00000056665|Slurp1,ENSMUSG00000022596|Lypd2,ENSMUSG00000022595|2300005B03Rik,ENSMUSG00000075605|Lynx1,ENSMUSG00000022594|Ly6d,ENSMUS…
15	75040000	75129999	16	gain	AAAAAAAAAABBBBBB	38.534	Ly6c1,ENSMUSG00000079018|Ly6c2,ENSMUSG00000022584
15	75090000	75769999	3	gain	AAB	1.05062	Ly6c2,ENSMUSG00000022584|Ly6g,ENSMUSG00000022582|BC025446,ENSMUSG00000047728|Gm10238,ENSMUSG00000068348|Ly6f,ENSMUSG00000022583|9030619P08Rik,ENSMUSG00000053168|Gm20654,ENSMUSG00000093626|Ly6h,ENSMUSG00000022577|Gpihbp1,ENSMUSG00000022579|Zfp41,ENSMUSG00000047003|Top1mt,ENSMUSG00000000934|Rhpn1,ENSMUSG00000022580|Mafa,ENSMUSG00000047591|Zc3h3,ENSMUSG00000075600|,ENSMUSG00000099034|Gm15945,ENSMUSG…
15	75730000	77479999	3	gain	AAB	2.36251	1700109K24Rik,ENSMUSG00000097267|Mafa,ENSMUSG00000047591|Zc3h3,ENSMUSG00000075600|Gsdmd,ENSMUSG00000022575|Mroh6,ENSMUSG00000098678|Naprt1,ENSMUSG00000022574|Eef1d,ENSMUSG00000055762|Pycrl,ENSMUSG00000022571|Tsta3,ENSMUSG00000022570|Zfp623,ENSMUSG00000050846|Zfp707,ENSMUSG00000034429|Ccdc166,ENSMUSG00000098176|Mapk15,ENSMUSG00000063704|Fam83h,ENSMUSG00000046761|Scrib,ENSMUSG00000022568|Puf60,ENSM…
15	77530000	77629999	3	gain	AAB	2.88834	Gm8221,ENSMUSG00000095704|Apol7c,ENSMUSG00000044309|Apol10b,ENSMUSG00000050014
15	77590000	77689999	5	gain	AAABB	2.67298	Gm8221,ENSMUSG00000095704|Apol10b,ENSMUSG00000050014|Apol11b,ENSMUSG00000091694
15	77650000	80629999	3	gain	AAB	0.820654	Gm17638,ENSMUSG00000097057|Gm26634,ENSMUSG00000097085|Gm26884,ENSMUSG00000097128|A730060N03Rik,ENSMUSG00000092375|Gm6723,ENSMUSG00000068226|1700027A07Rik,ENSMUSG00000084864|Gm10863,ENSMUSG00000075555|Gm17209,ENSMUSG00000091135|Gm20420,ENSMUSG00000092494|Gm16059,ENSMUSG00000085802|Gm16575,ENSMUSG00000089796|Gm16576,ENSMUSG00000087543|Apol7e,ENSMUSG00000071716|Apol9b,ENSMUSG00000068246|Apol8,ENSMUS…
15	80590000	83639999	3	gain	AAB	6.47502	Gm17597,ENSMUSG00000097613|AW121686,ENSMUSG00000097301|Gm6612,ENSMUSG00000058357|4930483J18Rik,ENSMUSG00000047938|Gm17025,ENSMUSG00000091492|Gm18284,ENSMUSG00000092325|Gm5805,ENSMUSG00000061848|Gm5806,ENSMUSG00000047347|Gm5062,ENSMUSG00000058613|Gm17206,ENSMUSG00000090964|1700001L05Rik,ENSMUSG00000075511|Gm5417,ENSMUSG00000049414|Grap2,ENSMUSG00000042351|Fam83f,ENSMUSG00000022408|Tnrc6b,ENSMUSG00…
15	83600000	85519999	3	gain	AAB	5.69777	Arhgap8,ENSMUSG00000078954|Prr5,ENSMUSG00000036106|Ldoc1l,ENSMUSG00000055745|1810041L15Rik,ENSMUSG00000062760|Parvg,ENSMUSG00000022439|Parvb,ENSMUSG00000022438|Samm50,ENSMUSG00000022437|Pnpla3,ENSMUSG00000041653|Pnpla5,ENSMUSG00000018868|Sult4a1,ENSMUSG00000018865|Efcab6,ENSMUSG00000022441|Mpped1,ENSMUSG00000041708|Phf21b,ENSMUSG00000016624|Nup50,ENSMUSG00000016619|5031439G07Rik,ENSMUSG0000003604…
15	85480000	86449999	3	gain	AAB	2.3533	AU022754,ENSMUSG00000097209|7530416G11Rik,ENSMUSG00000096607|Gm4825,ENSMUSG00000063548|Wnt7b,ENSMUSG00000022382|Ppara,ENSMUSG00000022383|Cdpf1,ENSMUSG00000064284|Pkdrej,ENSMUSG00000052496|Ttc38,ENSMUSG00000035944|Gtse1,ENSMUSG00000022385|Trmu,ENSMUSG00000022386|Celsr1,ENSMUSG00000016028|Gramd4,ENSMUSG00000035900|Cerk,ENSMUSG00000035891|Tbc1d22a,ENSMUSG00000051864|Gm15722,ENSMUSG00000089680|Gm1556…
15	86410000	88599999	3	gain	AAB	2.08536	Tbc1d22a,ENSMUSG00000051864|Fam19a5,ENSMUSG00000054863|Gm23416,ENSMUSG00000093261|,ENSMUSG00000098938|n-R5s42,ENSMUSG00000064631
15	88560000	91109999	3	gain	AAB	2.73652	Gm26798,ENSMUSG00000097578|Zdhhc25,ENSMUSG00000054117|Brd1,ENSMUSG00000022387|Zbed4,ENSMUSG00000034333|Alg12,ENSMUSG00000035845|Creld2,ENSMUSG00000023272|Pim3,ENSMUSG00000035828|Ttll8,ENSMUSG00000022388|Mlc1,ENSMUSG00000035805|Mov10l1,ENSMUSG00000015365|Panx2,ENSMUSG00000058441|Trabd,ENSMUSG00000015363|Selo,ENSMUSG00000035757|Tubgcp6,ENSMUSG00000051786|Hdac10,ENSMUSG00000062906|Mapk12,ENSMUSG0000…
15	91140000	91899999	3	gain	AAB	5.01289	Abcd2,ENSMUSG00000055782|CN725425,ENSMUSG00000078932|Slc2a13,ENSMUSG00000036298|Lrrk2,ENSMUSG00000036273|Smgc,ENSMUSG00000047295|Muc19,ENSMUSG00000044021|Gm15383,ENSMUSG00000084240|Gm15381,ENSMUSG00000081771|4933438A12Rik,ENSMUSG00000086160|Gm15382,ENSMUSG00000083083|Gm25389,ENSMUSG00000087965|Gm24647,ENSMUSG00000087737
15	91910000	94199999	3	gain	AAB	1.73817	Prickle1,ENSMUSG00000036158|Pphln1,ENSMUSG00000036167|Zcrb1,ENSMUSG00000022635|Yaf2,ENSMUSG00000022634|Gxylt1,ENSMUSG00000036197|Pdzrn4,ENSMUSG00000036218|Cntn1,ENSMUSG00000055022|Gm26760,ENSMUSG00000097068|Muc19,ENSMUSG00000044021|Gm4335,ENSMUSG00000097989|Gm26371,ENSMUSG00000088454|Gm24447,ENSMUSG00000065911
15	94160000	97599999	3	gain	AAB	1.62334	Adamts20,ENSMUSG00000022449|4833422M21Rik,ENSMUSG00000097619|Pus7l,ENSMUSG00000033356|Irak4,ENSMUSG00000059883|Twf1,ENSMUSG00000022451|Tmem117,ENSMUSG00000063296|Nell2,ENSMUSG00000022454|Dbx2,ENSMUSG00000045608|A130051J06Rik,ENSMUSG00000097643|Ano6,ENSMUSG00000064210|Gm17546,ENSMUSG00000078648|Arid2,ENSMUSG00000033237|Scaf11,ENSMUSG00000033228|Slc38a1,ENSMUSG00000023169|Slc38a2,ENSMUSG00000022462…
15	97560000	100559999	3	gain	AAB	0.993525	Tfcp2,ENSMUSG00000009733|Csrnp2,ENSMUSG00000044636|Letmd1,ENSMUSG00000037353|Gm5475,ENSMUSG00000087444|Slc11a2,ENSMUSG00000023030|Higd1c,ENSMUSG00000093550|Mettl7a2,ENSMUSG00000056487|AB099516,ENSMUSG00000093789|B130046B21Rik,ENSMUSG00000097414|4930578M01Rik,ENSMUSG00000097587|5330439K02Rik,ENSMUSG00000097827|Rpap3,ENSMUSG00000022466|Endou,ENSMUSG00000022468|Rapgef3,ENSMUSG00000022469|Slc48a1,ENS…
15	100520000	101949999	3	gain	AAB	5.67868	,ENSMUSG00000098598|Bin2,ENSMUSG00000098112|Smagp,ENSMUSG00000053559|Dazap2,ENSMUSG00000000346|Pou6f1,ENSMUSG00000009739|Tfcp2,ENSMUSG00000009733|Cela1,ENSMUSG00000023031|Galnt6,ENSMUSG00000037280|C330013E15Rik,ENSMUSG00000097093|A330009N23Rik,ENSMUSG00000097915|Slc4a8,ENSMUSG00000023032|Scn8a,ENSMUSG00000023033|Fignl2,ENSMUSG00000095440|Ankrd33,ENSMUSG00000047034|Acvrl1,ENSMUSG00000000530|Acvr1b…
15	101960000	103669999	3	gain	AAB	4.21193	D930007P13Rik,ENSMUSG00000097003|Gm9918,ENSMUSG00000097050|Gm26518,ENSMUSG00000097234|Krt8,ENSMUSG00000049382|Krt18,ENSMUSG00000023043|Eif4b,ENSMUSG00000058655|Tenc1,ENSMUSG00000037003|Spryd3,ENSMUSG00000036966|Igfbp6,ENSMUSG00000023046|Soat2,ENSMUSG00000023045|Csad,ENSMUSG00000023044|Zfp740,ENSMUSG00000046897|Itgb7,ENSMUSG00000001281|Rarg,ENSMUSG00000001288|Mfsd5,ENSMUSG00000045665|Espl1,ENSMUSG…
15	103710000	103889999	3	gain	AAB	25.0331	Mucl1,ENSMUSG00000060311|Gm22852,ENSMUSG00000095047
16	3070000	3119999	5	gain	AAAAA	22.6154	-
16	3080000	3159999	7	gain	AAAAABB	13.7823	-
16	3120000	3169999	4	gain	AAAB	10.2772	-
16	3130000	3189999	3	gain	AAB	8.47743	-
16	3200000	3249999	5	gain	AAAAB	24.02	Gm23215,ENSMUSG00000095122
16	3210000	3259999	7	gain	AAAAABB	38.602	Gm23215,ENSMUSG00000095122
16	3220000	3289999	8	gain	AAAAAABB	13.761	Gm23215,ENSMUSG00000095122
16	3250000	3299999	6	gain	AAAAAB	39.5973	-
16	3260000	3309999	4	gain	AAAB	18.5872	-
16	3270000	3339999	3	gain	AAA	38.373	-
16	3300000	3349999	4	gain	AAAB	14.4289	-
16	10920000	11009999	3	gain	AAB	13.812	Gm4262,ENSMUSG00000097056|Litaf,ENSMUSG00000022500|Gm26268,ENSMUSG00000093897|Gm24961,ENSMUSG00000088543
16	57350000	57439999	3	gain	AAA	18.0798	Cmss1,ENSMUSG00000022748|Filip1l,ENSMUSG00000043336
16	83220000	83309999	4	gain	AABB	24.2698	-
17	2960000	3089999	7	gain	AAAAABB	20.5456	Gm10232,ENSMUSG00000068141|Gm16569,ENSMUSG00000089690|Gm5479,ENSMUSG00000044697|Pisd-ps2,ENSMUSG00000023795|Gm25909,ENSMUSG00000088244
17	6190000	6279999	3	gain	AAB	9.58822	Ppp1r2-ps6,ENSMUSG00000095869|Tulp4,ENSMUSG00000034377|Tmem181a,ENSMUSG00000038141
17	6240000	6369999	3	gain	AAB	2.22956	Gm26848,ENSMUSG00000097723|Ppp1r2-ps6,ENSMUSG00000095869|Ppp1r2-ps1,ENSMUSG00000094843|Tulp4,ENSMUSG00000034377|Tmem181a,ENSMUSG00000038141|Dynlt1a,ENSMUSG00000092074
17	6330000	6429999	3	gain	AAB	5.66368	Gm26848,ENSMUSG00000097723
17	6520000	6669999	4	gain	AABB	21.1935	Dynlt1c,ENSMUSG00000000579|Tmem181c-ps,ENSMUSG00000093880|Dynlt1f,ENSMUSG00000095677
17	6630000	6749999	3	gain	AAB	2.48516	Dynlt1f,ENSMUSG00000095677|Sytl3,ENSMUSG00000041831|Ezr,ENSMUSG00000052397
17	13150000	13269999	3	gain	AAB	6.32164	Smok2a,ENSMUSG00000073458|Smok2b,ENSMUSG00000073457|Gm26500,ENSMUSG00000093998
17	13290000	13479999	3	gain	AAB	9.94026	Tcp10c,ENSMUSG00000052469|Gm8597,ENSMUSG00000079712|Rnu6,ENSMUSG00000095132|Gm25730,ENSMUSG00000095446
17	13510000	13599999	11	gain	AAAAAAABBBB	9.54599	Gm16050,ENSMUSG00000090211|2700054A10Rik,ENSMUSG00000038347|Tcte2,ENSMUSG00000038347|Gm8603,ENSMUSG00000060417|Smok4a,ENSMUSG00000079711|Gm26375,ENSMUSG00000095184
17	14930000	15079999	3	gain	AAB	26.955	Gm7393,ENSMUSG00000092577|Wdr27,ENSMUSG00000046991|1600012H06Rik,ENSMUSG00000050088|Phf10,ENSMUSG00000023883|Gm3417,ENSMUSG00000036648|9030025P20Rik,ENSMUSG00000073455|Gm3448,ENSMUSG00000079710|Gm3435,ENSMUSG00000079709|Tcte3,ENSMUSG00000079707|Ermard,ENSMUSG00000036552
17	30410000	30469999	3	gain	AAB	19.2677	Btbd9,ENSMUSG00000062202
17	30430000	30939999	4	gain	AABB	0.569206	Glp1r,ENSMUSG00000024027|Dnah8,ENSMUSG00000033826|Glo1,ENSMUSG00000024026|Gm9874,ENSMUSG00000052388|Btbd9,ENSMUSG00000062202|Gm24661,ENSMUSG00000094785
17	36190000	36279999	3	gain	AAB	8.58612	Gm4246,ENSMUSG00000092240|Gm20447,ENSMUSG00000092306|Gm8835,ENSMUSG00000092457|Gm5682,ENSMUSG00000092265|Gm20392,ENSMUSG00000092362|Gm10074,ENSMUSG00000060087|Gm20545,ENSMUSG00000092428|Gm18604,ENSMUSG00000092612|Gm20391,ENSMUSG00000092363|Gm4252,ENSMUSG00000092502|Gm20546,ENSMUSG00000092392|Gm6633,ENSMUSG00000092317|H2-T3,ENSMUSG00000054128|Rpp21,ENSMUSG00000024446|Trim39,ENSMUSG00000045409|Gm22…
17	38450000	38519999	3	gain	AAB	6.62306	Gm6726,ENSMUSG00000092316
17	38480000	38629999	5	gain	AAABB	7.71894	Gm20410,ENSMUSG00000092244
17	38590000	38659999	4	gain	AAAB	6.74297	Gm20516,ENSMUSG00000092342
17	40230000	40349999	3	gain	AAB	4.69279	Crisp3,ENSMUSG00000025433|Crisp1,ENSMUSG00000025431
18	3070000	3159999	3	gain	AAB	18.3966	Vmn1r238,ENSMUSG00000091539|Vmn1r-ps152,ENSMUSG00000093444
18	40260000	40349999	4	gain	AAAB	35.603	Kctd16,ENSMUSG00000051401
18	55530000	55619999	3	gain	AAB	16.9071	-
19	45610000	45699999	3	gain	AAB	18.0756	Fbxw4,ENSMUSG00000040913
19	58070000	58159999	3	gain	AAB	7.35484	Atrnl1,ENSMUSG00000054843
19	61220000	61309999	3	gain	AAB	10.2177	Csf2ra,ENSMUSG00000059326|Gm21060,ENSMUSG00000095993
X	5050000	5249999	3	gain	AAB	30.4453	Gm14370,ENSMUSG00000094358|Gm14367,ENSMUSG00000080792|Gm14365,ENSMUSG00000094401
X	25330000	25449999	3	gain	AAB	15.5366	Gm1989,ENSMUSG00000096724
X	31120000	31259999	6	gain	AAAABB	6.25696	Spin2f,ENSMUSG00000095754
X	32530000	32629999	3	gain	AAB	27.5787	Gmcl1l,ENSMUSG00000094309
X	33880000	34039999	3	gain	AAB	37.7619	Gm2964,ENSMUSG00000096915|Gm21870,ENSMUSG00000094564
X	75610000	75739999	3	gain	AAB	18.584	Gm15064,ENSMUSG00000082349|Gm15065,ENSMUSG00000082551|4933407K13Rik,ENSMUSG00000087396|Gm7153,ENSMUSG00000081996
X	76550000	76639999	6	gain	AAAABB	5.30742	4930468A15Rik,ENSMUSG00000079525|Gm14716,ENSMUSG00000082824
X	169960000	170039999	7	gain	AAAAABB	9.47527	G530011O06Rik,ENSMUSG00000072844|Gm15726,ENSMUSG00000087263|Gm15247,ENSMUSG00000086695|Mid1,ENSMUSG00000035299|Gm21887,ENSMUSG00000095562
X	170000000	170049999	5	gain	AAABB	22.9997	Mid1,ENSMUSG00000035299|Gm21887,ENSMUSG00000095562
X	170690000	170749999	3	gain	AAB	11.2305	Gm15069,ENSMUSG00000096661
X	170770000	170899999	6	gain	AAAABB	3.65354	Gm15068,ENSMUSG00000094276

## Sheet: K1735_M2_VS_K1735_P_CNVs
Chr	Start	End	predicted_copy_number	type_of_alt	genotype	perc_of_uncertain	status	perc_germ	Overlap_genes
5	112760000	112909999	3	gain	AAB	15.1459	somatic	0	Myo18b,ENSMUSG00000072720|1700095B10Rik,ENSMUSG00000098230
5	124330000	124549999	3	gain	AAB	10.4669	somatic	0	Gm15621,ENSMUSG00000082402|2810006K23Rik,ENSMUSG00000047635|Cdk2ap1,ENSMUSG00000029394|Sbno1,ENSMUSG00000038095|Setd8,ENSMUSG00000049327|Rilpl2,ENSMUSG00000029401|Snrnp35,ENSMUSG00000029402|Rilpl1,ENSMUSG00000029392|Tmed2,ENSMUSG00000029390|,ENSMUSG00000099144
5	137030000	137129999	3	gain	AAB	14.6577	somatic	0	Vgf,ENSMUSG00000037428|Ap1s1,ENSMUSG00000004849|Serpine1,ENSMUSG00000037411|Trim56,ENSMUSG00000043279
9	113210000	113299999	3	gain	AAB	4.40353	somatic	0	-
18	8620000	8679999	3	gain	AAA	26.9986	somatic	0	-
18	8640000	8729999	4	gain	AAAA	23.8853	somatic	0	Gm5819,ENSMUSG00000092097|Gm26119,ENSMUSG00000093342
18	8690000	8759999	3	gain	AAA	4.87505	somatic	0	Gm5819,ENSMUSG00000092097|Gm26119,ENSMUSG00000093342
18	8720000	8779999	3	gain	AAA	4.70646	somatic	0	-
