# Supplementary material for: Comparative genomics reveals that loss of lunatic fringe (LFNG) promotes melanoma metastasis
Source: Mol Oncol. 2018 Jan 7;12(2):239–55. doi: 10.1002/1878-0261.12161 (PMC5792739; doi:10.1002/1878-0261.12161)
Supplement: Supplementary file 20 — Table S6. Differentially Expressed genes identified across the comparisons of all the murine melanoma cell lines. Information on the 1430 genes that were differentially expressed throughout all the comparisons. [file MOL2-12-239-s020.xlsx]

## Sheet: Murine_melanoma_lines_DE_genes_
Supplementary Table 6: Differentially Expressed genes identified across the comparisons of all the murine melanoma cell lines. Information on the 1430 genes that were differentially expressed throughout all the comparisons.
Human_GENE_ID	Human_gene_name	Relation_type	dN.dS	Percentage_of_identity	ENSEMBL_Mouse_GENE_ID	MGI_symbol	Murine_Overall_direction	B16_lines_direction	K1735_lines_direction	Num_of_Comp_DE	Num_of_Overexp_comparisons	Num_of_Underexp_comparisons	F10_VS_F0_log2FoldChange	F10_VS_F0_padj	F10_VS_F0_Direction	BL6_VS_F0_log2FoldChange	BL6_VS_F0_padj	BL6_VS_F0_Direction	BL6_VS_F10_log2FoldChange	BL6_VS_F10_padj	BL6_VS_F10_Direction	M2_VS_P_log2FoldChange	M2_VS_P_padj	M2_VS_P_Direction
ENSG00000160255	ITGB2	ortholog_one2many	NA	81.7945	ENSMUSG00000000290	Itgb2	OVER	OVER	NA	1	1	0	NA	NA	NA	NA	NA	NA	2.95961	1.37695e-41	OVER	NA	NA	NA
ENSG00000182866	LCK	ortholog_one2one	0.02228	96.8566	ENSMUSG00000000409	Lck	OVER	OVER	NA	1	1	0	2.29508	1.46469e-39	OVER	NA	NA	NA	NA	NA	NA	NA	NA	NA
ENSG00000077063	CTTNBP2	ortholog_one2one	0.21466	85.9138	ENSMUSG00000000416	Cttnbp2	OVER	OVER	NA	1	1	0	NA	NA	NA	NA	NA	NA	2.83418	5.59875e-53	OVER	NA	NA	NA
ENSG00000132170	PPARG	ortholog_one2one	0.04423	96.2376	ENSMUSG00000000440	Pparg	OVER	OVER	NA	2	2	0	NA	NA	NA	3.54366	1.65635e-30	OVER	5.05722	2.75077e-44	OVER	NA	NA	NA
ENSG00000108511	HOXB6	ortholog_one2one	0.01276	97.7679	ENSMUSG00000000690	Hoxb6	OVER	MIXED	OVER	3	2	1	3.82425	2.56351e-110	OVER	NA	NA	NA	-3.12635	3.82605e-67	UNDER	5.96828	2.45989e-80	OVER
ENSG00000142156	COL6A1	ortholog_one2one	NA	90.1463	ENSMUSG00000001119	Col6a1	OVER	OVER	NA	1	1	0	NA	NA	NA	NA	NA	NA	3.57949	1.04964e-26	OVER	NA	NA	NA
ENSG00000182871	COL18A1	ortholog_one2one	0.23416	72.8387	ENSMUSG00000001435	Col18a1	OVER	OVER	NA	2	2	0	NA	NA	NA	3.92989	1.33352e-103	OVER	3.20968	5.13281e-89	OVER	NA	NA	NA
ENSG00000005884	ITGA3	ortholog_one2one	0.12936	85.7279	ENSMUSG00000001507	Itga3	OVER	OVER	NA	1	1	0	NA	NA	NA	3.71287	7.87896e-56	OVER	NA	NA	NA	NA	NA	NA
ENSG00000141756	FKBP10	ortholog_one2one	0.06887	88.9845	ENSMUSG00000001555	Fkbp10	OVER	OVER	NA	2	2	0	2.83078	3.67019e-59	OVER	3.56644	3.30434e-192	OVER	NA	NA	NA	NA	NA	NA
ENSG00000171209	CSN3	ortholog_one2one	0.77136	37.8531	ENSMUSG00000001622	Csn3	OVER	NA	OVER	1	1	0	NA	NA	NA	NA	NA	NA	NA	NA	NA	3.87329	3.11433e-93	OVER
ENSG00000197757	HOXC6	ortholog_one2one	0	100	ENSMUSG00000001661	Hoxc6	OVER	NA	OVER	1	1	0	NA	NA	NA	NA	NA	NA	NA	NA	NA	4.81678	3.85719e-146	OVER
NA	NA	NA	NA	NA	ENSMUSG00000001665	Gstt3	OVER	NA	OVER	1	1	0	NA	NA	NA	NA	NA	NA	NA	NA	NA	2.99975	2.49291e-50	OVER
ENSG00000130881	LRP3	ortholog_one2one	0.04154	93.238	ENSMUSG00000001802	Lrp3	OVER	OVER	NA	2	2	0	NA	NA	NA	2.62365	1.28289e-20	OVER	3.53035	5.07429e-84	OVER	NA	NA	NA
ENSG00000119681	LTBP2	ortholog_one2one	0.16387	81.0443	ENSMUSG00000002020	Ltbp2	OVER	NA	OVER	1	1	0	NA	NA	NA	NA	NA	NA	NA	NA	NA	3.00032	1.55086e-42	OVER
ENSG00000170579	DLGAP1	ortholog_one2one	0.03131	96.1066	ENSMUSG00000003279	Dlgap1	OVER	NA	OVER	1	1	0	NA	NA	NA	NA	NA	NA	NA	NA	NA	2.16308	5.3568e-30	OVER
ENSG00000047457	CP	ortholog_one2one	0.17191	83.3805	ENSMUSG00000003617	Cp	OVER	OVER	NA	1	1	0	NA	NA	NA	NA	NA	NA	2.76096	2.16814e-40	OVER	NA	NA	NA
ENSG00000108924	HLF	ortholog_one2one	0.02559	97.6271	ENSMUSG00000003949	Hlf	OVER	NA	OVER	1	1	0	NA	NA	NA	NA	NA	NA	NA	NA	NA	2.30924	1.04128e-26	OVER
ENSG00000154678	PDE1C	ortholog_one2one	0.09252	91.2181	ENSMUSG00000004347	Pde1c	OVER	OVER	NA	1	1	0	NA	NA	NA	NA	NA	NA	2.56824	6.10502e-67	OVER	NA	NA	NA
ENSG00000179869	ABCA13	ortholog_one2one	0.41378	66.2084	ENSMUSG00000004668	Abca13	OVER	OVER	NA	2	2	0	NA	NA	NA	5.00065	1.37045e-130	OVER	6.31061	1.35301e-173	OVER	NA	NA	NA
ENSG00000104415	WISP1	ortholog_one2one	0.13999	83.6512	ENSMUSG00000005124	Wisp1	OVER	OVER	NA	1	1	0	NA	NA	NA	3.18966	1.26698e-272	OVER	NA	NA	NA	NA	NA	NA
ENSG00000009950	MLXIPL	ortholog_one2one	0.14722	82.4706	ENSMUSG00000005373	Mlxipl	OVER	OVER	NA	2	2	0	NA	NA	NA	4.57804	2.41994e-20	OVER	4.33054	1.3269e-19	OVER	NA	NA	NA
ENSG00000116962	NID1	ortholog_one2one	0.12859	85.4502	ENSMUSG00000005397	Nid1	OVER	NA	OVER	1	1	0	NA	NA	NA	NA	NA	NA	NA	NA	NA	3.92535	0	OVER
ENSG00000157404	KIT	ortholog_one2one	0.15986	82.8718	ENSMUSG00000005672	Kit	OVER	OVER	NA	2	2	0	NA	NA	NA	5.34629	9.92159e-157	OVER	5.86731	1.07725e-130	OVER	NA	NA	NA
ENSG00000177463	NR2C2	ortholog_one2one	0.02654	98.3221	ENSMUSG00000005893	Nr2c2	OVER	OVER	NA	1	1	0	NA	NA	NA	NA	NA	NA	2.2226	3.53914e-19	OVER	NA	NA	NA
ENSG00000116039	ATP6V1B1	ortholog_one2one	0.04032	93.7622	ENSMUSG00000006269	Atp6v1b1	OVER	NA	OVER	1	1	0	NA	NA	NA	NA	NA	NA	NA	NA	NA	2.65277	2.0129e-12	OVER
ENSG00000143217	PVRL4	ortholog_one2one	0.08396	92.126	ENSMUSG00000006411	Pvrl4	OVER	NA	OVER	1	1	0	NA	NA	NA	NA	NA	NA	NA	NA	NA	2.90947	5.48565e-62	OVER
ENSG00000142627	EPHA2	ortholog_one2one	0.03616	93.0185	ENSMUSG00000006445	Epha2	OVER	OVER	NA	2	2	0	3.32754	1.77413e-41	OVER	2.67762	1.14314e-21	OVER	NA	NA	NA	NA	NA	NA
ENSG00000004939	SLC4A1	ortholog_one2one	0.14228	82.8383	ENSMUSG00000006574	Slc4a1	OVER	NA	OVER	1	1	0	NA	NA	NA	NA	NA	NA	NA	NA	NA	3.66949	3.73328e-23	OVER
ENSG00000127561	SYNGR3	ortholog_one2one	NA	93.8865	ENSMUSG00000007021	Syngr3	MIXED	MIXED	NA	2	1	1	2.29179	1.97481e-32	OVER	NA	NA	NA	-2.30326	7.85051e-25	UNDER	NA	NA	NA
ENSG00000213722	DDAH2	ortholog_one2one	0.03822	97.193	ENSMUSG00000007039	Ddah2	MIXED	MIXED	NA	2	1	1	3.92646	3.60708e-69	OVER	NA	NA	NA	-5.33293	2.15037e-112	UNDER	NA	NA	NA
ENSG00000243232	PCDHAC2	ortholog_one2one	0.08641	93.2406	ENSMUSG00000007440	Pcdha1	OVER	OVER	NA	2	2	0	NA	NA	NA	3.39214	9.69921e-91	OVER	5.46828	9.87708e-293	OVER	NA	NA	NA
ENSG00000187664	HAPLN4	ortholog_one2one	NA	91.4787	ENSMUSG00000007594	Hapln4	UNDER	UNDER	NA	3	1	2	-5.61583	1.4205e-232	UNDER	-2.52398	2.4204e-51	UNDER	3.18428	3.22034e-62	OVER	NA	NA	NA
ENSG00000169169	CPT1C	ortholog_one2one	0.09396	83.7093	ENSMUSG00000007783	Cpt1c	UNDER	UNDER	NA	3	1	2	2.08015	3.07165e-125	OVER	-3.20974	3.77969e-111	UNDER	-5.27651	1.33469e-294	UNDER	NA	NA	NA
ENSG00000104290	FZD3	ortholog_one2one	0.02678	98.1982	ENSMUSG00000007989	Fzd3	OVER	OVER	NA	1	1	0	NA	NA	NA	NA	NA	NA	2.17904	3.79905e-90	OVER	NA	NA	NA
ENSG00000008394	MGST1	ortholog_one2one	NA	82.5806	ENSMUSG00000008540	Mgst1	OVER	OVER	NA	1	1	0	NA	NA	NA	NA	NA	NA	2.45162	1.16528e-34	OVER	NA	NA	NA
NA	NA	NA	NA	NA	ENSMUSG00000009394	Syn2	OVER	OVER	NA	1	1	0	NA	NA	NA	NA	NA	NA	2.91053	2.62974e-16	OVER	NA	NA	NA
ENSG00000123689	G0S2	ortholog_one2one	NA	77.6699	ENSMUSG00000009633	G0s2	OVER	OVER	NA	1	1	0	NA	NA	NA	NA	NA	NA	2.23722	6.73405e-16	OVER	NA	NA	NA
ENSG00000108001	EBF3	ortholog_one2one	0.00813	99.4555	ENSMUSG00000010476	Ebf3	MIXED	MIXED	NA	2	1	1	-2.02931	7.16689e-08	UNDER	NA	NA	NA	2.42311	4.71652e-11	OVER	NA	NA	NA
ENSG00000100170	SLC5A1	ortholog_one2one	0.11502	87.9518	ENSMUSG00000011034	Slc5a1	OVER	OVER	NA	2	2	0	NA	NA	NA	2.09026	2.52437e-19	OVER	2.61817	2.76088e-26	OVER	NA	NA	NA
ENSG00000106018	VIPR2	ortholog_one2one	0.07759	86.1751	ENSMUSG00000011171	Vipr2	OVER	OVER	NA	1	1	0	NA	NA	NA	NA	NA	NA	2.2368	8.39396e-91	OVER	NA	NA	NA
ENSG00000135074	ADAM19	ortholog_one2one	0.16406	84.0611	ENSMUSG00000011256	Adam19	OVER	OVER	NA	1	1	0	NA	NA	NA	2.62041	1.32052e-46	OVER	NA	NA	NA	NA	NA	NA
ENSG00000105255	FSD1	ortholog_one2one	0.04143	93.1452	ENSMUSG00000011589	Fsd1	OVER	OVER	NA	3	2	1	5.43365	4.60725e-80	OVER	3.15958	4.54781e-21	OVER	-2.57863	3.26232e-42	UNDER	NA	NA	NA
ENSG00000122870	BICC1	ortholog_one2one	0.0605	93.0041	ENSMUSG00000014329	Bicc1	OVER	OVER	NA	3	2	1	-3.81301	6.69433e-23	UNDER	3.26289	2.00388e-51	OVER	7.32791	4.07987e-77	OVER	NA	NA	NA
ENSG00000139668	WDFY2	ortholog_one2one	0.02007	98.25	ENSMUSG00000014547	Wdfy2	OVER	OVER	NA	1	1	0	NA	NA	NA	NA	NA	NA	2.58241	6.4023e-29	OVER	NA	NA	NA
ENSG00000159713	TPPP3	ortholog_one2one	0.02899	96.5909	ENSMUSG00000014846	Tppp3	OVER	NA	OVER	1	1	0	NA	NA	NA	NA	NA	NA	NA	NA	NA	3.32144	1.28791e-144	OVER
ENSG00000253117	OC90	ortholog_one2many	0.34116	70.0855	ENSMUSG00000015001	Oc90	OVER	OVER	NA	1	1	0	NA	NA	NA	NA	NA	NA	2.67996	4.69962e-13	OVER	NA	NA	NA
ENSG00000241404	EGFL8	ortholog_one2one	NA	79.4521	ENSMUSG00000015467	Egfl8	OVER	NA	OVER	1	1	0	NA	NA	NA	NA	NA	NA	NA	NA	NA	2.63187	2.60965e-13	OVER
ENSG00000184530	C6orf58	ortholog_one2one	0.48954	54.5455	ENSMUSG00000015519	2310057J18Rik	OVER	OVER	NA	1	1	0	NA	NA	NA	NA	NA	NA	3.28845	3.97424e-74	OVER	NA	NA	NA
ENSG00000172379	ARNT2	ortholog_one2one	0.0177	97.7528	ENSMUSG00000015709	Arnt2	OVER	OVER	NA	2	2	0	NA	NA	NA	4.54766	3.20893e-136	OVER	4.02669	1.82719e-170	OVER	NA	NA	NA
ENSG00000143171	RXRG	ortholog_one2one	0.01495	98.2721	ENSMUSG00000015843	Rxrg	OVER	OVER	NA	2	2	0	NA	NA	NA	6.7602	1.74653e-85	OVER	7.53193	1.74309e-85	OVER	NA	NA	NA
ENSG00000117594	HSD11B1	ortholog_one2one	0.19338	78.6207	ENSMUSG00000016194	Hsd11b1	OVER	OVER	UNDER	3	2	1	NA	NA	NA	3.18172	6.17347e-48	OVER	4.02954	3.77432e-120	OVER	-2.22935	8.92685e-14	UNDER
NA	NA	NA	NA	NA	ENSMUSG00000016206	H2-M3	MIXED	MIXED	NA	2	1	1	-3.6356	1.3833e-49	UNDER	NA	NA	NA	4.37948	1.55885e-53	OVER	NA	NA	NA
ENSG00000184937	WT1	ortholog_one2one	0.06444	93.7378	ENSMUSG00000016458	Wt1	OVER	NA	OVER	1	1	0	NA	NA	NA	NA	NA	NA	NA	NA	NA	3.25042	3.13239e-27	OVER
ENSG00000131724	IL13RA1	ortholog_one2one	0.32403	73.5714	ENSMUSG00000017057	Il13ra1	OVER	OVER	NA	1	1	0	NA	NA	NA	NA	NA	NA	2.13934	5.3457e-57	OVER	NA	NA	NA
ENSG00000141750	STAC2	ortholog_one2one	0.06826	94.0887	ENSMUSG00000017400	Stac2	MIXED	OVER	UNDER	2	1	1	2.22193	7.39389e-10	OVER	NA	NA	NA	NA	NA	NA	-5.34846	1.11522e-176	UNDER
ENSG00000149596	JPH2	ortholog_one2one	0.06127	88.6297	ENSMUSG00000017817	Jph2	MIXED	MIXED	NA	2	1	1	4.69542	0	OVER	NA	NA	NA	-3.87831	4.1298e-266	UNDER	NA	NA	NA
ENSG00000109099	PMP22	ortholog_one2one	0.14324	86.25	ENSMUSG00000018217	Pmp22	OVER	OVER	NA	2	2	0	NA	NA	NA	2.03556	7.37613e-42	OVER	2.36693	9.94416e-50	OVER	NA	NA	NA
ENSG00000181856	SLC2A4	ortholog_one2one	0.04424	95.2849	ENSMUSG00000018566	Slc2a4	OVER	OVER	NA	1	1	0	2.23882	9.0211e-28	OVER	NA	NA	NA	NA	NA	NA	NA	NA	NA
ENSG00000269099	LSP1	ortholog_one2many	0.15146	80	ENSMUSG00000018819	Lsp1	MIXED	MIXED	NA	2	1	1	3.09005	1.24457e-28	OVER	NA	NA	NA	-4.92976	8.96691e-39	UNDER	NA	NA	NA
ENSG00000108602	ALDH3A1	ortholog_one2one	NA	80.3532	ENSMUSG00000019102	Aldh3a1	OVER	NA	OVER	1	1	0	NA	NA	NA	NA	NA	NA	NA	NA	NA	2.06994	1.75019e-10	OVER
ENSG00000105655	ISYNA1	ortholog_one2one	NA	88.6691	ENSMUSG00000019139	Isyna1	MIXED	MIXED	NA	2	1	1	4.68818	5.58153e-160	OVER	NA	NA	NA	-3.95749	1.07469e-123	UNDER	NA	NA	NA
ENSG00000198208	RPS6KL1	ortholog_one2one	0.17852	79.4824	ENSMUSG00000019235	Rps6kl1	MIXED	UNDER	OVER	2	1	1	NA	NA	NA	NA	NA	NA	-2.01282	2.14483e-10	UNDER	2.3628	2.83769e-49	OVER
ENSG00000141738	GRB7	ortholog_one2one	0.07808	90.5838	ENSMUSG00000019312	Grb7	OVER	OVER	NA	1	1	0	2.72189	5.26937e-11	OVER	NA	NA	NA	NA	NA	NA	NA	NA	NA
ENSG00000143669	LYST	ortholog_one2one	0.1582	85.6351	ENSMUSG00000019726	Lyst	OVER	OVER	NA	1	1	0	NA	NA	NA	NA	NA	NA	2.0248	2.26402e-16	OVER	NA	NA	NA
ENSG00000091831	ESR1	ortholog_one2one	0.08344	89.5798	ENSMUSG00000019768	Esr1	OVER	OVER	NA	2	2	0	NA	NA	NA	2.27094	6.91854e-45	OVER	2.57207	2.07031e-49	OVER	NA	NA	NA
ENSG00000091844	RGS17	ortholog_one2one	0.06455	91.9048	ENSMUSG00000019775	Rgs17	OVER	NA	OVER	1	1	0	NA	NA	NA	NA	NA	NA	NA	NA	NA	2.37345	1.73136e-31	OVER
ENSG00000196569	LAMA2	ortholog_one2one	0.11103	88.3863	ENSMUSG00000019899	Lama2	OVER	OVER	NA	2	2	0	NA	NA	NA	2.7815	4.91422e-15	OVER	3.75666	7.94123e-22	OVER	NA	NA	NA
ENSG00000135525	MAP7	ortholog_one2one	0.2215	80.1676	ENSMUSG00000019996	Map7	OVER	OVER	NA	2	2	0	3.63181	2.29983e-46	OVER	3.50109	1.62029e-60	OVER	NA	NA	NA	NA	NA	NA
ENSG00000118523	CTGF	ortholog_one2one	0.06183	90.8046	ENSMUSG00000019997	Ctgf	OVER	OVER	NA	1	1	0	NA	NA	NA	2.00897	1.37718e-09	OVER	NA	NA	NA	NA	NA	NA
ENSG00000079931	MOXD1	ortholog_one2one	0.14574	84.8287	ENSMUSG00000020000	Moxd1	UNDER	UNDER	OVER	3	1	2	-3.12862	2.19552e-69	UNDER	-3.16633	1.40766e-51	UNDER	NA	NA	NA	2.08651	2.55009e-71	OVER
ENSG00000057704	TMCC3	ortholog_one2one	0.04223	93.9203	ENSMUSG00000020023	Tmcc3	MIXED	MIXED	NA	2	1	1	-2.11606	6.9014e-28	UNDER	NA	NA	NA	2.68886	5.59278e-41	OVER	NA	NA	NA
ENSG00000100234	TIMP3	ortholog_one2one	0.01985	96.2085	ENSMUSG00000020044	Timp3	OVER	OVER	NA	1	1	0	NA	NA	NA	NA	NA	NA	2.40861	5.40813e-45	OVER	NA	NA	NA
ENSG00000156510	HKDC1	ortholog_one2one	0.0555	91.2568	ENSMUSG00000020080	Hkdc1	OVER	OVER	NA	1	1	0	2.25296	6.72735e-08	OVER	NA	NA	NA	NA	NA	NA	NA	NA	NA
ENSG00000075073	TACR2	ortholog_one2one	0.07904	85.4167	ENSMUSG00000020081	Tacr2	OVER	OVER	NA	1	1	0	2.65755	2.68483e-11	OVER	NA	NA	NA	NA	NA	NA	NA	NA	NA
ENSG00000171224	C10orf35	ortholog_one2one	0.04271	92.5	ENSMUSG00000020083	2010107G23Rik	OVER	OVER	NA	2	2	0	3.37912	7.68019e-40	OVER	3.27833	1.6342e-37	OVER	NA	NA	NA	NA	NA	NA
ENSG00000118596	SLC16A7	ortholog_one2one	0.20719	73.0526	ENSMUSG00000020102	Slc16a7	OVER	OVER	NA	3	3	0	2.76235	2.70694e-24	OVER	4.88967	4.742e-98	OVER	2.09559	3.5523e-53	OVER	NA	NA	NA
ENSG00000128271	ADORA2A	ortholog_one2one	0.09792	84.5387	ENSMUSG00000020178	Adora2a	MIXED	MIXED	NA	2	1	1	2.70858	4.86156e-22	OVER	NA	NA	NA	-2.83243	1.60361e-16	UNDER	NA	NA	NA
ENSG00000135678	CPM	ortholog_one2one	0.11665	84.8758	ENSMUSG00000020183	Cpm	OVER	NA	OVER	1	1	0	NA	NA	NA	NA	NA	NA	NA	NA	NA	3.33173	4.16487e-80	OVER
ENSG00000120820	GLT8D2	ortholog_one2one	0.0739	92.2636	ENSMUSG00000020251	Glt8d2	OVER	NA	OVER	1	1	0	NA	NA	NA	NA	NA	NA	NA	NA	NA	2.2265	4.8839e-21	OVER
ENSG00000162924	REL	ortholog_one2one	0.2716	76.5921	ENSMUSG00000020275	Rel	OVER	OVER	NA	1	1	0	NA	NA	NA	NA	NA	NA	2.60599	8.84336e-40	OVER	NA	NA	NA
ENSG00000070404	FSTL3	ortholog_one2one	NA	82.3529	ENSMUSG00000020325	Fstl3	OVER	OVER	NA	1	1	0	2.35573	3.25917e-18	OVER	NA	NA	NA	NA	NA	NA	NA	NA	NA
ENSG00000170624	SGCD	ortholog_one2one	0.07867	94.4637	ENSMUSG00000020354	Sgcd	OVER	OVER	NA	1	1	0	NA	NA	NA	NA	NA	NA	2.70995	1.1166e-85	OVER	NA	NA	NA
ENSG00000169131	ZNF354A	ortholog_one2one	0.11033	87.5874	ENSMUSG00000020364	Zfp354a	OVER	NA	OVER	1	1	0	NA	NA	NA	NA	NA	NA	NA	NA	NA	2.41908	3.76372e-51	OVER
ENSG00000146090	RASGEF1C	ortholog_one2one	0.03194	94.6352	ENSMUSG00000020374	Rasgef1c	OVER	OVER	NA	2	2	0	NA	NA	NA	3.03711	1.18403e-17	OVER	2.17344	2.70976e-15	OVER	NA	NA	NA
ENSG00000135077	HAVCR2	ortholog_one2one	0.45857	62.8571	ENSMUSG00000020399	Havcr2	OVER	NA	OVER	1	1	0	NA	NA	NA	NA	NA	NA	NA	NA	NA	2.84362	1.32797e-11	OVER
ENSG00000164742	ADCY1	ortholog_one2one	0.06419	92.6655	ENSMUSG00000020431	Adcy1	OVER	OVER	NA	2	2	0	NA	NA	NA	5.66653	4.01589e-42	OVER	5.6627	2.15678e-45	OVER	NA	NA	NA
ENSG00000132031	MATN3	ortholog_one2one	0.15286	83.75	ENSMUSG00000020583	Matn3	OVER	OVER	NA	2	2	0	NA	NA	NA	3.35771	1.38976e-196	OVER	2.89131	1.08756e-36	OVER	NA	NA	NA
ENSG00000108984	MAP2K6	ortholog_one2one	0.02331	97.9042	ENSMUSG00000020623	Map2k6	OVER	NA	OVER	1	1	0	NA	NA	NA	NA	NA	NA	NA	NA	NA	2.35747	9.69237e-22	OVER
ENSG00000130508	PXDN	ortholog_one2one	0.04898	91.2542	ENSMUSG00000020674	Pxdn	OVER	OVER	NA	2	2	0	NA	NA	NA	4.02962	4.66782e-15	OVER	4.89659	1.02241e-17	OVER	NA	NA	NA
ENSG00000132470	ITGB4	ortholog_one2one	0.07193	89.067	ENSMUSG00000020758	Itgb4	OVER	NA	OVER	1	1	0	NA	NA	NA	NA	NA	NA	NA	NA	NA	3.28909	6.09049e-296	OVER
ENSG00000108381	ASPA	ortholog_one2one	0.13056	86.5385	ENSMUSG00000020774	Aspa	OVER	OVER	NA	1	1	0	NA	NA	NA	NA	NA	NA	3.15179	1.93128e-17	OVER	NA	NA	NA
ENSG00000108405	P2RX1	ortholog_one2one	0.07844	89.4737	ENSMUSG00000020787	P2rx1	OVER	OVER	NA	1	1	0	2.45999	1.3272e-22	OVER	NA	NA	NA	NA	NA	NA	NA	NA	NA
ENSG00000161544	CYGB	ortholog_one2one	0.04824	95.2632	ENSMUSG00000020810	Cygb	OVER	OVER	NA	1	1	0	NA	NA	NA	2.08676	6.59584e-23	OVER	NA	NA	NA	NA	NA	NA
ENSG00000170689	HOXB9	ortholog_one2one	0.07113	96.8	ENSMUSG00000020875	Hoxb9	OVER	OVER	OVER	3	3	0	3.2209	1.30133e-18	OVER	2.32612	7.55899e-10	OVER	NA	NA	NA	2.14697	1.52568e-22	OVER
ENSG00000141505	ASGR1	ortholog_one2one	0.1167	78.8732	ENSMUSG00000020884	Asgr1	OVER	NA	OVER	1	1	0	NA	NA	NA	NA	NA	NA	NA	NA	NA	3.08036	5.67413e-63	OVER
ENSG00000141506	PIK3R5	ortholog_one2one	0.10019	87.0115	ENSMUSG00000020901	Pik3r5	UNDER	MIXED	UNDER	3	1	2	2.86174	1.56553e-18	OVER	NA	NA	NA	-2.91868	1.69009e-13	UNDER	-5.39421	5.6103e-82	UNDER
ENSG00000100473	COCH	ortholog_one2one	0.07028	94.3636	ENSMUSG00000020953	Coch	UNDER	UNDER	OVER	3	1	2	-2.77112	7.54432e-56	UNDER	-5.30222	1.01046e-40	UNDER	NA	NA	NA	3.21484	6.29276e-74	OVER
ENSG00000100505	TRIM9	ortholog_one2one	0.01832	97.6879	ENSMUSG00000021071	Trim9	OVER	OVER	NA	1	1	0	NA	NA	NA	NA	NA	NA	2.34704	5.55478e-16	OVER	NA	NA	NA
ENSG00000196136	SERPINA3	ortholog_one2many	0.31988	61.8705	ENSMUSG00000021091	Serpina3n	OVER	OVER	NA	1	1	0	NA	NA	NA	3.76942	3.37943e-20	OVER	NA	NA	NA	NA	NA	NA
ENSG00000165959	CLMN	ortholog_one2one	0.2227	72.1443	ENSMUSG00000021097	Clmn	OVER	NA	OVER	1	1	0	NA	NA	NA	NA	NA	NA	NA	NA	NA	2.22975	1.1194e-42	OVER
ENSG00000139988	RDH12	ortholog_one2one	0.10401	86.3924	ENSMUSG00000021123	Rdh12	OVER	OVER	NA	1	1	0	NA	NA	NA	2.15097	7.13569e-08	OVER	NA	NA	NA	NA	NA	NA
ENSG00000198732	SMOC1	ortholog_one2one	0.04729	95.1613	ENSMUSG00000021136	Smoc1	MIXED	MIXED	NA	2	1	1	6.21703	1.08991e-164	OVER	NA	NA	NA	-6.33649	3.35728e-116	UNDER	NA	NA	NA
ENSG00000100784	RPS6KA5	ortholog_one2one	0.02941	96.7378	ENSMUSG00000021180	Rps6ka5	OVER	OVER	NA	1	1	0	NA	NA	NA	NA	NA	NA	2.12532	4.1966e-40	OVER	NA	NA	NA
ENSG00000187134	AKR1C1	ortholog_many2many	0.32672	66.8731	ENSMUSG00000021213	Akr1c13	OVER	NA	OVER	1	1	0	NA	NA	NA	NA	NA	NA	NA	NA	NA	2.74853	4.05234e-48	OVER
ENSG00000205683	DPF3	ortholog_one2one	0.12914	87.0317	ENSMUSG00000021221	Dpf3	OVER	OVER	NA	1	1	0	NA	NA	NA	2.33701	3.44919e-20	OVER	NA	NA	NA	NA	NA	NA
ENSG00000168350	DEGS2	ortholog_one2one	NA	86.3777	ENSMUSG00000021263	Degs2	OVER	OVER	NA	2	2	0	2.18033	9.02787e-80	OVER	2.00922	6.87833e-96	OVER	NA	NA	NA	NA	NA	NA
ENSG00000205436	EXOC3L4	ortholog_one2one	0.18543	72.4618	ENSMUSG00000021280	Exoc3l4	OVER	NA	OVER	1	1	0	NA	NA	NA	NA	NA	NA	NA	NA	NA	2.14525	3.36476e-158	OVER
ENSG00000066735	KIF26A	ortholog_one2one	0.15021	76.9854	ENSMUSG00000021294	Kif26a	OVER	OVER	OVER	3	3	0	5.5156	7.6157e-130	OVER	4.78358	2.11283e-169	OVER	NA	NA	NA	3.35241	6.76685e-153	OVER
ENSG00000137265	IRF4	ortholog_one2one	0.07053	92.4444	ENSMUSG00000021356	Irf4	OVER	OVER	NA	3	2	1	-3.65385	5.32543e-53	UNDER	2.43344	3.46048e-24	OVER	6.10979	1.77129e-90	OVER	NA	NA	NA
ENSG00000111859	NEDD9	ortholog_one2one	0.0889	88.8355	ENSMUSG00000021365	Nedd9	OVER	OVER	NA	2	2	0	NA	NA	NA	3.97896	2.53094e-54	OVER	5.28506	8.52848e-63	OVER	NA	NA	NA
ENSG00000168994	PXDC1	ortholog_one2one	0.05694	92.2078	ENSMUSG00000021411	Pxdc1	MIXED	MIXED	NA	2	1	1	-3.59005	1.90923e-26	UNDER	NA	NA	NA	4.4582	1.31656e-38	OVER	NA	NA	NA
ENSG00000063438	AHRR	ortholog_one2one	0.25629	63.3782	ENSMUSG00000021575	Ahrr	MIXED	OVER	UNDER	2	1	1	3.3535	3.23619e-42	OVER	NA	NA	NA	NA	NA	NA	-4.18924	1.17643e-22	UNDER
ENSG00000175471	MCTP1	ortholog_one2one	0.04382	96.3977	ENSMUSG00000021596	Mctp1	OVER	OVER	NA	2	2	0	NA	NA	NA	4.50358	8.95674e-110	OVER	6.32892	6.6011e-148	OVER	NA	NA	NA
ENSG00000145681	HAPLN1	ortholog_one2one	0.03842	96.3277	ENSMUSG00000021613	Hapln1	MIXED	MIXED	NA	2	1	1	-2.09681	1.3949e-24	UNDER	NA	NA	NA	3.1495	2.56328e-92	OVER	NA	NA	NA
ENSG00000038427	VCAN	ortholog_one2one	0.45166	64.2105	ENSMUSG00000021614	Vcan	OVER	NA	OVER	1	1	0	NA	NA	NA	NA	NA	NA	NA	NA	NA	4.15996	2.7358e-161	OVER
ENSG00000145703	IQGAP2	ortholog_one2one	0.10402	88.9524	ENSMUSG00000021676	Iqgap2	UNDER	MIXED	UNDER	3	1	2	-2.25033	8.53195e-18	UNDER	NA	NA	NA	2.36542	8.95527e-40	OVER	-2.77232	3.44878e-39	UNDER
ENSG00000151090	THRB	ortholog_one2one	0.16893	86.8966	ENSMUSG00000021779	Thrb	OVER	OVER	NA	1	1	0	NA	NA	NA	NA	NA	NA	2.78098	2.28581e-58	OVER	NA	NA	NA
ENSG00000087303	NID2	ortholog_one2one	0.19831	81.4788	ENSMUSG00000021806	Nid2	MIXED	MIXED	NA	2	1	1	-4.55059	2.73067e-240	UNDER	NA	NA	NA	4.72035	2.4189e-175	OVER	NA	NA	NA
ENSG00000163947	ARHGEF3	ortholog_one2one	0.07493	93.032	ENSMUSG00000021895	Arhgef3	OVER	NA	OVER	1	1	0	NA	NA	NA	NA	NA	NA	NA	NA	NA	2.504	3.10831e-26	OVER
ENSG00000010319	SEMA3G	ortholog_one2one	0.11324	87.018	ENSMUSG00000021904	Sema3g	MIXED	UNDER	OVER	2	1	1	NA	NA	NA	-2.03309	7.36299e-28	UNDER	NA	NA	NA	2.63722	1.19371e-18	OVER
ENSG00000197444	OGDHL	ortholog_one2one	0.04403	93.1683	ENSMUSG00000021913	Ogdhl	OVER	OVER	NA	2	2	0	NA	NA	NA	6.84304	4.68046e-254	OVER	5.65151	0	OVER	NA	NA	NA
ENSG00000136574	GATA4	ortholog_one2one	0.04939	94.0639	ENSMUSG00000021944	Gata4	OVER	OVER	NA	3	2	1	-6.03998	1.58812e-60	UNDER	2.83785	1.06691e-232	OVER	9.27083	2.25861e-109	OVER	NA	NA	NA
ENSG00000132953	XPO4	ortholog_one2one	0.02287	98.523	ENSMUSG00000021952	Xpo4	OVER	OVER	NA	1	1	0	NA	NA	NA	NA	NA	NA	2.45026	2.07516e-48	OVER	NA	NA	NA
ENSG00000136167	LCP1	ortholog_one2one	0.02818	96.9697	ENSMUSG00000021998	Lcp1	OVER	OVER	NA	1	1	0	NA	NA	NA	NA	NA	NA	2.66974	1.3318e-98	OVER	NA	NA	NA
ENSG00000120658	ENOX1	ortholog_one2one	0.02125	97.6672	ENSMUSG00000022012	Enox1	OVER	OVER	NA	1	1	0	NA	NA	NA	2.87222	4.63167e-169	OVER	NA	NA	NA	NA	NA	NA
ENSG00000168079	SCARA5	ortholog_one2one	0.10114	87.9837	ENSMUSG00000022032	Scara5	OVER	OVER	NA	1	1	0	NA	NA	NA	2.55333	2.67896e-25	OVER	NA	NA	NA	NA	NA	NA
ENSG00000120885	CLU	ortholog_one2one	0.13797	75.5656	ENSMUSG00000022037	Clu	OVER	OVER	NA	2	2	0	NA	NA	NA	2.95602	1.37694e-99	OVER	4.18651	1.25175e-96	OVER	NA	NA	NA
ENSG00000179399	GPC5	ortholog_one2one	0.15294	85.6643	ENSMUSG00000022112	Gpc5	OVER	OVER	NA	2	2	0	NA	NA	NA	2.62426	9.23741e-11	OVER	2.71868	4.85288e-12	OVER	NA	NA	NA
ENSG00000168621	GDNF	ortholog_one2one	0.19124	89.6861	ENSMUSG00000022144	Gdnf	OVER	OVER	NA	2	2	0	NA	NA	NA	4.06104	6.99008e-16	OVER	4.67284	1.52381e-17	OVER	NA	NA	NA
ENSG00000092068	SLC7A8	ortholog_one2one	0.10951	92.2787	ENSMUSG00000022180	Slc7a8	OVER	OVER	NA	1	1	0	NA	NA	NA	NA	NA	NA	2.71121	3.88868e-121	OVER	NA	NA	NA
ENSG00000092096	SLC22A17	ortholog_one2one	0.05087	97.0075	ENSMUSG00000022199	Slc22a17	MIXED	MIXED	NA	2	1	1	2.57893	9.72656e-46	OVER	NA	NA	NA	-4.0864	2.20014e-51	UNDER	NA	NA	NA
ENSG00000100842	EFS	ortholog_one2one	0.2157	80.8929	ENSMUSG00000022203	Efs	OVER	NA	OVER	1	1	0	NA	NA	NA	NA	NA	NA	NA	NA	NA	3.90321	0	OVER
ENSG00000113389	NPR3	ortholog_one2one	0.07809	91.6045	ENSMUSG00000022206	Npr3	OVER	OVER	NA	2	2	0	NA	NA	NA	2.39237	2.15299e-21	OVER	3.67837	3.29986e-33	OVER	NA	NA	NA
ENSG00000100867	DHRS2	ortholog_one2one	NA	63.8132	ENSMUSG00000022209	Dhrs2	OVER	OVER	NA	1	1	0	2.26886	7.48967e-25	OVER	NA	NA	NA	NA	NA	NA	NA	NA	NA
ENSG00000154188	ANGPT1	ortholog_one2one	0.03026	97.3896	ENSMUSG00000022309	Angpt1	OVER	OVER	NA	2	2	0	NA	NA	NA	4.25484	1.15199e-29	OVER	3.4463	1.13971e-30	OVER	NA	NA	NA
ENSG00000186951	PPARA	ortholog_one2one	0.0444	92.3077	ENSMUSG00000022383	Ppara	OVER	OVER	NA	1	1	0	NA	NA	NA	2.71097	1.76948e-24	OVER	NA	NA	NA	NA	NA	NA
ENSG00000136960	ENPP2	ortholog_one2one	0.0531	94.2013	ENSMUSG00000022425	Enpp2	OVER	OVER	NA	1	1	0	NA	NA	NA	NA	NA	NA	2.69367	7.52184e-71	OVER	NA	NA	NA
ENSG00000138964	PARVG	ortholog_one2one	0.18521	78.0488	ENSMUSG00000022439	Parvg	OVER	NA	OVER	1	1	0	NA	NA	NA	NA	NA	NA	NA	NA	NA	2.66654	1.71754e-18	OVER
ENSG00000186976	EFCAB6	ortholog_one2one	NA	66.7794	ENSMUSG00000022441	Efcab6	OVER	OVER	NA	2	2	0	NA	NA	NA	5.94322	3.70196e-164	OVER	5.19955	3.50469e-209	OVER	NA	NA	NA
ENSG00000184613	NELL2	ortholog_one2one	0.04711	93.6508	ENSMUSG00000022454	Nell2	OVER	NA	OVER	1	1	0	NA	NA	NA	NA	NA	NA	NA	NA	NA	2.86124	1.4901e-17	OVER
ENSG00000180818	HOXC10	ortholog_one2one	0.0551	97.3684	ENSMUSG00000022484	Hoxc10	OVER	NA	OVER	1	1	0	NA	NA	NA	NA	NA	NA	NA	NA	NA	7.23059	8.23612e-92	OVER
ENSG00000172789	HOXC5	ortholog_one2one	0.0407	99.5495	ENSMUSG00000022485	Hoxc5	OVER	NA	OVER	1	1	0	NA	NA	NA	NA	NA	NA	NA	NA	NA	6.13558	5.34058e-59	OVER
ENSG00000123338	NCKAP1L	ortholog_one2one	0.05838	94.8536	ENSMUSG00000022488	Nckap1l	OVER	OVER	OVER	2	2	0	NA	NA	NA	2.91349	2.4188e-13	OVER	NA	NA	NA	2.33286	4.28499e-10	OVER
ENSG00000104518	GSDMD	ortholog_one2one	0.37055	57.3499	ENSMUSG00000022575	Gsdmd	OVER	NA	OVER	1	1	0	NA	NA	NA	NA	NA	NA	NA	NA	NA	2.09399	1.15605e-90	OVER
ENSG00000091986	CCDC80	ortholog_one2one	0.17653	84.5339	ENSMUSG00000022665	Ccdc80	OVER	OVER	UNDER	4	3	1	3.865	3.9693e-76	OVER	6.35091	5.16914e-150	OVER	2.59572	3.57945e-44	OVER	-2.52236	1.61365e-09	UNDER
ENSG00000019549	SNAI2	ortholog_one2one	0.04974	95.5224	ENSMUSG00000022676	Snai2	OVER	OVER	NA	1	1	0	NA	NA	NA	NA	NA	NA	2.79042	8.6981e-52	OVER	NA	NA	NA
ENSG00000163430	FSTL1	ortholog_one2one	0.07577	92.459	ENSMUSG00000022816	Fstl1	OVER	OVER	NA	1	1	0	2.13567	8.08239e-51	OVER	NA	NA	NA	NA	NA	NA	NA	NA	NA
ENSG00000082781	ITGB5	ortholog_one2one	0.08998	88.9734	ENSMUSG00000022817	Itgb5	OVER	OVER	NA	2	2	0	2.15153	2.14989e-60	OVER	2.24512	8.17072e-84	OVER	NA	NA	NA	NA	NA	NA
ENSG00000058866	DGKG	ortholog_one2one	0.10821	89.9746	ENSMUSG00000022861	Dgkg	OVER	OVER	NA	1	1	0	NA	NA	NA	NA	NA	NA	2.13171	5.1742e-12	OVER	NA	NA	NA
ENSG00000154639	CXADR	ortholog_one2one	0.0765	89.863	ENSMUSG00000022865	Cxadr	MIXED	MIXED	NA	2	1	1	2.44672	1.38109e-20	OVER	NA	NA	NA	-2.63529	3.49463e-26	UNDER	NA	NA	NA
ENSG00000073849	ST6GAL1	ortholog_one2one	0.19315	80.1489	ENSMUSG00000022885	St6gal1	OVER	OVER	NA	1	1	0	NA	NA	NA	2.11361	2.66164e-78	OVER	NA	NA	NA	NA	NA	NA
ENSG00000154736	ADAMTS5	ortholog_one2one	0.08957	90.9091	ENSMUSG00000022894	Adamts5	OVER	OVER	NA	2	2	0	NA	NA	NA	2.17488	7.95988e-58	OVER	2.06012	2.3175e-106	OVER	NA	NA	NA
ENSG00000139549	DHH	ortholog_one2one	0.02586	96.4646	ENSMUSG00000023000	Dhh	OVER	NA	OVER	1	1	0	NA	NA	NA	NA	NA	NA	NA	NA	NA	2.2893	3.87723e-91	OVER
ENSG00000167779	IGFBP6	ortholog_one2one	0.25823	71.1864	ENSMUSG00000023046	Igfbp6	OVER	NA	OVER	1	1	0	NA	NA	NA	NA	NA	NA	NA	NA	NA	2.58983	5.60694e-30	OVER
ENSG00000134470	IL15RA	ortholog_one2one	0.54723	53.4615	ENSMUSG00000023206	Il15ra	OVER	OVER	NA	1	1	0	NA	NA	NA	NA	NA	NA	2.24127	1.17448e-10	OVER	NA	NA	NA
ENSG00000149131	SERPING1	ortholog_one2one	0.30128	71.3402	ENSMUSG00000023224	Serping1	OVER	NA	OVER	1	1	0	NA	NA	NA	NA	NA	NA	NA	NA	NA	3.09869	1.32228e-43	OVER
ENSG00000164626	KCNK5	ortholog_one2one	0.06175	89.1784	ENSMUSG00000023243	Kcnk5	MIXED	MIXED	NA	2	1	1	2.64386	5.74747e-32	OVER	NA	NA	NA	-2.32339	2.88586e-10	UNDER	NA	NA	NA
ENSG00000103175	WFDC1	ortholog_one2one	0.114	83.2536	ENSMUSG00000023336	Wfdc1	OVER	NA	OVER	1	1	0	NA	NA	NA	NA	NA	NA	NA	NA	NA	2.3759	2.16149e-18	OVER
ENSG00000113441	LNPEP	ortholog_one2one	0.15946	87.8049	ENSMUSG00000023845	Lnpep	OVER	OVER	NA	1	1	0	NA	NA	NA	NA	NA	NA	2.77661	9.14322e-58	OVER	NA	NA	NA
ENSG00000186340	THBS2	ortholog_one2one	NA	88.5666	ENSMUSG00000023885	Thbs2	MIXED	MIXED	NA	2	1	1	-2.31731	4.33959e-16	UNDER	NA	NA	NA	2.86021	4.94712e-51	OVER	NA	NA	NA
ENSG00000162076	FLYWCH2	ortholog_one2one	0.24059	74.0741	ENSMUSG00000023911	Flywch2	MIXED	MIXED	NA	2	1	1	2.34584	4.41497e-18	OVER	NA	NA	NA	-3.44772	4.94022e-38	UNDER	NA	NA	NA
ENSG00000146072	TNFRSF21	ortholog_one2one	0.1158	89.1437	ENSMUSG00000023915	Tnfrsf21	OVER	OVER	NA	3	2	1	-4.69653	6.81701e-48	UNDER	2.82734	6.97103e-45	OVER	7.75451	8.33294e-116	OVER	NA	NA	NA
ENSG00000112655	PTK7	ortholog_one2one	0.07006	91.8791	ENSMUSG00000023972	Ptk7	OVER	NA	OVER	1	1	0	NA	NA	NA	NA	NA	NA	NA	NA	NA	4.52808	0	OVER
ENSG00000082397	EPB41L3	ortholog_one2one	0.08962	88.9755	ENSMUSG00000024044	Epb4.1l3	MIXED	OVER	UNDER	2	1	1	NA	NA	NA	NA	NA	NA	3.10715	2.66457e-27	OVER	-3.3618	7.08808e-127	UNDER
ENSG00000158125	XDH	ortholog_one2one	0.09214	89.4144	ENSMUSG00000024066	Xdh	OVER	OVER	NA	2	2	0	NA	NA	NA	3.34006	2.1818e-36	OVER	3.58191	7.7208e-42	OVER	NA	NA	NA
ENSG00000138061	CYP1B1	ortholog_one2one	0.12621	81.0313	ENSMUSG00000024087	Cyp1b1	MIXED	OVER	UNDER	2	1	1	NA	NA	NA	NA	NA	NA	2.00525	5.75062e-06	OVER	-4.52342	5.36252e-24	UNDER
ENSG00000005513	SOX8	ortholog_one2one	NA	84.3891	ENSMUSG00000024176	Sox8	OVER	NA	OVER	1	1	0	NA	NA	NA	NA	NA	NA	NA	NA	NA	3.65762	1.28377e-90	OVER
NA	NA	NA	NA	NA	ENSMUSG00000024298	Zfp871	OVER	OVER	NA	1	1	0	NA	NA	NA	NA	NA	NA	3.0185	2.24144e-28	OVER	NA	NA	NA
ENSG00000204264	PSMB8	ortholog_one2one	0.0966	88.4058	ENSMUSG00000024338	Psmb8	OVER	OVER	NA	2	2	0	NA	NA	NA	3.52231	2.62395e-33	OVER	5.81321	5.96905e-41	OVER	NA	NA	NA
ENSG00000204267	TAP2	ortholog_one2many	0.20483	77.4691	ENSMUSG00000024339	Tap2	OVER	OVER	OVER	3	3	0	NA	NA	NA	2.51567	2.06253e-82	OVER	4.42336	9.0909e-141	OVER	2.45504	8.72574e-36	OVER
ENSG00000129595	EPB41L4A	ortholog_one2one	0.06103	93.4402	ENSMUSG00000024376	Epb4.1l4a	OVER	NA	OVER	1	1	0	NA	NA	NA	NA	NA	NA	NA	NA	NA	2.01024	3.83936e-114	OVER
ENSG00000171885	AQP4	ortholog_one2one	0.07748	93.1889	ENSMUSG00000024411	Aqp4	OVER	OVER	NA	2	2	0	NA	NA	NA	3.40358	3.24832e-45	OVER	4.53929	8.10436e-143	OVER	NA	NA	NA
ENSG00000198795	ZNF521	ortholog_one2one	0.01561	97.4828	ENSMUSG00000024420	Zfp521	MIXED	MIXED	NA	2	1	1	-5.56113	4.9952e-72	UNDER	NA	NA	NA	7.71021	9.15616e-154	OVER	NA	NA	NA
ENSG00000120318	ARAP3	ortholog_one2one	0.14446	88.8021	ENSMUSG00000024451	Arap3	OVER	NA	OVER	1	1	0	NA	NA	NA	NA	NA	NA	NA	NA	NA	4.14477	0	OVER
NA	NA	NA	NA	NA	ENSMUSG00000024459	H2-M5	OVER	NA	OVER	1	1	0	NA	NA	NA	NA	NA	NA	NA	NA	NA	2.32179	9.18024e-13	OVER
ENSG00000141639	MAPK4	ortholog_one2one	0.02915	93.9966	ENSMUSG00000024558	Mapk4	MIXED	MIXED	NA	2	1	1	-4.2979	4.65798e-48	UNDER	NA	NA	NA	5.35144	5.1077e-32	OVER	NA	NA	NA
ENSG00000145794	MEGF10	ortholog_one2one	0.04635	94.4737	ENSMUSG00000024593	Megf10	OVER	OVER	NA	1	1	0	NA	NA	NA	3.7606	0	OVER	NA	NA	NA	NA	NA	NA
ENSG00000113396	SLC27A6	ortholog_one2one	0.22744	78.3522	ENSMUSG00000024600	Slc27a6	OVER	NA	OVER	1	1	0	NA	NA	NA	NA	NA	NA	NA	NA	NA	5.22767	6.47046e-83	OVER
ENSG00000113721	PDGFRB	ortholog_one2one	0.09355	86.0656	ENSMUSG00000024620	Pdgfrb	OVER	OVER	OVER	2	2	0	NA	NA	NA	2.47456	1.23409e-35	OVER	NA	NA	NA	3.503	4.95099e-88	OVER
ENSG00000156049	GNA14	ortholog_one2one	0.02583	96.9014	ENSMUSG00000024697	Gna14	OVER	NA	OVER	1	1	0	NA	NA	NA	NA	NA	NA	NA	NA	NA	2.83302	1.81152e-41	OVER
ENSG00000011347	SYT7	ortholog_one2one	0.01504	98.0198	ENSMUSG00000024743	Syt7	OVER	NA	OVER	1	1	0	NA	NA	NA	NA	NA	NA	NA	NA	NA	2.18712	4.4995e-23	OVER
ENSG00000165092	ALDH1A1	ortholog_one2many	0.13416	84.4311	ENSMUSG00000024747	Aldh1a7	OVER	OVER	NA	2	2	0	NA	NA	NA	5.58867	8.38956e-89	OVER	7.69815	1.50249e-74	OVER	NA	NA	NA
ENSG00000198682	PAPSS2	ortholog_one2one	0.08233	91.5994	ENSMUSG00000024899	Papss2	OVER	OVER	NA	2	2	0	NA	NA	NA	3.14265	1.10488e-113	OVER	2.44642	7.60792e-48	OVER	NA	NA	NA
ENSG00000138193	PLCE1	ortholog_one2one	0.1578	85.4888	ENSMUSG00000024998	Plce1	OVER	NA	OVER	1	1	0	NA	NA	NA	NA	NA	NA	NA	NA	NA	3.79963	9.814e-34	OVER
ENSG00000095637	SORBS1	ortholog_one2one	0.16606	88.7701	ENSMUSG00000025006	Sorbs1	OVER	OVER	NA	1	1	0	NA	NA	NA	NA	NA	NA	2.29999	1.13336e-19	OVER	NA	NA	NA
ENSG00000196233	LCOR	ortholog_one2one	0.1024	97.9215	ENSMUSG00000025019	Lcor	OVER	OVER	NA	1	1	0	NA	NA	NA	NA	NA	NA	2.37159	5.85198e-27	OVER	NA	NA	NA
ENSG00000148700	ADD3	ortholog_one2one	0.06902	92.2096	ENSMUSG00000025026	Add3	OVER	OVER	NA	1	1	0	NA	NA	NA	NA	NA	NA	2.22077	8.63309e-37	OVER	NA	NA	NA
ENSG00000023839	ABCC2	ortholog_one2one	0.24279	77.641	ENSMUSG00000025194	Abcc2	OVER	OVER	NA	3	2	1	-4.53556	4.17725e-104	UNDER	2.32099	1.16144e-24	OVER	7.11212	0	OVER	NA	NA	NA
ENSG00000138136	LBX1	ortholog_one2one	0.02071	97.153	ENSMUSG00000025216	Lbx1	MIXED	UNDER	OVER	2	1	1	NA	NA	NA	NA	NA	NA	-2.09543	3.21492e-28	UNDER	3.13632	2.40759e-56	OVER
ENSG00000105855	ITGB8	ortholog_one2one	0.13906	87.4837	ENSMUSG00000025321	Itgb8	OVER	OVER	NA	1	1	0	NA	NA	NA	NA	NA	NA	2.59492	7.95915e-16	OVER	NA	NA	NA
ENSG00000101638	ST8SIA5	ortholog_one2one	NA	85.1064	ENSMUSG00000025425	St8sia5	MIXED	MIXED	NA	2	1	1	2.51886	2.91079e-15	OVER	NA	NA	NA	-2.71062	3.40806e-12	UNDER	NA	NA	NA
ENSG00000141622	RNF165	ortholog_one2one	0.01966	98.8439	ENSMUSG00000025427	Rnf165	OVER	NA	OVER	1	1	0	NA	NA	NA	NA	NA	NA	NA	NA	NA	2.71053	9.02572e-22	OVER
ENSG00000130643	CALY	ortholog_one2one	NA	80.5556	ENSMUSG00000025468	Caly	MIXED	MIXED	NA	2	1	1	2.67586	3.61992e-10	OVER	NA	NA	NA	-3.50432	7.23422e-12	UNDER	NA	NA	NA
ENSG00000185187	SIGIRR	ortholog_one2one	0.13295	81.6626	ENSMUSG00000025494	Sigirr	OVER	OVER	NA	1	1	0	NA	NA	NA	2.23317	5.84732e-142	OVER	NA	NA	NA	NA	NA	NA
ENSG00000101972	STAG2	ortholog_one2one	0.01294	99.1064	ENSMUSG00000025862	Stag2	OVER	NA	OVER	1	1	0	NA	NA	NA	NA	NA	NA	NA	NA	NA	2.17185	8.63307e-154	OVER
ENSG00000167306	MYO5B	ortholog_one2one	0.07778	90.3634	ENSMUSG00000025885	Myo5b	OVER	NA	OVER	1	1	0	NA	NA	NA	NA	NA	NA	NA	NA	NA	2.018	5.69816e-91	OVER
ENSG00000204403	CASP12	ortholog_one2one	0.49003	58.651	ENSMUSG00000025887	Casp12	OVER	OVER	NA	2	2	0	NA	NA	NA	4.51939	3.14906e-34	OVER	5.57564	2.42878e-37	OVER	NA	NA	NA
ENSG00000008196	TFAP2B	ortholog_one2one	0	100	ENSMUSG00000025927	Tfap2b	OVER	OVER	NA	2	2	0	NA	NA	NA	3.86085	2.53232e-33	OVER	3.86913	6.28425e-35	OVER	NA	NA	NA
ENSG00000170899	GSTA4	ortholog_many2many	NA	50.2262	ENSMUSG00000025934	Gsta3	OVER	OVER	NA	1	1	0	NA	NA	NA	NA	NA	NA	3.60247	1.01085e-35	OVER	NA	NA	NA
ENSG00000115020	PIKFYVE	ortholog_one2one	0.09173	93.3333	ENSMUSG00000025949	Pikfyve	OVER	OVER	NA	1	1	0	NA	NA	NA	NA	NA	NA	2.07558	3.54716e-15	OVER	NA	NA	NA
ENSG00000114948	ADAM23	ortholog_one2one	0.09928	91.8418	ENSMUSG00000025964	Adam23	OVER	OVER	NA	1	1	0	NA	NA	NA	NA	NA	NA	2.42082	1.03333e-218	OVER	NA	NA	NA
ENSG00000204262	COL5A2	ortholog_one2one	0.06603	94.7896	ENSMUSG00000026042	Col5a2	OVER	OVER	NA	2	2	0	NA	NA	NA	6.97262	8.11593e-71	OVER	7.17187	1.72798e-73	OVER	NA	NA	NA
ENSG00000168542	COL3A1	ortholog_one2one	0.13894	90.7724	ENSMUSG00000026043	Col3a1	OVER	OVER	NA	2	2	0	NA	NA	NA	5.40554	9.68266e-46	OVER	6.46325	2.8559e-46	OVER	NA	NA	NA
ENSG00000135925	WNT10A	ortholog_one2one	0.02797	95.2038	ENSMUSG00000026167	Wnt10a	OVER	NA	OVER	1	1	0	NA	NA	NA	NA	NA	NA	NA	NA	NA	5.05943	1.10976e-89	OVER
ENSG00000115414	FN1	ortholog_one2one	0.08128	92.0808	ENSMUSG00000026193	Fn1	OVER	OVER	NA	1	1	0	NA	NA	NA	2.05551	3.52017e-74	OVER	NA	NA	NA	NA	NA	NA
ENSG00000054356	PTPRN	ortholog_one2one	0.13899	87.6025	ENSMUSG00000026204	Ptprn	OVER	OVER	NA	2	2	0	NA	NA	NA	2.44997	6.61168e-15	OVER	2.01637	7.8655e-11	OVER	NA	NA	NA
ENSG00000067066	SP100	ortholog_one2many	NA	33.5652	ENSMUSG00000026222	Sp100	OVER	OVER	NA	1	1	0	NA	NA	NA	NA	NA	NA	3.38504	3.13977e-50	OVER	NA	NA	NA
ENSG00000116106	EPHA4	ortholog_one2one	0.01451	98.5801	ENSMUSG00000026235	Epha4	OVER	OVER	NA	3	3	0	2.48556	1.38773e-23	OVER	6.14272	1.78942e-102	OVER	3.86021	1.14287e-63	OVER	NA	NA	NA
ENSG00000135919	SERPINE2	ortholog_one2one	0.14126	85.3904	ENSMUSG00000026249	Serpine2	OVER	OVER	NA	2	2	0	NA	NA	NA	4.33809	2.25081e-59	OVER	5.92759	1.53959e-64	OVER	NA	NA	NA
ENSG00000178623	GPR35	ortholog_one2one	NA	69.1275	ENSMUSG00000026271	Gpr35	OVER	NA	OVER	1	1	0	NA	NA	NA	NA	NA	NA	NA	NA	NA	2.19116	3.63463e-28	OVER
ENSG00000124839	RAB17	ortholog_one2one	NA	75.4717	ENSMUSG00000026304	Rab17	OVER	OVER	NA	1	1	0	2.99261	2.69273e-91	OVER	NA	NA	NA	NA	NA	NA	NA	NA	NA
ENSG00000166401	SERPINB8	ortholog_one2one	0.18629	78.5523	ENSMUSG00000026315	Serpinb8	OVER	OVER	NA	2	2	0	NA	NA	NA	3.11712	1.43439e-100	OVER	3.40933	1.73256e-130	OVER	NA	NA	NA
ENSG00000088179	PTPN4	ortholog_one2one	0.07958	94.7084	ENSMUSG00000026384	Ptpn4	OVER	OVER	NA	1	1	0	NA	NA	NA	NA	NA	NA	2.23208	1.57867e-40	OVER	NA	NA	NA
ENSG00000163531	NFASC	ortholog_one2one	0.03126	96.4459	ENSMUSG00000026442	Nfasc	OVER	OVER	OVER	3	3	0	NA	NA	NA	5.11701	1.49969e-33	OVER	2.65088	4.73933e-22	OVER	3.57508	1.7534e-27	OVER
ENSG00000133063	CHIT1	ortholog_one2one	0.23266	75	ENSMUSG00000026450	Chit1	OVER	NA	OVER	1	1	0	NA	NA	NA	NA	NA	NA	NA	NA	NA	3.16017	1.88757e-96	OVER
ENSG00000143776	CDC42BPA	ortholog_one2one	0.04876	96.1024	ENSMUSG00000026490	Cdc42bpa	OVER	OVER	NA	1	1	0	NA	NA	NA	NA	NA	NA	2.17509	1.20648e-73	OVER	NA	NA	NA
ENSG00000162849	KIF26B	ortholog_one2one	0.0675	88.392	ENSMUSG00000026494	Kif26b	OVER	OVER	NA	2	2	0	NA	NA	NA	2.13352	2.14343e-43	OVER	2.89778	6.08572e-43	OVER	NA	NA	NA
ENSG00000163554	SPTA1	ortholog_one2one	0.17757	80.6959	ENSMUSG00000026532	Spta1	OVER	OVER	NA	2	2	0	NA	NA	NA	4.47968	2.56168e-47	OVER	7.34621	2.09592e-64	OVER	NA	NA	NA
ENSG00000158710	TAGLN2	ortholog_one2one	0.02696	96.4824	ENSMUSG00000026547	Tagln2	UNDER	UNDER	NA	3	1	2	-4.56645	1.00868e-47	UNDER	-2.32666	2.66017e-16	UNDER	2.66488	1.66886e-25	OVER	NA	NA	NA
ENSG00000116132	PRRX1	ortholog_one2one	0.00621	99.5918	ENSMUSG00000026586	Prrx1	OVER	OVER	NA	2	2	0	NA	NA	NA	5.78775	7.32595e-46	OVER	6.63758	2.70366e-44	OVER	NA	NA	NA
ENSG00000162733	DDR2	ortholog_one2one	0.04109	96.0187	ENSMUSG00000026674	Ddr2	OVER	NA	OVER	1	1	0	NA	NA	NA	NA	NA	NA	NA	NA	NA	6.37868	0	OVER
ENSG00000107614	TRDMT1	ortholog_one2one	0.19766	81.2821	ENSMUSG00000026723	Trdmt1	OVER	OVER	NA	1	1	0	NA	NA	NA	NA	NA	NA	2.39514	1.77651e-162	OVER	NA	NA	NA
ENSG00000120332	TNN	ortholog_one2one	0.14863	80.5556	ENSMUSG00000026725	Tnn	OVER	NA	OVER	1	1	0	NA	NA	NA	NA	NA	NA	NA	NA	NA	2.21768	1.80971e-68	OVER
ENSG00000136931	NR5A1	ortholog_one2one	0.03516	93.7093	ENSMUSG00000026751	Nr5a1	OVER	OVER	NA	2	2	0	5.6595	8.01941e-73	OVER	4.72228	7.09928e-37	OVER	NA	NA	NA	NA	NA	NA
ENSG00000165695	AK8	ortholog_one2one	NA	77.0355	ENSMUSG00000026807	Ak8	OVER	OVER	NA	2	2	0	NA	NA	NA	2.49419	1.73667e-35	OVER	2.68916	3.1193e-39	OVER	NA	NA	NA
ENSG00000106976	DNM1	ortholog_one2one	0.01168	98.8372	ENSMUSG00000026825	Dnm1	OVER	NA	OVER	1	1	0	NA	NA	NA	NA	NA	NA	NA	NA	NA	2.60462	2.64204e-165	OVER
ENSG00000148288	GBGT1	ortholog_one2one	0.15661	79.2507	ENSMUSG00000026829	Gbgt1	OVER	OVER	NA	1	1	0	2.10735	6.11456e-13	OVER	NA	NA	NA	NA	NA	NA	NA	NA	NA
ENSG00000115221	ITGB6	ortholog_one2one	0.08977	90.5972	ENSMUSG00000026971	Itgb6	OVER	NA	OVER	1	1	0	NA	NA	NA	NA	NA	NA	NA	NA	NA	2.30298	4.54507e-10	OVER
ENSG00000115232	ITGA4	ortholog_one2one	0.14525	84.8837	ENSMUSG00000027009	Itga4	OVER	OVER	NA	1	1	0	NA	NA	NA	NA	NA	NA	2.33414	6.08691e-27	OVER	NA	NA	NA
ENSG00000073734	ABCB11	ortholog_one2one	0.20601	82.0318	ENSMUSG00000027048	Abcb11	OVER	NA	OVER	1	1	0	NA	NA	NA	NA	NA	NA	NA	NA	NA	2.3097	3.053e-13	OVER
ENSG00000081479	LRP2	ortholog_one2one	0.20827	76.9247	ENSMUSG00000027070	Lrp2	OVER	OVER	NA	1	1	0	NA	NA	NA	NA	NA	NA	2.23786	2.90174e-28	OVER	NA	NA	NA
ENSG00000214872	SMTNL1	ortholog_one2one	0.33987	70.1099	ENSMUSG00000027077	Smtnl1	OVER	OVER	NA	1	1	0	2.19545	7.39389e-10	OVER	NA	NA	NA	NA	NA	NA	NA	NA	NA
ENSG00000135378	PRRG4	ortholog_one2one	0.30967	74.6667	ENSMUSG00000027171	Prrg4	UNDER	MIXED	UNDER	3	1	2	-2.91649	8.78876e-13	UNDER	NA	NA	NA	5.44966	1.14064e-198	OVER	-4.17178	1.78502e-81	UNDER
ENSG00000137872	SEMA6D	ortholog_one2one	0.05558	94.8742	ENSMUSG00000027200	Sema6d	OVER	OVER	NA	1	1	0	NA	NA	NA	NA	NA	NA	2.0956	6.52966e-36	OVER	NA	NA	NA
ENSG00000085117	CD82	ortholog_one2one	NA	76.6917	ENSMUSG00000027215	Cd82	MIXED	OVER	UNDER	2	1	1	NA	NA	NA	2.57715	2.77002e-134	OVER	NA	NA	NA	-2.13973	2.19526e-33	UNDER
ENSG00000101265	RASSF2	ortholog_one2one	0.06133	92.638	ENSMUSG00000027339	Rassf2	OVER	NA	OVER	1	1	0	NA	NA	NA	NA	NA	NA	NA	NA	NA	3.2967	4.79429e-53	OVER
ENSG00000144152	FBLN7	ortholog_one2one	0.13731	84.9658	ENSMUSG00000027386	Fbln7	OVER	OVER	NA	1	1	0	NA	NA	NA	NA	NA	NA	3.05204	2.27496e-27	OVER	NA	NA	NA
ENSG00000092758	COL9A3	ortholog_one2one	0.09776	91.1765	ENSMUSG00000027570	Col9a3	OVER	NA	OVER	1	1	0	NA	NA	NA	NA	NA	NA	NA	NA	NA	3.97333	7.83207e-107	OVER
ENSG00000136603	SKIL	ortholog_one2one	0.09359	89.1691	ENSMUSG00000027660	Skil	OVER	OVER	NA	1	1	0	NA	NA	NA	NA	NA	NA	2.30798	8.13652e-19	OVER	NA	NA	NA
ENSG00000085276	MECOM	ortholog_one2one	0.07575	92.4686	ENSMUSG00000027684	Mecom	OVER	OVER	NA	2	2	0	NA	NA	NA	2.72318	3.09594e-73	OVER	3.40437	1.17586e-171	OVER	NA	NA	NA
ENSG00000198829	SUCNR1	ortholog_one2one	0.215	71.9243	ENSMUSG00000027762	Sucnr1	OVER	OVER	NA	1	1	0	NA	NA	NA	NA	NA	NA	2.66435	2.77166e-26	OVER	NA	NA	NA
ENSG00000114200	BCHE	ortholog_one2one	0.14741	79.402	ENSMUSG00000027792	Bche	OVER	NA	OVER	1	1	0	NA	NA	NA	NA	NA	NA	NA	NA	NA	3.89077	2.08812e-58	OVER
ENSG00000120693	SMAD9	ortholog_one2one	0.01473	96.7442	ENSMUSG00000027796	Smad9	OVER	OVER	NA	1	1	0	NA	NA	NA	NA	NA	NA	2.2589	1.37596e-08	OVER	NA	NA	NA
ENSG00000070087	PFN2	ortholog_one2one	0.02299	99.2857	ENSMUSG00000027805	Pfn2	OVER	OVER	NA	1	1	0	NA	NA	NA	2.66403	2.14736e-132	OVER	NA	NA	NA	NA	NA	NA
ENSG00000196549	MME	ortholog_one2one	0.07488	94.1333	ENSMUSG00000027820	Mme	OVER	OVER	NA	2	2	0	NA	NA	NA	2.03364	1.44389e-10	OVER	3.61444	2.8814e-168	OVER	NA	NA	NA
ENSG00000163661	PTX3	ortholog_one2one	0.21029	81.8898	ENSMUSG00000027832	Ptx3	OVER	OVER	NA	2	2	0	NA	NA	NA	4.36475	1.11992e-27	OVER	4.82806	3.98759e-30	OVER	NA	NA	NA
ENSG00000134198	TSPAN2	ortholog_one2one	0.07356	93.6652	ENSMUSG00000027858	Tspan2	OVER	OVER	NA	1	1	0	NA	NA	NA	NA	NA	NA	3.78233	7.6573e-39	OVER	NA	NA	NA
ENSG00000134247	PTGFRN	ortholog_one2one	0.08726	89.9772	ENSMUSG00000027864	Ptgfrn	OVER	OVER	NA	3	2	1	-4.4492	2.5126e-36	UNDER	3.78597	4.38961e-144	OVER	8.40326	1.51655e-120	OVER	NA	NA	NA
ENSG00000160712	IL6R	ortholog_one2one	0.39105	55.6291	ENSMUSG00000027947	Il6ra	MIXED	MIXED	NA	2	1	1	-2.15225	3.0742e-30	UNDER	NA	NA	NA	3.17607	1.80712e-46	OVER	NA	NA	NA
ENSG00000164125	FAM198B	ortholog_one2one	0.21106	79.845	ENSMUSG00000027955	Fam198b	OVER	OVER	NA	1	1	0	NA	NA	NA	2.10466	2.76111e-98	OVER	NA	NA	NA	NA	NA	NA
ENSG00000164124	TMEM144	ortholog_one2one	0.11353	86.6667	ENSMUSG00000027956	Tmem144	OVER	OVER	NA	1	1	0	NA	NA	NA	2.33457	1.89822e-107	OVER	NA	NA	NA	NA	NA	NA
ENSG00000060718	COL11A1	ortholog_one2one	0.06255	94.0133	ENSMUSG00000027966	Col11a1	OVER	OVER	NA	2	2	0	NA	NA	NA	5.13609	5.57105e-108	OVER	4.9335	3.35469e-101	OVER	NA	NA	NA
ENSG00000164100	NDST3	ortholog_one2one	0.08236	93.4708	ENSMUSG00000027977	Ndst3	OVER	OVER	NA	1	1	0	NA	NA	NA	NA	NA	NA	2.33129	3.02309e-72	OVER	NA	NA	NA
ENSG00000164099	PRSS12	ortholog_one2one	0.19673	82.1053	ENSMUSG00000027978	Prss12	OVER	NA	OVER	1	1	0	NA	NA	NA	NA	NA	NA	NA	NA	NA	2.30323	3.33677e-27	OVER
ENSG00000171560	FGA	ortholog_one2one	0.26855	75.1302	ENSMUSG00000028001	Fga	OVER	NA	OVER	1	1	0	NA	NA	NA	NA	NA	NA	NA	NA	NA	2.37633	5.70185e-35	OVER
ENSG00000121207	LRAT	ortholog_one2one	0.15252	80	ENSMUSG00000028003	Lrat	OVER	OVER	NA	1	1	0	NA	NA	NA	NA	NA	NA	2.53315	1.00457e-14	OVER	NA	NA	NA
ENSG00000256043	CTSO	ortholog_one2one	0.29884	73.7864	ENSMUSG00000028015	Ctso	MIXED	MIXED	NA	2	1	1	-2.75921	1.045e-28	UNDER	NA	NA	NA	3.0349	1.27416e-67	OVER	NA	NA	NA
ENSG00000143387	CTSK	ortholog_one2one	0.19461	86.0182	ENSMUSG00000028111	Ctsk	MIXED	OVER	UNDER	2	1	1	NA	NA	NA	2.03802	1.41489e-20	OVER	NA	NA	NA	-4.72856	1.35131e-105	UNDER
ENSG00000137936	BCAR3	ortholog_one2one	0.11526	86.0806	ENSMUSG00000028121	Bcar3	OVER	OVER	NA	2	2	0	NA	NA	NA	4.35422	6.8806e-104	OVER	2.77439	5.08466e-145	OVER	NA	NA	NA
ENSG00000137976	DNASE2B	ortholog_one2one	0.50272	66.9492	ENSMUSG00000028185	Dnase2b	OVER	NA	OVER	1	1	0	NA	NA	NA	NA	NA	NA	NA	NA	NA	2.48968	1.62294e-10	OVER
ENSG00000171502	COL24A1	ortholog_one2one	0.27472	78.4921	ENSMUSG00000028197	Col24a1	OVER	OVER	NA	2	2	0	NA	NA	NA	2.38554	1.04143e-09	OVER	2.61272	2.14507e-12	OVER	NA	NA	NA
ENSG00000156103	MMP16	ortholog_one2one	0.02912	98.0231	ENSMUSG00000028226	Mmp16	OVER	OVER	NA	3	2	1	-4.68486	5.39519e-98	UNDER	2.81958	6.27547e-101	OVER	7.69391	0	OVER	NA	NA	NA
ENSG00000016490	CLCA1	ortholog_one2one	0.22446	76.2955	ENSMUSG00000028255	Clca3	OVER	NA	OVER	1	1	0	NA	NA	NA	NA	NA	NA	NA	NA	NA	2.89386	8.89574e-16	OVER
ENSG00000162645	GBP2	ortholog_one2many	0.26152	71.4286	ENSMUSG00000028270	Gbp2	OVER	OVER	NA	1	1	0	NA	NA	NA	NA	NA	NA	2.34387	3.60009e-34	OVER	NA	NA	NA
ENSG00000106789	CORO2A	ortholog_one2one	0.11124	85.3053	ENSMUSG00000028337	Coro2a	MIXED	MIXED	NA	2	1	1	2.03659	1.15127e-09	OVER	NA	NA	NA	-3.14641	3.28708e-12	UNDER	NA	NA	NA
ENSG00000119508	NR4A3	ortholog_one2one	0.07213	93.0868	ENSMUSG00000028341	Nr4a3	OVER	OVER	NA	1	1	0	NA	NA	NA	NA	NA	NA	2.21509	6.58634e-16	OVER	NA	NA	NA
ENSG00000157657	ZNF618	ortholog_one2one	0.03314	95.1163	ENSMUSG00000028358	Zfp618	MIXED	OVER	UNDER	2	1	1	NA	NA	NA	2.0945	1.36609e-23	OVER	NA	NA	NA	-2.63413	7.6269e-28	UNDER
ENSG00000148225	WDR31	ortholog_one2one	0.24093	83.1063	ENSMUSG00000028391	Wdr31	OVER	OVER	NA	1	1	0	NA	NA	NA	NA	NA	NA	2.22085	3.1338e-26	OVER	NA	NA	NA
ENSG00000153707	PTPRD	ortholog_one2one	0.01999	98.4677	ENSMUSG00000028399	Ptprd	MIXED	MIXED	NA	2	1	1	-2.7184	1.05046e-31	UNDER	NA	NA	NA	4.85679	0	OVER	NA	NA	NA
ENSG00000198722	UNC13B	ortholog_one2one	0.06325	95.6604	ENSMUSG00000028456	Unc13b	MIXED	OVER	UNDER	2	1	1	NA	NA	NA	NA	NA	NA	2.62947	1.16233e-89	OVER	-2.75362	7.74399e-83	UNDER
NA	NA	NA	NA	NA	ENSMUSG00000028475	5430416O09Rik	OVER	OVER	NA	2	2	0	NA	NA	NA	4.0503	6.68307e-36	OVER	4.06789	6.03956e-100	OVER	NA	NA	NA
ENSG00000188921	PTPLAD2	ortholog_one2one	0.16807	85.3448	ENSMUSG00000028497	Ptplad2	OVER	OVER	NA	1	1	0	2.25425	4.07895e-31	OVER	NA	NA	NA	NA	NA	NA	NA	NA	NA
ENSG00000116675	DNAJC6	ortholog_one2one	0.07518	92.9679	ENSMUSG00000028528	Dnajc6	OVER	OVER	NA	1	1	0	NA	NA	NA	NA	NA	NA	2.77975	7.34191e-11	OVER	NA	NA	NA
ENSG00000117407	ARTN	ortholog_one2one	NA	67.5	ENSMUSG00000028539	Artn	MIXED	OVER	UNDER	2	1	1	NA	NA	NA	2.33804	6.12962e-34	OVER	NA	NA	NA	-7.70631	8.52986e-115	UNDER
NA	NA	NA	NA	NA	ENSMUSG00000028558	Calr4	OVER	NA	OVER	1	1	0	NA	NA	NA	NA	NA	NA	NA	NA	NA	2.10592	4.42204e-17	OVER
ENSG00000134709	HOOK1	ortholog_one2one	0.05525	92.5824	ENSMUSG00000028572	Hook1	MIXED	MIXED	NA	2	1	1	-2.08065	1.3646e-18	UNDER	NA	NA	NA	2.84137	9.05184e-67	OVER	NA	NA	NA
ENSG00000162511	LAPTM5	ortholog_one2one	NA	79.2308	ENSMUSG00000028581	Laptm5	OVER	OVER	NA	1	1	0	2.14833	2.66857e-10	OVER	NA	NA	NA	NA	NA	NA	NA	NA	NA
ENSG00000049089	COL9A2	ortholog_one2one	0.14963	91.1337	ENSMUSG00000028626	Col9a2	OVER	NA	OVER	1	1	0	NA	NA	NA	NA	NA	NA	NA	NA	NA	2.16645	3.20854e-14	OVER
ENSG00000133216	EPHB2	ortholog_one2one	0.00282	99.4929	ENSMUSG00000028664	Ephb2	OVER	OVER	NA	2	2	0	NA	NA	NA	3.40149	0	OVER	3.29182	0	OVER	NA	NA	NA
ENSG00000197587	DMBX1	ortholog_one2one	0.04085	94.4	ENSMUSG00000028707	Dmbx1	OVER	OVER	NA	1	1	0	NA	NA	NA	NA	NA	NA	2.6459	2.28915e-13	OVER	NA	NA	NA
ENSG00000162366	PDZK1IP1	ortholog_one2one	0.11022	82.4561	ENSMUSG00000028716	Pdzk1ip1	OVER	OVER	NA	1	1	0	NA	NA	NA	2.97029	2.53854e-27	OVER	NA	NA	NA	NA	NA	NA
ENSG00000243710	WDR65	ortholog_one2one	0.25684	79.4835	ENSMUSG00000028730	Wdr65	OVER	OVER	NA	1	1	0	NA	NA	NA	2.13576	3.15041e-13	OVER	NA	NA	NA	NA	NA	NA
ENSG00000188784	PLA2G2E	ortholog_one2one	0.09682	84.507	ENSMUSG00000028751	Pla2g2e	OVER	OVER	NA	2	2	0	2.94707	2.20185e-24	OVER	2.50802	1.52681e-26	OVER	NA	NA	NA	NA	NA	NA
ENSG00000162551	ALPL	ortholog_one2one	0.06152	89.8855	ENSMUSG00000028766	Alpl	OVER	OVER	NA	2	2	0	NA	NA	NA	2.84618	3.37664e-11	OVER	2.3418	3.03992e-10	OVER	NA	NA	NA
ENSG00000121905	HPCA	ortholog_one2one	0	100	ENSMUSG00000028785	Hpca	OVER	OVER	NA	2	2	0	2.54777	1.96649e-12	OVER	2.02475	1.03913e-06	OVER	NA	NA	NA	NA	NA	NA
ENSG00000049249	TNFRSF9	ortholog_one2one	0.44533	57.2	ENSMUSG00000028965	Tnfrsf9	OVER	OVER	NA	1	1	0	2.32117	2.32925e-08	OVER	NA	NA	NA	NA	NA	NA	NA	NA	NA
ENSG00000131686	CA6	ortholog_one2one	NA	55.7143	ENSMUSG00000028972	Car6	OVER	NA	OVER	1	1	0	NA	NA	NA	NA	NA	NA	NA	NA	NA	2.68375	1.12291e-33	OVER
ENSG00000004468	CD38	ortholog_one2one	0.50179	58.3333	ENSMUSG00000029084	Cd38	OVER	OVER	NA	1	1	0	2.24431	8.37633e-30	OVER	NA	NA	NA	NA	NA	NA	NA	NA	NA
ENSG00000007062	PROM1	ortholog_one2one	0.37555	60.8796	ENSMUSG00000029086	Prom1	OVER	OVER	NA	3	2	1	-3.02002	4.56645e-13	UNDER	2.73322	1.13894e-35	OVER	6.07578	4.94712e-51	OVER	NA	NA	NA
ENSG00000184985	SORCS2	ortholog_one2one	0.07853	86.3322	ENSMUSG00000029093	Sorcs2	UNDER	MIXED	UNDER	3	1	2	2.80304	5.84947e-43	OVER	NA	NA	NA	-2.26518	1.67725e-10	UNDER	-2.34451	1.07277e-50	UNDER
ENSG00000170801	HTRA3	ortholog_one2one	0.04742	92.7152	ENSMUSG00000029096	Htra3	OVER	OVER	NA	1	1	0	NA	NA	NA	2.53517	4.64691e-71	OVER	NA	NA	NA	NA	NA	NA
ENSG00000169851	PCDH7	ortholog_one2one	0.02401	97.8486	ENSMUSG00000029108	Pcdh7	OVER	OVER	NA	1	1	0	NA	NA	NA	NA	NA	NA	2.05483	8.34617e-56	OVER	NA	NA	NA
ENSG00000109819	PPARGC1A	ortholog_one2one	0.10604	94.3467	ENSMUSG00000029167	Ppargc1a	OVER	OVER	NA	2	2	0	2.05904	1.68669e-17	OVER	2.8994	5.29494e-42	OVER	NA	NA	NA	NA	NA	NA
ENSG00000157851	DPYSL5	ortholog_one2one	0.01757	97.8723	ENSMUSG00000029168	Dpysl5	OVER	OVER	NA	2	2	0	NA	NA	NA	2.36651	1.5291e-29	OVER	3.56028	9.15949e-120	OVER	NA	NA	NA
ENSG00000091490	SEL1L3	ortholog_one2one	0.17107	85.2343	ENSMUSG00000029189	Sel1l3	OVER	OVER	NA	1	1	0	NA	NA	NA	NA	NA	NA	2.00212	1.11636e-07	OVER	NA	NA	NA
ENSG00000134853	PDGFRA	ortholog_one2one	0.07184	91.8274	ENSMUSG00000029231	Pdgfra	OVER	OVER	NA	2	2	0	NA	NA	NA	2.58628	2.07272e-72	OVER	2.65002	1.58509e-60	OVER	NA	NA	NA
ENSG00000118785	SPP1	ortholog_one2one	0.27806	66.6667	ENSMUSG00000029304	Spp1	OVER	OVER	NA	3	2	1	-2.84123	1.11959e-82	UNDER	6.01619	0	OVER	8.86904	0	OVER	NA	NA	NA
ENSG00000138678	AGPAT9	ortholog_one2one	0.05844	94.2396	ENSMUSG00000029314	Agpat9	OVER	OVER	NA	1	1	0	NA	NA	NA	NA	NA	NA	2.2746	4.19977e-25	OVER	NA	NA	NA
ENSG00000163624	CDS1	ortholog_one2one	0.03076	95.8785	ENSMUSG00000029330	Cds1	OVER	NA	OVER	1	1	0	NA	NA	NA	NA	NA	NA	NA	NA	NA	3.22337	3.55172e-30	OVER
ENSG00000138669	PRKG2	ortholog_one2one	0.02554	96.8504	ENSMUSG00000029334	Prkg2	OVER	OVER	NA	2	2	0	NA	NA	NA	3.0111	2.99791e-46	OVER	2.53127	3.58576e-40	OVER	NA	NA	NA
ENSG00000128203	ASPHD2	ortholog_one2one	0.03399	94.1691	ENSMUSG00000029348	Asphd2	OVER	NA	OVER	1	1	0	NA	NA	NA	NA	NA	NA	NA	NA	NA	2.168	2.6433e-54	OVER
ENSG00000163738	MTHFD2L	ortholog_one2one	0.08645	89.645	ENSMUSG00000029376	Mthfd2l	OVER	OVER	NA	2	2	0	NA	NA	NA	4.93238	7.4193e-62	OVER	4.0972	1.88335e-68	OVER	NA	NA	NA
ENSG00000138771	SHROOM3	ortholog_one2one	0.23242	73.4463	ENSMUSG00000029381	Shroom3	OVER	OVER	NA	1	1	0	NA	NA	NA	NA	NA	NA	3.12341	2.06735e-33	OVER	NA	NA	NA
ENSG00000060709	RIMBP2	ortholog_one2one	0.11009	83.5893	ENSMUSG00000029420	Rimbp2	OVER	NA	OVER	1	1	0	NA	NA	NA	NA	NA	NA	NA	NA	NA	2.04582	2.78591e-12	OVER
ENSG00000198270	TMEM116	ortholog_one2one	0.38997	70.0297	ENSMUSG00000029452	Tmem116	OVER	OVER	NA	2	2	0	NA	NA	NA	2.76945	1.40447e-68	OVER	2.24107	2.54568e-57	OVER	NA	NA	NA
ENSG00000157782	CABP1	ortholog_one2one	NA	77.6256	ENSMUSG00000029544	Cabp1	UNDER	UNDER	OVER	3	1	2	NA	NA	NA	-2.09536	1.55515e-23	UNDER	-2.44399	2.18378e-26	UNDER	2.22798	7.68321e-22	OVER
ENSG00000105967	TFEC	ortholog_one2one	0.25694	76.6562	ENSMUSG00000029553	Tfec	OVER	OVER	NA	2	2	0	NA	NA	NA	3.1405	1.60169e-20	OVER	3.21731	9.77117e-24	OVER	NA	NA	NA
ENSG00000157927	RADIL	ortholog_one2one	NA	79.5996	ENSMUSG00000029576	Radil	OVER	OVER	NA	1	1	0	2.08555	5.73113e-08	OVER	NA	NA	NA	NA	NA	NA	NA	NA	NA
ENSG00000075618	FSCN1	ortholog_one2one	NA	96.5517	ENSMUSG00000029581	Fscn1	MIXED	MIXED	NA	2	1	1	-3.1412	1.1785e-41	UNDER	NA	NA	NA	3.03255	1.17387e-53	OVER	NA	NA	NA
ENSG00000089116	LHX5	ortholog_one2one	0.00557	98.7562	ENSMUSG00000029595	Lhx5	MIXED	MIXED	NA	2	1	1	-2.13247	2.38089e-08	UNDER	NA	NA	NA	2.88374	3.83392e-14	OVER	NA	NA	NA
ENSG00000089169	RPH3A	ortholog_one2one	0.06316	90.2222	ENSMUSG00000029608	Rph3a	MIXED	MIXED	NA	2	1	1	-2.32542	3.19447e-12	UNDER	NA	NA	NA	4.35586	4.0444e-58	OVER	NA	NA	NA
ENSG00000132970	WASF3	ortholog_one2one	0.04763	93.8124	ENSMUSG00000029636	Wasf3	OVER	OVER	NA	2	2	0	NA	NA	NA	6.32252	9.21319e-63	OVER	6.9665	4.33157e-60	OVER	NA	NA	NA
ENSG00000164692	COL1A2	ortholog_one2one	0.16441	89.9707	ENSMUSG00000029661	Col1a2	OVER	OVER	NA	2	2	0	NA	NA	NA	4.439	0	OVER	4.76492	8.80228e-116	OVER	NA	NA	NA
ENSG00000158321	AUTS2	ortholog_one2one	0.05257	93.75	ENSMUSG00000029673	Auts2	OVER	OVER	NA	2	2	0	NA	NA	NA	2.07906	8.20075e-08	OVER	3.85777	1.34704e-15	OVER	NA	NA	NA
ENSG00000049540	ELN	ortholog_one2one	0.298	78.2071	ENSMUSG00000029675	Eln	OVER	OVER	NA	1	1	0	2.15592	9.37317e-09	OVER	NA	NA	NA	NA	NA	NA	NA	NA	NA
ENSG00000146809	ASB15	ortholog_one2one	0.11527	88.5077	ENSMUSG00000029685	Asb15	OVER	OVER	NA	1	1	0	NA	NA	NA	2.63532	6.34492e-10	OVER	NA	NA	NA	NA	NA	NA
ENSG00000002726	AOC1	ortholog_one2many	0.14025	80.4318	ENSMUSG00000029811	Aoc1	OVER	NA	OVER	1	1	0	NA	NA	NA	NA	NA	NA	NA	NA	NA	6.15497	3.29059e-87	OVER
ENSG00000136231	IGF2BP3	ortholog_one2one	0.05218	96.5458	ENSMUSG00000029814	Igf2bp3	MIXED	MIXED	NA	2	1	1	-2.71673	3.1452e-31	UNDER	NA	NA	NA	2.06626	1.88898e-57	OVER	NA	NA	NA
ENSG00000105991	HOXA1	ortholog_one2one	0.06523	93.7313	ENSMUSG00000029844	Hoxa1	OVER	NA	OVER	1	1	0	NA	NA	NA	NA	NA	NA	NA	NA	NA	3.55564	1.01478e-21	OVER
ENSG00000170379	FAM115C	ortholog_one2one	0.26312	75.2663	ENSMUSG00000029851	Fam115c	OVER	OVER	NA	2	2	0	NA	NA	NA	3.60693	3.02818e-85	OVER	2.96382	3.67299e-82	OVER	NA	NA	NA
ENSG00000159784	FAM131B	ortholog_one2one	0.04274	95.8333	ENSMUSG00000029861	Fam131b	OVER	OVER	NA	1	1	0	NA	NA	NA	2.81771	1.73428e-136	OVER	NA	NA	NA	NA	NA	NA
ENSG00000106123	EPHB6	ortholog_one2one	0.07269	92.5962	ENSMUSG00000029869	Ephb6	OVER	OVER	NA	1	1	0	NA	NA	NA	NA	NA	NA	2.60014	2.75205e-105	OVER	NA	NA	NA
ENSG00000163106	HPGDS	ortholog_one2one	0.18188	80.402	ENSMUSG00000029919	Hpgds	OVER	OVER	NA	1	1	0	NA	NA	NA	NA	NA	NA	2.66596	4.96434e-205	OVER	NA	NA	NA
ENSG00000163235	TGFA	ortholog_one2one	0.08031	92.4528	ENSMUSG00000029999	Tgfa	MIXED	MIXED	NA	2	1	1	-2.49868	1.21432e-20	UNDER	NA	NA	NA	4.28997	4.66285e-70	OVER	NA	NA	NA
ENSG00000144035	NAT8	ortholog_one2many	0.38037	61.2335	ENSMUSG00000030004	Nat8	OVER	OVER	NA	2	2	0	2.52403	4.455e-33	OVER	2.57796	1.42489e-65	OVER	NA	NA	NA	NA	NA	NA
ENSG00000163638	ADAMTS9	ortholog_one2one	0.0969	89.9259	ENSMUSG00000030022	Adamts9	OVER	OVER	NA	2	2	0	NA	NA	NA	4.94135	2.41747e-55	OVER	3.35968	4.78585e-25	OVER	NA	NA	NA
ENSG00000114541	FRMD4B	ortholog_one2one	0.05351	93.3673	ENSMUSG00000030064	Frmd4b	OVER	OVER	NA	2	2	0	NA	NA	NA	2.05148	1.05616e-29	OVER	2.82574	3.26107e-57	OVER	NA	NA	NA
ENSG00000172986	GXYLT2	ortholog_one2one	0.14048	84.5805	ENSMUSG00000030074	Gxylt2	MIXED	OVER	UNDER	2	1	1	NA	NA	NA	2.11739	1.209e-88	OVER	NA	NA	NA	-2.84754	3.59904e-26	UNDER
ENSG00000134121	CHL1	ortholog_one2one	0.13898	84.9213	ENSMUSG00000030077	Chl1	OVER	OVER	NA	1	1	0	NA	NA	NA	2.34976	7.81517e-11	OVER	NA	NA	NA	NA	NA	NA
ENSG00000069493	CLEC2D	ortholog_one2many	NA	37.6543	ENSMUSG00000030157	Clec2d	OVER	OVER	NA	1	1	0	NA	NA	NA	NA	NA	NA	2.78802	3.32988e-15	OVER	NA	NA	NA
ENSG00000173391	OLR1	ortholog_one2one	0.43815	61.4815	ENSMUSG00000030162	Olr1	OVER	NA	OVER	1	1	0	NA	NA	NA	NA	NA	NA	NA	NA	NA	2.27021	1.43219e-28	OVER
ENSG00000084453	SLCO1A2	ortholog_one2many	0.22827	72.8358	ENSMUSG00000030237	Slco1a4	OVER	OVER	NA	1	1	0	NA	NA	NA	NA	NA	NA	2.21022	2.18429e-24	OVER	NA	NA	NA
ENSG00000157150	TIMP4	ortholog_one2one	0.11052	88.8393	ENSMUSG00000030317	Timp4	OVER	OVER	NA	1	1	0	NA	NA	NA	NA	NA	NA	4.31293	3.22591e-40	OVER	NA	NA	NA
ENSG00000156011	PSD3	ortholog_one2one	0.08101	91.4729	ENSMUSG00000030465	Psd3	OVER	OVER	NA	2	2	0	NA	NA	NA	3.76915	1.81122e-49	OVER	3.03299	2.08204e-77	OVER	NA	NA	NA
ENSG00000021488	SLC7A9	ortholog_one2one	0.09256	86.8583	ENSMUSG00000030492	Slc7a9	OVER	OVER	NA	1	1	0	NA	NA	NA	NA	NA	NA	2.54413	1.00943e-37	OVER	NA	NA	NA
ENSG00000185418	TARSL2	ortholog_one2one	0.11873	86.8188	ENSMUSG00000030515	Tarsl2	OVER	OVER	NA	2	2	0	5.73335	1.74092e-93	OVER	7.2405	5.89182e-159	OVER	NA	NA	NA	NA	NA	NA
ENSG00000269190	FBXO17	ortholog_one2one	0.10252	85.9712	ENSMUSG00000030598	Fbxo17	OVER	OVER	NA	2	2	0	NA	NA	NA	4.1016	2.2085e-33	OVER	3.48212	5.09969e-27	OVER	NA	NA	NA
ENSG00000137501	SYTL2	ortholog_one2one	NA	54.328	ENSMUSG00000030616	Sytl2	OVER	OVER	NA	1	1	0	NA	NA	NA	NA	NA	NA	2.33538	1.4503e-53	OVER	NA	NA	NA
ENSG00000140600	SH3GL3	ortholog_one2one	0.18588	86.4553	ENSMUSG00000030638	Sh3gl3	OVER	NA	OVER	1	1	0	NA	NA	NA	NA	NA	NA	NA	NA	NA	2.8285	6.43158e-17	OVER
ENSG00000103489	XYLT1	ortholog_one2one	0.05983	92.2105	ENSMUSG00000030657	Xylt1	OVER	OVER	NA	2	2	0	NA	NA	NA	2.52384	3.75901e-29	OVER	3.41663	1.04561e-42	OVER	NA	NA	NA
ENSG00000129451	KLK10	ortholog_one2one	0.27663	68.1159	ENSMUSG00000030693	Klk10	OVER	OVER	NA	2	2	0	NA	NA	NA	5.71084	3.47888e-36	OVER	6.15094	3.28958e-36	OVER	NA	NA	NA
ENSG00000261832	CLN3	ortholog_one2many	0.08054	88.3008	ENSMUSG00000030720	Cln3	MIXED	MIXED	NA	2	1	1	2.17654	9.35669e-31	OVER	NA	NA	NA	-2.47904	3.35565e-66	UNDER	NA	NA	NA
ENSG00000165434	PGM2L1	ortholog_one2one	0.07815	93.3977	ENSMUSG00000030729	Pgm2l1	MIXED	MIXED	NA	2	1	1	-2.09822	7.04819e-34	UNDER	NA	NA	NA	3.42963	1.03559e-45	OVER	NA	NA	NA
ENSG00000148926	ADM	ortholog_one2one	0.27603	67.4033	ENSMUSG00000030790	Adm	OVER	OVER	NA	2	2	0	NA	NA	NA	2.38513	6.21333e-22	OVER	2.69397	1.2511e-17	OVER	NA	NA	NA
ENSG00000132256	TRIM5	ortholog_one2many	0.57908	49.0281	ENSMUSG00000030921	Trim30a	OVER	OVER	NA	3	2	1	-3.03497	1.82243e-22	UNDER	2.3053	6.5158e-24	OVER	5.76961	1.34006e-250	OVER	NA	NA	NA
ENSG00000129744	ART1	ortholog_one2one	0.14533	78.4375	ENSMUSG00000030996	Art1	MIXED	MIXED	NA	2	1	1	2.64489	6.83293e-31	OVER	NA	NA	NA	-2.67486	5.28831e-35	UNDER	NA	NA	NA
ENSG00000131620	ANO1	ortholog_one2one	NA	92.1466	ENSMUSG00000031075	Ano1	OVER	OVER	NA	1	1	0	NA	NA	NA	NA	NA	NA	2.04702	3.6951e-34	OVER	NA	NA	NA
ENSG00000076716	GPC4	ortholog_one2one	0.06266	94.7842	ENSMUSG00000031119	Gpc4	OVER	OVER	UNDER	3	2	1	NA	NA	NA	6.31398	1.34096e-68	OVER	7.70892	8.11635e-60	OVER	-4.4555	0	UNDER
ENSG00000139351	SYCP3	ortholog_one2many	0.90451	34.6535	ENSMUSG00000031125	3830403N18Rik	OVER	NA	OVER	1	1	0	NA	NA	NA	NA	NA	NA	NA	NA	NA	5.02382	4.75566e-91	OVER
ENSG00000102003	SYP	ortholog_one2one	0.0432	95.2077	ENSMUSG00000031144	Syp	OVER	OVER	NA	1	1	0	2.3733	8.17945e-18	OVER	NA	NA	NA	NA	NA	NA	NA	NA	NA
ENSG00000188153	COL4A5	ortholog_one2one	0.14715	91.2478	ENSMUSG00000031274	Col4a5	OVER	OVER	NA	1	1	0	NA	NA	NA	NA	NA	NA	2.28891	1.23033e-27	OVER	NA	NA	NA
NA	NA	NA	NA	NA	ENSMUSG00000031286	Glt28d2	OVER	OVER	NA	2	2	0	NA	NA	NA	3.42519	4.21542e-33	OVER	4.77637	3.66667e-44	OVER	NA	NA	NA
ENSG00000008086	CDKL5	ortholog_one2one	0.07216	93.1551	ENSMUSG00000031292	Cdkl5	OVER	OVER	NA	1	1	0	NA	NA	NA	NA	NA	NA	2.24778	5.71533e-22	OVER	NA	NA	NA
ENSG00000165197	FIGF	ortholog_one2one	0.1782	84.4193	ENSMUSG00000031380	Figf	OVER	OVER	NA	2	2	0	NA	NA	NA	3.5755	5.55622e-44	OVER	3.55241	5.48011e-40	OVER	NA	NA	NA
ENSG00000089682	RBM41	ortholog_one2one	0.21089	86.9249	ENSMUSG00000031433	Rbm41	OVER	OVER	NA	1	1	0	NA	NA	NA	NA	NA	NA	2.21514	1.76313e-15	OVER	NA	NA	NA
ENSG00000187498	COL4A1	ortholog_one2one	0.09023	90.713	ENSMUSG00000031502	Col4a1	OVER	OVER	NA	1	1	0	NA	NA	NA	NA	NA	NA	2.05363	1.09394e-33	OVER	NA	NA	NA
ENSG00000173273	TNKS	ortholog_one2one	0.02173	97.9499	ENSMUSG00000031529	Tnks	OVER	OVER	NA	1	1	0	NA	NA	NA	NA	NA	NA	2.09321	2.15155e-14	OVER	NA	NA	NA
ENSG00000188676	IDO2	ortholog_one2one	0.21823	72.3457	ENSMUSG00000031549	Ido2	OVER	OVER	NA	2	2	0	NA	NA	NA	5.38633	4.83801e-92	OVER	5.55533	1.20718e-102	OVER	NA	NA	NA
ENSG00000131203	IDO1	ortholog_one2one	0.4239	61.7128	ENSMUSG00000031551	Ido1	OVER	OVER	NA	2	2	0	NA	NA	NA	4.577	2.01774e-27	OVER	5.88446	3.3538e-29	OVER	NA	NA	NA
ENSG00000145147	SLIT2	ortholog_one2one	0.03299	96.7127	ENSMUSG00000031558	Slit2	OVER	OVER	NA	3	3	0	2.7053	3.21006e-28	OVER	6.0823	8.09142e-197	OVER	3.37026	5.24715e-110	OVER	NA	NA	NA
ENSG00000218336	TENM3	ortholog_one2one	0.01328	98.3327	ENSMUSG00000031561	Tenm3	OVER	OVER	NA	2	2	0	NA	NA	NA	4.84234	2.6373e-25	OVER	5.62772	3.44546e-26	OVER	NA	NA	NA
ENSG00000077782	FGFR1	ortholog_one2one	0.01045	98.5366	ENSMUSG00000031565	Fgfr1	MIXED	MIXED	NA	2	1	1	-2.23048	5.60002e-25	UNDER	NA	NA	NA	3.67168	8.23829e-48	OVER	NA	NA	NA
ENSG00000215262	KCNU1	ortholog_one2one	0.32837	67.2192	ENSMUSG00000031576	Kcnu1	MIXED	UNDER	OVER	2	1	1	NA	NA	NA	NA	NA	NA	-2.00929	4.22431e-19	UNDER	2.0491	7.65419e-10	OVER
ENSG00000151617	EDNRA	ortholog_one2one	0.05175	92.2717	ENSMUSG00000031616	Ednra	OVER	OVER	NA	1	1	0	NA	NA	NA	2.14454	1.78427e-12	OVER	NA	NA	NA	NA	NA	NA
ENSG00000198948	MFAP3L	ortholog_one2one	0.0964	89.9756	ENSMUSG00000031647	Mfap3l	OVER	OVER	NA	1	1	0	NA	NA	NA	NA	NA	NA	2.55599	1.72068e-117	OVER	NA	NA	NA
ENSG00000140795	MYLK3	ortholog_one2one	0.31899	71.2102	ENSMUSG00000031698	Mylk3	OVER	OVER	NA	1	1	0	NA	NA	NA	NA	NA	NA	2.88735	2.98965e-36	OVER	NA	NA	NA
ENSG00000087258	GNAO1	ortholog_one2one	0.04865	92.3729	ENSMUSG00000031748	Gnao1	OVER	NA	OVER	1	1	0	NA	NA	NA	NA	NA	NA	NA	NA	NA	3.56613	2.91088e-139	OVER
ENSG00000152910	CNTNAP4	ortholog_one2one	0.12059	86.8826	ENSMUSG00000031772	Cntnap4	OVER	NA	OVER	1	1	0	NA	NA	NA	NA	NA	NA	NA	NA	NA	2.27861	5.87201e-10	OVER
NA	NA	NA	NA	NA	ENSMUSG00000031927	1700012B09Rik	OVER	NA	OVER	1	1	0	NA	NA	NA	NA	NA	NA	NA	NA	NA	3.03026	3.0784e-13	OVER
ENSG00000166816	LDHD	ortholog_one2one	0.11298	85.3306	ENSMUSG00000031958	Ldhd	MIXED	MIXED	NA	2	1	1	-4.09298	6.66531e-138	UNDER	NA	NA	NA	3.96759	9.33605e-106	OVER	NA	NA	NA
ENSG00000170962	PDGFD	ortholog_one2one	0.14028	85.1351	ENSMUSG00000032006	Pdgfd	OVER	OVER	NA	2	2	0	NA	NA	NA	2.5226	4.55338e-25	OVER	4.74525	3.95625e-37	OVER	NA	NA	NA
ENSG00000110400	PVRL1	ortholog_one2one	0.04986	94.9515	ENSMUSG00000032012	Pvrl1	OVER	NA	OVER	1	1	0	NA	NA	NA	NA	NA	NA	NA	NA	NA	5.13757	2.65521e-160	OVER
ENSG00000149403	GRIK4	ortholog_one2one	0.01868	97.9079	ENSMUSG00000032017	Grik4	OVER	OVER	NA	2	2	0	3.43484	2.13719e-43	OVER	4.95198	1.13687e-95	OVER	NA	NA	NA	NA	NA	NA
ENSG00000110777	POU2AF1	ortholog_one2one	0.12422	89.4531	ENSMUSG00000032053	Pou2af1	OVER	NA	OVER	1	1	0	NA	NA	NA	NA	NA	NA	NA	NA	NA	2.21868	1.29915e-13	OVER
ENSG00000187720	THSD4	ortholog_one2one	0.09049	88.0906	ENSMUSG00000032289	Thsd4	OVER	OVER	UNDER	3	2	1	NA	NA	NA	2.88539	1.28277e-30	OVER	2.96502	2.33158e-34	OVER	-2.25928	8.14024e-14	UNDER
ENSG00000140368	PSTPIP1	ortholog_one2one	NA	87.7108	ENSMUSG00000032322	Pstpip1	OVER	OVER	NA	1	1	0	2.20676	4.08969e-28	OVER	NA	NA	NA	NA	NA	NA	NA	NA	NA
NA	NA	NA	NA	NA	ENSMUSG00000032348	Gsta4	OVER	NA	OVER	1	1	0	NA	NA	NA	NA	NA	NA	NA	NA	NA	3.69527	1.39986e-57	OVER
ENSG00000146147	MLIP	ortholog_one2one	0.54695	69.403	ENSMUSG00000032355	Mlip	OVER	OVER	NA	2	2	0	4.52886	1.51344e-102	OVER	4.28841	7.09286e-183	OVER	NA	NA	NA	NA	NA	NA
ENSG00000188313	PLSCR1	ortholog_many2many	0.26064	70.9898	ENSMUSG00000032372	Plscr2	OVER	OVER	NA	2	2	0	NA	NA	NA	3.30461	7.52731e-65	OVER	2.61612	7.43601e-48	OVER	NA	NA	NA
ENSG00000188501	LCTL	ortholog_one2one	0.15427	83.7456	ENSMUSG00000032401	Lctl	OVER	OVER	NA	1	1	0	NA	NA	NA	NA	NA	NA	2.38925	5.85706e-23	OVER	NA	NA	NA
ENSG00000114127	XRN1	ortholog_one2one	0.15257	88.4204	ENSMUSG00000032410	Xrn1	OVER	OVER	NA	1	1	0	NA	NA	NA	NA	NA	NA	2.01761	1.95718e-20	OVER	NA	NA	NA
ENSG00000135318	NT5E	ortholog_one2one	0.15628	86.7596	ENSMUSG00000032420	Nt5e	OVER	OVER	NA	2	2	0	NA	NA	NA	3.08168	4.13255e-16	OVER	4.65206	1.19398e-31	OVER	NA	NA	NA
ENSG00000187094	CCK	ortholog_one2one	0.17082	80.7018	ENSMUSG00000032532	Cck	MIXED	MIXED	NA	2	1	1	2.99498	8.40298e-22	OVER	NA	NA	NA	-3.25418	6.55057e-20	UNDER	NA	NA	NA
ENSG00000198756	COLGALT2	ortholog_one2one	0.0779	92.48	ENSMUSG00000032649	Colgalt2	OVER	OVER	NA	1	1	0	NA	NA	NA	NA	NA	NA	2.51768	1.66985e-10	OVER	NA	NA	NA
ENSG00000074416	MGLL	ortholog_one2one	0.1575	81.4103	ENSMUSG00000033174	Mgll	OVER	OVER	NA	2	2	0	NA	NA	NA	2.71642	1.23434e-105	OVER	4.09119	5.70236e-259	OVER	NA	NA	NA
ENSG00000187715	KBTBD12	ortholog_one2one	0.09734	89.0558	ENSMUSG00000033182	Kbtbd12	OVER	OVER	NA	2	2	0	NA	NA	NA	2.03534	2.07742e-08	OVER	3.62247	7.80356e-28	OVER	NA	NA	NA
ENSG00000165072	MAMDC2	ortholog_one2one	0.11564	89.9417	ENSMUSG00000033207	Mamdc2	MIXED	MIXED	NA	2	1	1	-5.68463	1.02186e-72	UNDER	NA	NA	NA	6.99952	1.66351e-92	OVER	NA	NA	NA
ENSG00000188641	DPYD	ortholog_one2one	0.10196	89.7461	ENSMUSG00000033308	Dpyd	OVER	OVER	UNDER	3	2	1	NA	NA	NA	4.01488	2.37529e-56	OVER	2.80908	9.35784e-46	OVER	-2.6086	6.68982e-15	UNDER
ENSG00000168477	TNXB	ortholog_one2one	0.11253	83.9525	ENSMUSG00000033327	Tnxb	OVER	NA	OVER	1	1	0	NA	NA	NA	NA	NA	NA	NA	NA	NA	3.01175	3.43161e-20	OVER
ENSG00000050327	ARHGEF5	ortholog_one2one	0.41983	67.1383	ENSMUSG00000033542	Arhgef5	OVER	OVER	NA	1	1	0	NA	NA	NA	NA	NA	NA	2.465	4.57982e-167	OVER	NA	NA	NA
ENSG00000175567	UCP2	ortholog_one2one	0.05016	96.1165	ENSMUSG00000033685	Ucp2	MIXED	UNDER	OVER	2	1	1	NA	NA	NA	-2.57334	1.41567e-57	UNDER	NA	NA	NA	2.35971	6.88254e-94	OVER
ENSG00000150594	ADRA2A	ortholog_one2one	NA	92.4731	ENSMUSG00000033717	Adra2a	OVER	NA	OVER	1	1	0	NA	NA	NA	NA	NA	NA	NA	NA	NA	3.45407	2.82995e-77	OVER
ENSG00000135835	KIAA1614	ortholog_one2one	0.40397	56.6434	ENSMUSG00000033722	BC034090	OVER	NA	OVER	1	1	0	NA	NA	NA	NA	NA	NA	NA	NA	NA	2.90838	6.7493e-41	OVER
ENSG00000165240	ATP7A	ortholog_one2one	0.13261	89.4702	ENSMUSG00000033792	Atp7a	OVER	OVER	NA	1	1	0	NA	NA	NA	NA	NA	NA	2.63846	3.81335e-11	OVER	NA	NA	NA
ENSG00000147100	SLC16A2	ortholog_one2one	0.07097	94.0631	ENSMUSG00000033965	Slc16a2	MIXED	OVER	UNDER	2	1	1	NA	NA	NA	NA	NA	NA	2.39461	2.34033e-33	OVER	-3.36506	1.10095e-32	UNDER
ENSG00000166268	MYRFL	ortholog_one2one	0.28719	74.4939	ENSMUSG00000034057	Myrfl	OVER	NA	OVER	1	1	0	NA	NA	NA	NA	NA	NA	NA	NA	NA	2.48466	3.24265e-36	OVER
ENSG00000149311	ATM	ortholog_one2one	0.18281	84.0157	ENSMUSG00000034218	Atm	OVER	OVER	NA	1	1	0	NA	NA	NA	NA	NA	NA	2.07867	5.13646e-15	OVER	NA	NA	NA
ENSG00000104140	RHOV	ortholog_one2one	0.00561	99.1525	ENSMUSG00000034226	Rhov	OVER	NA	OVER	1	1	0	NA	NA	NA	NA	NA	NA	NA	NA	NA	2.21356	4.2474e-15	OVER
ENSG00000156127	BATF	ortholog_one2one	0.03749	96	ENSMUSG00000034266	Batf	OVER	OVER	OVER	2	2	0	NA	NA	NA	2.00626	3.69343e-40	OVER	NA	NA	NA	2.32438	5.10531e-21	OVER
ENSG00000110395	CBL	ortholog_one2one	0.0997	92.2481	ENSMUSG00000034342	Cbl	OVER	OVER	NA	1	1	0	NA	NA	NA	NA	NA	NA	2.57483	3.12257e-28	OVER	NA	NA	NA
ENSG00000214357	NEURL1B	ortholog_one2one	NA	92.674	ENSMUSG00000034413	Neurl1b	OVER	OVER	NA	2	2	0	NA	NA	NA	2.04511	2.00938e-18	OVER	3.56102	6.04031e-56	OVER	NA	NA	NA
ENSG00000173193	PARP14	ortholog_one2one	0.36076	63.5196	ENSMUSG00000034422	Parp14	MIXED	MIXED	NA	2	1	1	-2.12873	4.9103e-15	UNDER	NA	NA	NA	2.2612	4.4846e-37	OVER	NA	NA	NA
ENSG00000131080	EDA2R	ortholog_one2one	0.24696	80.1347	ENSMUSG00000034457	Eda2r	OVER	OVER	NA	1	1	0	NA	NA	NA	2.66213	2.99518e-22	OVER	NA	NA	NA	NA	NA	NA
ENSG00000164176	EDIL3	ortholog_one2one	0.0442	95.625	ENSMUSG00000034488	Edil3	MIXED	MIXED	NA	2	1	1	-2.42077	7.1071e-12	UNDER	NA	NA	NA	2.48104	2.39613e-37	OVER	NA	NA	NA
ENSG00000163629	PTPN13	ortholog_one2one	0.16662	81.5542	ENSMUSG00000034573	Ptpn13	OVER	OVER	NA	3	2	1	-4.44413	4.18789e-29	UNDER	4.64118	7.27017e-262	OVER	9.3641	1.27196e-129	OVER	NA	NA	NA
ENSG00000111110	PPM1H	ortholog_one2one	0.03746	96.1014	ENSMUSG00000034613	Ppm1h	OVER	OVER	NA	1	1	0	NA	NA	NA	NA	NA	NA	2.03396	8.22657e-174	OVER	NA	NA	NA
ENSG00000116035	VAX2	ortholog_one2one	0.11616	87.931	ENSMUSG00000034777	Vax2	OVER	NA	OVER	1	1	0	NA	NA	NA	NA	NA	NA	NA	NA	NA	3.33343	1.00925e-168	OVER
ENSG00000155974	GRIP1	ortholog_one2one	0.04224	96.3721	ENSMUSG00000034813	Grip1	OVER	OVER	NA	1	1	0	NA	NA	NA	NA	NA	NA	2.32282	1.40859e-15	OVER	NA	NA	NA
ENSG00000156219	ART3	ortholog_one2one	0.42495	64.8725	ENSMUSG00000034842	Art3	OVER	OVER	NA	2	2	0	NA	NA	NA	2.88326	1.64649e-86	OVER	3.23997	2.84111e-180	OVER	NA	NA	NA
ENSG00000169245	CXCL10	ortholog_one2one	0.24799	68.3673	ENSMUSG00000034855	Cxcl10	OVER	OVER	NA	2	2	0	NA	NA	NA	3.13913	4.50526e-110	OVER	3.47508	0	OVER	NA	NA	NA
ENSG00000074276	CDHR2	ortholog_one2one	0.21296	73.2157	ENSMUSG00000034918	Cdhr2	OVER	NA	OVER	1	1	0	NA	NA	NA	NA	NA	NA	NA	NA	NA	3.76824	3.08605e-30	OVER
ENSG00000167654	ATCAY	ortholog_one2one	NA	91.3747	ENSMUSG00000034958	Atcay	OVER	OVER	OVER	2	2	0	2.18548	6.86286e-10	OVER	NA	NA	NA	NA	NA	NA	2.56713	3.36337e-53	OVER
ENSG00000169116	PARM1	ortholog_one2one	0.5037	64.527	ENSMUSG00000034981	Parm1	OVER	OVER	NA	2	2	0	NA	NA	NA	4.18718	7.54001e-18	OVER	3.59531	1.50642e-16	OVER	NA	NA	NA
ENSG00000115363	EVA1A	ortholog_one2one	0.06224	87.4172	ENSMUSG00000035104	Eva1a	OVER	OVER	NA	2	2	0	NA	NA	NA	4.18271	4.00839e-294	OVER	4.09743	7.12504e-288	OVER	NA	NA	NA
ENSG00000100852	ARHGAP5	ortholog_one2one	0.03914	97.4035	ENSMUSG00000035133	Arhgap5	OVER	OVER	NA	1	1	0	NA	NA	NA	NA	NA	NA	2.49813	5.46371e-21	OVER	NA	NA	NA
ENSG00000149289	ZC3H12C	ortholog_one2one	0.10175	91.9592	ENSMUSG00000035164	Zc3h12c	OVER	OVER	NA	1	1	0	NA	NA	NA	NA	NA	NA	2.1824	6.92554e-23	OVER	NA	NA	NA
ENSG00000175538	KCNE3	ortholog_one2one	0.05829	93.2039	ENSMUSG00000035165	Kcne3	OVER	OVER	NA	2	2	0	NA	NA	NA	2.58666	1.92322e-10	OVER	3.99061	2.67281e-15	OVER	NA	NA	NA
ENSG00000101871	MID1	ortholog_one2many	0.03776	95.2024	ENSMUSG00000035299	Mid1	MIXED	MIXED	NA	2	1	1	3.18444	1.67948e-47	OVER	NA	NA	NA	-4.89295	4.64531e-193	UNDER	NA	NA	NA
ENSG00000121440	PDZRN3	ortholog_one2one	0.03423	94.4972	ENSMUSG00000035357	Pdzrn3	OVER	OVER	NA	1	1	0	NA	NA	NA	NA	NA	NA	2.01596	7.82511e-19	OVER	NA	NA	NA
ENSG00000160469	BRSK1	ortholog_one2one	0.00835	99.1003	ENSMUSG00000035390	Brsk1	MIXED	MIXED	NA	2	1	1	2.67929	5.05704e-22	OVER	NA	NA	NA	-2.67129	6.90252e-19	UNDER	NA	NA	NA
ENSG00000148204	CRB2	ortholog_one2one	0.17161	79.229	ENSMUSG00000035403	Crb2	OVER	OVER	NA	2	2	0	3.31644	3.69348e-99	OVER	2.20362	1.2597e-35	OVER	NA	NA	NA	NA	NA	NA
ENSG00000006042	TMEM98	ortholog_one2one	0.01349	98.6726	ENSMUSG00000035413	Tmem98	MIXED	MIXED	NA	2	1	1	-7.19888	6.04501e-109	UNDER	NA	NA	NA	9.63236	7.88676e-156	OVER	NA	NA	NA
ENSG00000176658	MYO1D	ortholog_one2one	0.02224	97.7137	ENSMUSG00000035441	Myo1d	MIXED	OVER	UNDER	4	2	2	-3.2883	3.27952e-17	UNDER	3.5733	1.46796e-94	OVER	7.03831	6.4429e-79	OVER	-2.25216	2.90886e-10	UNDER
ENSG00000180448	HMHA1	ortholog_one2one	NA	81.7282	ENSMUSG00000035697	Hmha1	OVER	OVER	NA	1	1	0	NA	NA	NA	NA	NA	NA	2.77978	2.762e-40	OVER	NA	NA	NA
ENSG00000163959	SLC51A	ortholog_one2one	0.19578	82.6471	ENSMUSG00000035699	Slc51a	OVER	OVER	NA	2	2	0	NA	NA	NA	2.10724	1.30625e-11	OVER	2.57825	3.80569e-16	OVER	NA	NA	NA
ENSG00000099812	MISP	ortholog_one2one	NA	66.25	ENSMUSG00000035852	Misp	OVER	NA	OVER	1	1	0	NA	NA	NA	NA	NA	NA	NA	NA	NA	2.02709	4.80458e-13	OVER
ENSG00000165495	PKNOX2	ortholog_one2one	0.01919	98.9407	ENSMUSG00000035934	Pknox2	OVER	OVER	OVER	2	2	0	NA	NA	NA	3.16544	3.20086e-180	OVER	NA	NA	NA	2.35376	1.61228e-79	OVER
ENSG00000105696	TMEM59L	ortholog_one2one	NA	72.8916	ENSMUSG00000035964	Tmem59l	OVER	OVER	NA	2	2	0	3.12245	5.03448e-12	OVER	3.20397	2.21981e-12	OVER	NA	NA	NA	NA	NA	NA
ENSG00000204644	ZFP57	ortholog_one2one	0.71483	41.7722	ENSMUSG00000036036	Zfp57	OVER	NA	OVER	1	1	0	NA	NA	NA	NA	NA	NA	NA	NA	NA	2.04657	1.89721e-65	OVER
ENSG00000186654	PRR5	ortholog_one2one	NA	87.2063	ENSMUSG00000036106	Prr5	OVER	OVER	NA	2	2	0	3.19182	1.19278e-49	OVER	2.20828	4.86833e-36	OVER	NA	NA	NA	NA	NA	NA
ENSG00000180806	HOXC9	ortholog_one2one	0.00568	99.6154	ENSMUSG00000036139	Hoxc9	OVER	NA	OVER	1	1	0	NA	NA	NA	NA	NA	NA	NA	NA	NA	4.85865	2.22783e-41	OVER
ENSG00000152127	MGAT5	ortholog_one2one	0.02258	97.2973	ENSMUSG00000036155	Mgat5	OVER	OVER	NA	1	1	0	NA	NA	NA	NA	NA	NA	2.36119	9.01552e-20	OVER	NA	NA	NA
ENSG00000198963	RORB	ortholog_one2one	0.03282	97.8214	ENSMUSG00000036192	Rorb	MIXED	UNDER	OVER	2	1	1	NA	NA	NA	-4.74228	4.13614e-29	UNDER	NA	NA	NA	3.81345	5.80626e-58	OVER
ENSG00000053108	FSTL4	ortholog_one2one	0.15207	83.8288	ENSMUSG00000036264	Fstl4	OVER	OVER	NA	2	2	0	NA	NA	NA	7.60528	2.10588e-176	OVER	8.73085	3.88667e-150	OVER	NA	NA	NA
ENSG00000178075	GRAMD1C	ortholog_one2one	0.16715	80.4825	ENSMUSG00000036292	Gramd1c	OVER	OVER	NA	1	1	0	NA	NA	NA	NA	NA	NA	2.25762	6.54238e-69	OVER	NA	NA	NA
ENSG00000184307	ZDHHC23	ortholog_one2one	0.11313	90.7268	ENSMUSG00000036304	Zdhhc23	OVER	OVER	OVER	2	2	0	NA	NA	NA	NA	NA	NA	3.92243	1.64181e-43	OVER	3.26732	3.73999e-33	OVER
ENSG00000125355	TMEM255A	ortholog_one2one	0.06513	95.4155	ENSMUSG00000036502	Tmem255a	OVER	OVER	NA	1	1	0	NA	NA	NA	2.33453	5.19989e-16	OVER	NA	NA	NA	NA	NA	NA
ENSG00000196208	GREB1	ortholog_one2one	0.07532	89.1003	ENSMUSG00000036523	Greb1	OVER	OVER	NA	2	2	0	NA	NA	NA	2.80218	1.73605e-27	OVER	3.38814	2.50438e-39	OVER	NA	NA	NA
ENSG00000153902	LGI4	ortholog_one2one	NA	88.4544	ENSMUSG00000036560	Lgi4	OVER	OVER	NA	1	1	0	NA	NA	NA	2.6992	1.50003e-19	OVER	NA	NA	NA	NA	NA	NA
ENSG00000266964	FXYD1	ortholog_one2one	0.174	82.6087	ENSMUSG00000036570	Fxyd1	OVER	OVER	NA	3	3	0	2.55776	8.91114e-11	OVER	5.52254	1.29935e-71	OVER	2.84881	1.35985e-54	OVER	NA	NA	NA
ENSG00000187957	DNER	ortholog_one2one	0.08895	90.502	ENSMUSG00000036766	Dner	OVER	OVER	NA	2	2	0	NA	NA	NA	3.9299	5.39368e-22	OVER	4.89961	2.83222e-24	OVER	NA	NA	NA
ENSG00000055732	MCOLN3	ortholog_one2one	0.06119	91.1392	ENSMUSG00000036853	Mcoln3	MIXED	MIXED	NA	2	1	1	5.34625	1.85702e-129	OVER	NA	NA	NA	-7.32177	1.03121e-183	UNDER	NA	NA	NA
ENSG00000137834	SMAD6	ortholog_one2one	0.07042	94.1057	ENSMUSG00000036867	Smad6	OVER	OVER	NA	1	1	0	NA	NA	NA	NA	NA	NA	2.00671	9.4573e-10	OVER	NA	NA	NA
ENSG00000134627	PIWIL4	ortholog_one2one	0.22782	75.3827	ENSMUSG00000036912	Piwil4	OVER	OVER	NA	2	2	0	NA	NA	NA	4.26713	9.02834e-35	OVER	5.14047	1.52016e-36	OVER	NA	NA	NA
ENSG00000119283	TRIM67	ortholog_one2one	0.0374	93.6198	ENSMUSG00000036913	Trim67	OVER	OVER	NA	1	1	0	NA	NA	NA	2.00619	6.70369e-25	OVER	NA	NA	NA	NA	NA	NA
ENSG00000137463	MGARP	ortholog_one2one	NA	58.159	ENSMUSG00000037161	Mgarp	UNDER	MIXED	UNDER	3	1	2	4.34326	1.99915e-56	OVER	NA	NA	NA	-3.96495	1.50742e-47	UNDER	-2.45699	9.26626e-18	UNDER
ENSG00000112530	PACRG	ortholog_one2one	0.08064	92.1162	ENSMUSG00000037196	Pacrg	OVER	OVER	NA	2	2	0	NA	NA	NA	2.07688	3.39477e-32	OVER	2.02792	2.61573e-29	OVER	NA	NA	NA
ENSG00000129009	ISLR	ortholog_one2one	0.10043	86.6511	ENSMUSG00000037206	Islr	OVER	OVER	NA	2	2	0	NA	NA	NA	3.80002	2.1193e-23	OVER	3.21645	5.92718e-22	OVER	NA	NA	NA
ENSG00000008056	SYN1	ortholog_one2one	0.05585	96.3121	ENSMUSG00000037217	Syn1	MIXED	MIXED	NA	2	1	1	2.15879	1.07472e-14	OVER	NA	NA	NA	-2.72752	1.29667e-16	UNDER	NA	NA	NA
ENSG00000139629	GALNT6	ortholog_one2one	0.10061	88.5852	ENSMUSG00000037280	Galnt6	OVER	OVER	NA	2	2	0	7.06496	3.05515e-199	OVER	9.25889	0	OVER	NA	NA	NA	NA	NA	NA
ENSG00000168394	TAP1	ortholog_one2one	0.30045	72.7524	ENSMUSG00000037321	Tap1	OVER	NA	OVER	1	1	0	NA	NA	NA	NA	NA	NA	NA	NA	NA	2.01594	1.21761e-33	OVER
ENSG00000106366	SERPINE1	ortholog_one2one	0.11716	79.1045	ENSMUSG00000037411	Serpine1	OVER	OVER	NA	1	1	0	NA	NA	NA	NA	NA	NA	2.77515	3.10897e-19	OVER	NA	NA	NA
ENSG00000172869	DMXL1	ortholog_one2one	0.13211	89.6678	ENSMUSG00000037416	Dmxl1	OVER	OVER	NA	1	1	0	NA	NA	NA	NA	NA	NA	2.19052	6.94723e-31	OVER	NA	NA	NA
ENSG00000162105	SHANK2	ortholog_one2one	0.11814	86.8149	ENSMUSG00000037541	Shank2	OVER	OVER	UNDER	4	3	1	3.66975	4.93011e-67	OVER	6.10024	1.07277e-250	OVER	2.38803	1.85174e-72	OVER	-2.23781	2.71613e-24	UNDER
ENSG00000082482	KCNK2	ortholog_one2one	0.03605	96.2441	ENSMUSG00000037624	Kcnk2	OVER	OVER	NA	1	1	0	NA	NA	NA	2.88633	6.17867e-49	OVER	NA	NA	NA	NA	NA	NA
ENSG00000166183	ASPG	ortholog_one2one	0.13294	79.6099	ENSMUSG00000037686	Aspg	OVER	OVER	NA	1	1	0	NA	NA	NA	3.40897	1.24331e-74	OVER	NA	NA	NA	NA	NA	NA
ENSG00000140481	CCDC33	ortholog_one2one	0.25067	72.3054	ENSMUSG00000037716	Ccdc33	MIXED	MIXED	NA	2	1	1	2.38183	4.6769e-07	OVER	NA	NA	NA	-2.23986	1.05643e-05	UNDER	NA	NA	NA
ENSG00000165443	PHYHIPL	ortholog_one2one	0.02893	97.3262	ENSMUSG00000037747	Phyhipl	UNDER	MIXED	UNDER	3	1	2	-3.54353	2.07896e-30	UNDER	NA	NA	NA	4.20879	5.98296e-71	OVER	-3.04614	8.8735e-31	UNDER
ENSG00000149633	KIAA1755	ortholog_one2one	0.37817	65.4852	ENSMUSG00000037813	D630003M21Rik	OVER	OVER	NA	1	1	0	NA	NA	NA	NA	NA	NA	2.28469	1.00944e-15	OVER	NA	NA	NA
ENSG00000178217	SH2D4B	ortholog_one2one	0.08355	86.5169	ENSMUSG00000037833	Sh2d4b	OVER	NA	OVER	1	1	0	NA	NA	NA	NA	NA	NA	NA	NA	NA	2.67574	3.35206e-21	OVER
ENSG00000163568	AIM2	ortholog_one2one	NA	55.0152	ENSMUSG00000037860	Aim2	OVER	NA	OVER	1	1	0	NA	NA	NA	NA	NA	NA	NA	NA	NA	3.12541	5.0719e-15	OVER
ENSG00000185963	BICD2	ortholog_one2one	0.0222	95.4064	ENSMUSG00000037933	Bicd2	OVER	OVER	NA	1	1	0	NA	NA	NA	NA	NA	NA	2.56028	6.47541e-103	OVER	NA	NA	NA
ENSG00000109452	INPP4B	ortholog_one2one	0.1337	86.9613	ENSMUSG00000037940	Inpp4b	OVER	OVER	NA	1	1	0	NA	NA	NA	NA	NA	NA	2.26199	1.24321e-34	OVER	NA	NA	NA
ENSG00000178882	FAM101A	ortholog_one2one	NA	75.5556	ENSMUSG00000037962	Fam101a	OVER	NA	OVER	1	1	0	NA	NA	NA	NA	NA	NA	NA	NA	NA	3.68236	1.5847e-31	OVER
ENSG00000178401	DNAJC22	ortholog_one2one	0.21175	82.5959	ENSMUSG00000038009	Dnajc22	OVER	NA	OVER	1	1	0	NA	NA	NA	NA	NA	NA	NA	NA	NA	3.24542	5.94857e-161	OVER
ENSG00000106100	NOD1	ortholog_one2one	0.11661	81.6176	ENSMUSG00000038058	Nod1	OVER	OVER	NA	1	1	0	NA	NA	NA	NA	NA	NA	2.23241	1.67638e-42	OVER	NA	NA	NA
ENSG00000074660	SCARF1	ortholog_one2one	0.23328	72.3039	ENSMUSG00000038188	Scarf1	MIXED	UNDER	OVER	2	1	1	NA	NA	NA	NA	NA	NA	-3.15596	3.16701e-24	UNDER	4.31066	1.0389e-106	OVER
ENSG00000055118	KCNH2	ortholog_one2one	0.02017	96.3731	ENSMUSG00000038319	Kcnh2	OVER	OVER	NA	1	1	0	2.45116	2.97873e-26	OVER	NA	NA	NA	NA	NA	NA	NA	NA	NA
ENSG00000124225	PMEPA1	ortholog_one2one	0.04492	91.6058	ENSMUSG00000038400	Pmepa1	OVER	OVER	NA	1	1	0	NA	NA	NA	NA	NA	NA	2.49683	1.6334e-37	OVER	NA	NA	NA
ENSG00000017373	SRCIN1	ortholog_one2one	0.03155	95.7663	ENSMUSG00000038453	Srcin1	OVER	NA	OVER	1	1	0	NA	NA	NA	NA	NA	NA	NA	NA	NA	2.46443	3.15245e-27	OVER
ENSG00000130513	GDF15	ortholog_one2one	NA	61.5646	ENSMUSG00000038508	Gdf15	OVER	OVER	NA	1	1	0	NA	NA	NA	2.62465	9.13416e-20	OVER	NA	NA	NA	NA	NA	NA
ENSG00000111860	CEP85L	ortholog_one2one	0.18047	83.9552	ENSMUSG00000038594	Cep85l	OVER	OVER	NA	1	1	0	NA	NA	NA	NA	NA	NA	2.38266	2.04174e-33	OVER	NA	NA	NA
ENSG00000135905	DOCK10	ortholog_one2one	0.05541	93.7786	ENSMUSG00000038608	Dock10	OVER	OVER	NA	1	1	0	NA	NA	NA	NA	NA	NA	2.77348	6.68453e-82	OVER	NA	NA	NA
ENSG00000182742	HOXB4	ortholog_one2one	0.06853	96	ENSMUSG00000038692	Hoxb4	OVER	MIXED	OVER	3	2	1	2.4496	2.36157e-09	OVER	NA	NA	NA	-2.70591	4.1175e-08	UNDER	4.03172	1.00076e-17	OVER
ENSG00000120075	HOXB5	ortholog_one2one	0.01594	98.8848	ENSMUSG00000038700	Hoxb5	OVER	MIXED	OVER	3	2	1	3.58446	1.84783e-81	OVER	NA	NA	NA	-2.95464	1.67298e-59	UNDER	5.25769	8.39136e-45	OVER
ENSG00000260027	HOXB7	ortholog_one2one	0.10788	94.0092	ENSMUSG00000038721	Hoxb7	MIXED	MIXED	NA	2	1	1	3.57675	7.12109e-20	OVER	NA	NA	NA	-2.67386	5.41698e-12	UNDER	NA	NA	NA
ENSG00000161681	SHANK1	ortholog_one2one	0.03942	94.2844	ENSMUSG00000038738	Shank1	OVER	NA	OVER	1	1	0	NA	NA	NA	NA	NA	NA	NA	NA	NA	2.79279	1.02389e-22	OVER
ENSG00000187210	GCNT1	ortholog_one2one	0.12436	85.0467	ENSMUSG00000038843	Gcnt1	OVER	OVER	NA	1	1	0	NA	NA	NA	NA	NA	NA	2.14959	4.06991e-37	OVER	NA	NA	NA
ENSG00000130813	C19orf66	ortholog_one2one	NA	95.5172	ENSMUSG00000038884	A230050P20Rik	MIXED	MIXED	NA	2	1	1	2.36968	6.70709e-13	OVER	NA	NA	NA	-4.07308	7.33058e-14	UNDER	NA	NA	NA
ENSG00000101187	SLCO4A1	ortholog_one2one	0.16189	76.5449	ENSMUSG00000038963	Slco4a1	OVER	NA	OVER	1	1	0	NA	NA	NA	NA	NA	NA	NA	NA	NA	2.56497	1.32752e-10	OVER
ENSG00000153162	BMP6	ortholog_one2one	0.06426	92.126	ENSMUSG00000039004	Bmp6	OVER	NA	OVER	1	1	0	NA	NA	NA	NA	NA	NA	NA	NA	NA	3.31528	2.91201e-15	OVER
ENSG00000106772	PRUNE2	ortholog_one2one	0.34624	68.4985	ENSMUSG00000039126	Prune2	OVER	OVER	NA	2	2	0	NA	NA	NA	2.14483	7.32138e-78	OVER	2.07101	7.71383e-87	OVER	NA	NA	NA
ENSG00000124813	RUNX2	ortholog_one2one	0.02637	98.6564	ENSMUSG00000039153	Runx2	OVER	OVER	NA	1	1	0	NA	NA	NA	NA	NA	NA	2.00742	3.87565e-38	OVER	NA	NA	NA
ENSG00000182459	TEX19	ortholog_one2many	0.44573	52.5	ENSMUSG00000039329	Tex19.1	OVER	OVER	NA	1	1	0	2.40233	4.78251e-10	OVER	NA	NA	NA	NA	NA	NA	NA	NA	NA
ENSG00000118898	PPL	ortholog_one2one	NA	88.2554	ENSMUSG00000039457	Ppl	OVER	NA	OVER	1	1	0	NA	NA	NA	NA	NA	NA	NA	NA	NA	2.44676	3.17281e-45	OVER
ENSG00000104219	ZDHHC2	ortholog_one2one	0.065	95.3552	ENSMUSG00000039470	Zdhhc2	OVER	OVER	NA	2	2	0	NA	NA	NA	2.32749	7.69926e-197	OVER	3.92061	0	OVER	NA	NA	NA
ENSG00000171119	NRTN	ortholog_one2one	NA	86.6667	ENSMUSG00000039481	Nrtn	UNDER	UNDER	OVER	3	1	2	NA	NA	NA	-2.02774	1.32865e-19	UNDER	-2.85636	9.7249e-30	UNDER	3.22829	7.36258e-56	OVER
ENSG00000172817	CYP7B1	ortholog_one2one	0.35487	66.3327	ENSMUSG00000039519	Cyp7b1	OVER	OVER	NA	2	2	0	NA	NA	NA	6.53209	7.10979e-59	OVER	7.42847	1.45719e-54	OVER	NA	NA	NA
ENSG00000196581	AJAP1	ortholog_one2one	0.1515	81.2808	ENSMUSG00000039546	Ajap1	OVER	NA	OVER	1	1	0	NA	NA	NA	NA	NA	NA	NA	NA	NA	5.24247	8.2577e-49	OVER
ENSG00000144642	RBMS3	ortholog_one2one	0.11813	93.154	ENSMUSG00000039607	Rbms3	OVER	OVER	NA	2	2	0	NA	NA	NA	3.95845	2.9199e-101	OVER	4.52734	9.16183e-225	OVER	NA	NA	NA
ENSG00000124126	PREX1	ortholog_one2one	0.04198	91.13	ENSMUSG00000039621	Prex1	OVER	OVER	NA	2	2	0	NA	NA	NA	9.2156	2.04344e-280	OVER	10.3561	2.44497e-210	OVER	NA	NA	NA
ENSG00000146555	SDK1	ortholog_one2one	0.06258	90.6521	ENSMUSG00000039683	Sdk1	OVER	OVER	NA	1	1	0	NA	NA	NA	NA	NA	NA	3.6584	0	OVER	NA	NA	NA
ENSG00000168062	BATF2	ortholog_one2one	0.48091	59.5588	ENSMUSG00000039699	Batf2	OVER	NA	OVER	1	1	0	NA	NA	NA	NA	NA	NA	NA	NA	NA	4.10089	1.62936e-31	OVER
ENSG00000145390	USP53	ortholog_one2one	0.22767	76.381	ENSMUSG00000039701	Usp53	OVER	OVER	NA	1	1	0	NA	NA	NA	NA	NA	NA	2.15725	4.12369e-16	OVER	NA	NA	NA
ENSG00000164187	LMBRD2	ortholog_one2one	0.05713	94.6686	ENSMUSG00000039704	Lmbrd2	OVER	OVER	NA	1	1	0	NA	NA	NA	NA	NA	NA	3.32805	8.40684e-39	OVER	NA	NA	NA
ENSG00000119514	GALNT12	ortholog_one2one	0.11598	85.7639	ENSMUSG00000039774	Galnt12	OVER	NA	OVER	1	1	0	NA	NA	NA	NA	NA	NA	NA	NA	NA	2.28136	2.31243e-41	OVER
ENSG00000143036	SLC44A3	ortholog_one2one	0.20496	81.135	ENSMUSG00000039865	Slc44a3	OVER	OVER	NA	1	1	0	NA	NA	NA	2.62462	1.92432e-175	OVER	NA	NA	NA	NA	NA	NA
ENSG00000171621	SPSB1	ortholog_one2one	0.00918	98.5348	ENSMUSG00000039911	Spsb1	OVER	OVER	NA	2	2	0	NA	NA	NA	2.29769	2.04378e-39	OVER	2.28549	8.42525e-50	OVER	NA	NA	NA
ENSG00000170262	MRAP	ortholog_one2one	0.31681	63.4921	ENSMUSG00000039956	Mrap	OVER	OVER	NA	2	2	0	2.32289	7.72179e-17	OVER	4.24921	4.27124e-75	OVER	NA	NA	NA	NA	NA	NA
ENSG00000110042	DTX4	ortholog_one2one	0.04984	94.1558	ENSMUSG00000039982	Dtx4	OVER	OVER	NA	2	2	0	NA	NA	NA	2.5469	3.69869e-10	OVER	3.36693	6.21962e-15	OVER	NA	NA	NA
ENSG00000128266	GNAZ	ortholog_one2one	0.00883	98.3099	ENSMUSG00000040009	Gnaz	OVER	OVER	NA	2	2	0	NA	NA	NA	2.68536	3.89844e-10	OVER	4.13204	1.20181e-15	OVER	NA	NA	NA
ENSG00000172260	NEGR1	ortholog_one2one	0.05373	95.6897	ENSMUSG00000040037	Negr1	OVER	OVER	NA	1	1	0	NA	NA	NA	2.04537	2.17762e-12	OVER	NA	NA	NA	NA	NA	NA
ENSG00000129167	TPH1	ortholog_one2one	0.09139	90.0901	ENSMUSG00000040046	Tph1	OVER	OVER	NA	1	1	0	NA	NA	NA	2.83785	1.52916e-28	OVER	NA	NA	NA	NA	NA	NA
ENSG00000162654	GBP4	ortholog_many2many	0.3415	69.44	ENSMUSG00000040253	Gbp7	MIXED	MIXED	NA	2	1	1	-2.38278	2.83198e-13	UNDER	NA	NA	NA	3.29749	1.11669e-53	OVER	NA	NA	NA
ENSG00000154451	GBP5	ortholog_one2one	0.39673	66.8376	ENSMUSG00000040264	Gbp5	OVER	NA	OVER	1	1	0	NA	NA	NA	NA	NA	NA	NA	NA	NA	3.81093	2.53087e-65	OVER
ENSG00000197959	DNM3	ortholog_one2one	0.01937	97.9045	ENSMUSG00000040265	Dnm3	OVER	OVER	NA	2	2	0	2.17115	3.73085e-29	OVER	3.13789	8.93295e-66	OVER	NA	NA	NA	NA	NA	NA
ENSG00000138152	BTBD16	ortholog_one2one	0.32671	69.5652	ENSMUSG00000040298	Btbd16	OVER	NA	OVER	1	1	0	NA	NA	NA	NA	NA	NA	NA	NA	NA	2.26695	1.40237e-24	OVER
ENSG00000052850	ALX4	ortholog_one2one	0.05794	92.7136	ENSMUSG00000040310	Alx4	OVER	OVER	NA	2	2	0	NA	NA	NA	3.27447	1.01779e-24	OVER	3.07801	1.36909e-30	OVER	NA	NA	NA
ENSG00000123329	ARHGAP9	ortholog_one2one	0.18334	82.5431	ENSMUSG00000040345	Arhgap9	OVER	NA	OVER	1	1	0	NA	NA	NA	NA	NA	NA	NA	NA	NA	3.70553	6.44441e-202	OVER
ENSG00000112218	GPR63	ortholog_one2one	0.10116	91.6468	ENSMUSG00000040372	Gpr63	OVER	OVER	NA	1	1	0	NA	NA	NA	NA	NA	NA	2.18823	1.54774e-19	OVER	NA	NA	NA
ENSG00000135502	SLC26A10	ortholog_one2one	0.19915	80.791	ENSMUSG00000040441	Slc26a10	OVER	OVER	NA	1	1	0	2.55322	8.49869e-18	OVER	NA	NA	NA	NA	NA	NA	NA	NA	NA
ENSG00000147606	SLC26A7	ortholog_one2one	0.18066	86.4329	ENSMUSG00000040569	Slc26a7	OVER	OVER	NA	1	1	0	NA	NA	NA	2.18854	2.11296e-69	OVER	NA	NA	NA	NA	NA	NA
ENSG00000111701	APOBEC1	ortholog_one2one	0.31681	70.7424	ENSMUSG00000040613	Apobec1	MIXED	MIXED	NA	2	1	1	-2.38338	2.36321e-16	UNDER	NA	NA	NA	2.06972	3.08838e-15	OVER	NA	NA	NA
ENSG00000198729	PPP1R14C	ortholog_one2one	0.07841	91.4634	ENSMUSG00000040653	Ppp1r14c	OVER	OVER	NA	1	1	0	NA	NA	NA	2.49751	9.43805e-37	OVER	NA	NA	NA	NA	NA	NA
ENSG00000124701	APOBEC2	ortholog_one2one	0.07329	90.625	ENSMUSG00000040694	Apobec2	OVER	NA	OVER	1	1	0	NA	NA	NA	NA	NA	NA	NA	NA	NA	5.09666	1.04878e-207	OVER
ENSG00000144730	IL17RD	ortholog_one2one	0.09905	87.3641	ENSMUSG00000040717	Il17rd	OVER	OVER	NA	1	1	0	NA	NA	NA	NA	NA	NA	2.30974	1.32713e-43	OVER	NA	NA	NA
ENSG00000152527	PLEKHH2	ortholog_one2one	0.11286	85.9637	ENSMUSG00000040852	Plekhh2	MIXED	OVER	UNDER	2	1	1	NA	NA	NA	NA	NA	NA	2.89779	1.89606e-158	OVER	-5.10119	4.52635e-58	UNDER
ENSG00000169891	REPS2	ortholog_one2one	0.17755	88.8545	ENSMUSG00000040855	Reps2	OVER	NA	OVER	1	1	0	NA	NA	NA	NA	NA	NA	NA	NA	NA	3.76969	2.3024e-91	OVER
ENSG00000134508	CABLES1	ortholog_one2one	0.23831	77.4914	ENSMUSG00000040957	Cables1	OVER	OVER	NA	2	2	0	NA	NA	NA	3.69507	2.8823e-115	OVER	3.16628	4.94437e-109	OVER	NA	NA	NA
ENSG00000117154	IGSF21	ortholog_one2one	0.03945	94.4325	ENSMUSG00000040972	Igsf21	OVER	OVER	NA	1	1	0	2.74851	8.98022e-11	OVER	NA	NA	NA	NA	NA	NA	NA	NA	NA
ENSG00000164746	C7orf57	ortholog_one2one	0.22066	74.5704	ENSMUSG00000040978	Gm11992	OVER	OVER	NA	1	1	0	NA	NA	NA	NA	NA	NA	3.73298	2.26554e-30	OVER	NA	NA	NA
ENSG00000164744	SUN3	ortholog_one2one	0.16887	82.0312	ENSMUSG00000040985	Sun3	OVER	OVER	NA	2	2	0	NA	NA	NA	3.71535	1.55729e-18	OVER	5.15291	1.30315e-22	OVER	NA	NA	NA
ENSG00000184368	MAP7D2	ortholog_one2one	0.23786	77.5424	ENSMUSG00000041020	Map7d2	OVER	OVER	NA	1	1	0	NA	NA	NA	NA	NA	NA	2.49322	1.03287e-30	OVER	NA	NA	NA
ENSG00000122679	RAMP3	ortholog_one2one	NA	81.25	ENSMUSG00000041046	Ramp3	OVER	OVER	NA	1	1	0	2.62274	3.83492e-15	OVER	NA	NA	NA	NA	NA	NA	NA	NA	NA
ENSG00000165338	HECTD2	ortholog_one2one	0.15345	89.5349	ENSMUSG00000041180	Hectd2	OVER	OVER	NA	1	1	0	NA	NA	NA	NA	NA	NA	2.3157	7.96863e-16	OVER	NA	NA	NA
ENSG00000127472	PLA2G5	ortholog_one2one	NA	78.1022	ENSMUSG00000041193	Pla2g5	OVER	OVER	NA	2	2	0	NA	NA	NA	3.32197	3.79533e-108	OVER	2.47584	4.95777e-53	OVER	NA	NA	NA
ENSG00000196632	WNK3	ortholog_one2one	0.33495	80.8749	ENSMUSG00000041245	Wnk3	MIXED	MIXED	NA	2	1	1	-2.384	4.65808e-16	UNDER	NA	NA	NA	2.6711	1.35403e-65	OVER	NA	NA	NA
ENSG00000204624	PTCHD2	ortholog_one2one	0.06521	89.9479	ENSMUSG00000041544	Ptchd2	OVER	NA	OVER	1	1	0	NA	NA	NA	NA	NA	NA	NA	NA	NA	2.2891	1.5545e-12	OVER
ENSG00000152137	HSPB8	ortholog_one2one	0.04612	94.3878	ENSMUSG00000041548	Hspb8	MIXED	OVER	UNDER	4	2	2	5.79112	4.47438e-145	OVER	3.09839	2.96821e-61	OVER	-2.89494	3.37813e-45	UNDER	-2.19648	9.09824e-212	UNDER
ENSG00000165186	PTCHD1	ortholog_one2one	0.04354	98.0856	ENSMUSG00000041552	Ptchd1	OVER	OVER	NA	2	2	0	NA	NA	NA	2.59388	3.56471e-20	OVER	4.30056	2.00918e-49	OVER	NA	NA	NA
ENSG00000122176	FMOD	ortholog_one2one	0.04344	92.5532	ENSMUSG00000041559	Fmod	OVER	NA	OVER	1	1	0	NA	NA	NA	NA	NA	NA	NA	NA	NA	2.29187	3.49196e-54	OVER
ENSG00000163362	C1orf106	ortholog_one2one	0.09444	87.5433	ENSMUSG00000041605	5730559C18Rik	OVER	OVER	OVER	2	2	0	2.31703	4.5857e-37	OVER	NA	NA	NA	NA	NA	NA	2.16683	4.91639e-33	OVER
ENSG00000197971	MBP	ortholog_one2one	0.26757	83.9378	ENSMUSG00000041607	Mbp	OVER	OVER	OVER	3	3	0	NA	NA	NA	2.57276	1.08469e-43	OVER	4.31911	4.811e-152	OVER	2.14245	2.11011e-55	OVER
ENSG00000172572	PDE3A	ortholog_one2one	0.15766	84.4053	ENSMUSG00000041741	Pde3a	OVER	OVER	NA	3	2	1	-2.87818	9.21448e-11	UNDER	4.93026	3.34345e-49	OVER	8.95344	3.89531e-184	OVER	NA	NA	NA
ENSG00000154258	ABCA9	ortholog_one2one	0.24443	78.6067	ENSMUSG00000041797	Abca9	MIXED	MIXED	NA	2	1	1	-3.79928	3.1089e-20	UNDER	NA	NA	NA	5.59267	1.28653e-46	OVER	NA	NA	NA
ENSG00000135114	OASL	ortholog_one2one	0.21246	69.8225	ENSMUSG00000041827	Oasl1	OVER	NA	OVER	1	1	0	NA	NA	NA	NA	NA	NA	NA	NA	NA	2.31153	1.7077e-41	OVER
ENSG00000154263	ABCA10	ortholog_many2many	NA	57.6393	ENSMUSG00000041828	Abca8a	OVER	OVER	NA	1	1	0	NA	NA	NA	NA	NA	NA	2.69493	3.42881e-99	OVER	NA	NA	NA
ENSG00000143061	IGSF3	ortholog_one2one	0.04542	92.7075	ENSMUSG00000042035	Igsf3	OVER	OVER	NA	1	1	0	NA	NA	NA	2.04955	3.04451e-108	OVER	NA	NA	NA	NA	NA	NA
ENSG00000107551	RASSF4	ortholog_one2one	0.09915	84.6875	ENSMUSG00000042129	Rassf4	OVER	OVER	NA	2	2	0	4.74892	3.87111e-50	OVER	6.22551	1.21918e-82	OVER	NA	NA	NA	NA	NA	NA
NA	NA	NA	NA	NA	ENSMUSG00000042233	2010015L04Rik	OVER	NA	OVER	1	1	0	NA	NA	NA	NA	NA	NA	NA	NA	NA	2.44089	2.72321e-65	OVER
ENSG00000170537	TMC7	ortholog_one2one	0.06027	91.1234	ENSMUSG00000042246	Tmc7	MIXED	UNDER	OVER	2	1	1	NA	NA	NA	-2.23118	2.3157e-14	UNDER	NA	NA	NA	2.29086	1.91963e-47	OVER
ENSG00000157873	TNFRSF14	ortholog_one2one	NA	46.5021	ENSMUSG00000042333	Tnfrsf14	OVER	OVER	NA	1	1	0	NA	NA	NA	NA	NA	NA	2.31952	4.85638e-13	OVER	NA	NA	NA
ENSG00000150281	CTF1	ortholog_one2one	0.16482	79.602	ENSMUSG00000042340	Ctf1	OVER	NA	OVER	1	1	0	NA	NA	NA	NA	NA	NA	NA	NA	NA	4.72825	5.85645e-57	OVER
ENSG00000106392	C1GALT1	ortholog_one2one	0.1209	89.4737	ENSMUSG00000042460	C1galt1	OVER	OVER	NA	1	1	0	NA	NA	NA	NA	NA	NA	2.00127	3.01912e-29	OVER	NA	NA	NA
ENSG00000133138	TBC1D8B	ortholog_one2one	0.11968	91.0233	ENSMUSG00000042473	Tbc1d8b	OVER	OVER	NA	1	1	0	NA	NA	NA	NA	NA	NA	2.24907	2.08942e-13	OVER	NA	NA	NA
ENSG00000005471	ABCB4	ortholog_one2one	0.09984	91.2088	ENSMUSG00000042476	Abcb4	OVER	NA	OVER	1	1	0	NA	NA	NA	NA	NA	NA	NA	NA	NA	2.32754	1.03565e-09	OVER
ENSG00000163491	NEK10	ortholog_one2one	0.08681	90.8579	ENSMUSG00000042567	Nek10	OVER	OVER	NA	1	1	0	NA	NA	NA	NA	NA	NA	2.08434	5.42844e-13	OVER	NA	NA	NA
ENSG00000111249	CUX2	ortholog_one2one	0.08506	84.6373	ENSMUSG00000042589	Cux2	OVER	OVER	NA	1	1	0	2.79791	1.51486e-59	OVER	NA	NA	NA	NA	NA	NA	NA	NA	NA
ENSG00000134986	NREP	ortholog_one2one	0.50201	75	ENSMUSG00000042834	Nrep	MIXED	UNDER	OVER	2	1	1	NA	NA	NA	-2.49217	1.70495e-21	UNDER	NA	NA	NA	3.42688	9.38982e-35	OVER
ENSG00000186469	GNG2	ortholog_one2one	0	100	ENSMUSG00000043004	Gng2	OVER	NA	OVER	1	1	0	NA	NA	NA	NA	NA	NA	NA	NA	NA	2.42612	7.12341e-73	OVER
ENSG00000184601	C14orf180	ortholog_one2one	NA	51.9481	ENSMUSG00000043122	A530016L24Rik	MIXED	MIXED	NA	2	1	1	4.33905	9.8483e-77	OVER	NA	NA	NA	-3.40677	1.94113e-56	UNDER	NA	NA	NA
ENSG00000152213	ARL11	ortholog_one2one	0.11736	86.3636	ENSMUSG00000043157	Arl11	OVER	OVER	NA	1	1	0	2.13604	4.00202e-64	OVER	NA	NA	NA	NA	NA	NA	NA	NA	NA
ENSG00000148541	FAM13C	ortholog_one2one	0.16313	84.3103	ENSMUSG00000043259	Fam13c	OVER	OVER	NA	2	2	0	NA	NA	NA	3.38594	3.46994e-23	OVER	2.88932	4.86392e-26	OVER	NA	NA	NA
ENSG00000174948	GPR149	ortholog_one2one	0.22689	79.3151	ENSMUSG00000043441	Gpr149	OVER	NA	OVER	1	1	0	NA	NA	NA	NA	NA	NA	NA	NA	NA	2.3595	1.23447e-70	OVER
ENSG00000198597	ZNF536	ortholog_one2one	0.06374	88.8376	ENSMUSG00000043456	Zfp536	MIXED	MIXED	NA	2	1	1	3.484	2.3525e-77	OVER	NA	NA	NA	-3.46255	3.0135e-54	UNDER	NA	NA	NA
ENSG00000113209	PCDHB5	ortholog_one2many	0.19326	75.2837	ENSMUSG00000043458	Pcdhb12	OVER	OVER	OVER	2	2	0	NA	NA	NA	2.66503	3.67074e-39	OVER	NA	NA	NA	2.16407	2.96198e-40	OVER
ENSG00000205669	ACOT6	ortholog_one2one	0.37028	70.5882	ENSMUSG00000043487	Acot6	MIXED	MIXED	NA	2	1	1	-6.24267	1.40774e-78	UNDER	NA	NA	NA	6.97478	7.64096e-68	OVER	NA	NA	NA
ENSG00000077616	NAALAD2	ortholog_one2one	0.11151	88.1081	ENSMUSG00000043943	Naalad2	OVER	OVER	NA	2	2	0	3.00896	1.70454e-59	OVER	4.33883	1.60699e-158	OVER	NA	NA	NA	NA	NA	NA
ENSG00000255622	PCDHB17	ortholog_one2one	0.19668	76.7918	ENSMUSG00000044043	Pcdhb14	OVER	OVER	NA	1	1	0	NA	NA	NA	3.09732	7.43684e-43	OVER	NA	NA	NA	NA	NA	NA
ENSG00000173714	WFIKKN2	ortholog_one2one	0.03572	92.9947	ENSMUSG00000044177	Wfikkn2	MIXED	MIXED	NA	2	1	1	-3.01156	2.60917e-141	UNDER	NA	NA	NA	2.3907	8.44739e-71	OVER	NA	NA	NA
ENSG00000137634	NXPE4	ortholog_one2one	0.37777	72.9282	ENSMUSG00000044229	Nxpe4	OVER	NA	OVER	1	1	0	NA	NA	NA	NA	NA	NA	NA	NA	NA	2.33026	1.33012e-35	OVER
ENSG00000169174	PCSK9	ortholog_one2one	0.17797	77.1802	ENSMUSG00000044254	Pcsk9	MIXED	MIXED	NA	2	1	1	4.02902	8.50647e-53	OVER	NA	NA	NA	-2.73138	1.85389e-24	UNDER	NA	NA	NA
ENSG00000173212	MAB21L3	ortholog_one2one	0.16902	76.5193	ENSMUSG00000044313	Mab21l3	OVER	NA	OVER	1	1	0	NA	NA	NA	NA	NA	NA	NA	NA	NA	2.7517	2.65617e-24	OVER
ENSG00000184828	ZBTB7C	ortholog_one2one	0.03406	94.1842	ENSMUSG00000044646	Zbtb7c	OVER	OVER	NA	1	1	0	NA	NA	NA	2.06491	3.39358e-14	OVER	NA	NA	NA	NA	NA	NA
ENSG00000146285	SCML4	ortholog_one2one	0.1473	79.902	ENSMUSG00000044770	Scml4	OVER	NA	OVER	1	1	0	NA	NA	NA	NA	NA	NA	NA	NA	NA	5.43331	1.91485e-117	OVER
ENSG00000139973	SYT16	ortholog_one2one	0.34979	73.221	ENSMUSG00000044912	Syt16	OVER	NA	OVER	1	1	0	NA	NA	NA	NA	NA	NA	NA	NA	NA	2.49743	2.15039e-20	OVER
ENSG00000184897	H1FX	ortholog_one2one	NA	79.5699	ENSMUSG00000044927	H1fx	MIXED	MIXED	NA	2	1	1	3.86529	4.31591e-25	OVER	NA	NA	NA	-7.29165	1.09674e-47	UNDER	NA	NA	NA
ENSG00000081818	PCDHB4	ortholog_one2many	0.19542	78.4906	ENSMUSG00000045062	Pcdhb7	OVER	NA	OVER	1	1	0	NA	NA	NA	NA	NA	NA	NA	NA	NA	2.86233	1.91097e-53	OVER
ENSG00000198947	DMD	ortholog_one2one	0.1368	91.3221	ENSMUSG00000045103	Dmd	OVER	OVER	NA	2	2	0	NA	NA	NA	3.41943	4.92787e-144	OVER	4.91897	0	OVER	NA	NA	NA
ENSG00000145685	LHFPL2	ortholog_one2one	0.13424	86.036	ENSMUSG00000045312	Lhfpl2	OVER	OVER	NA	1	1	0	NA	NA	NA	2.52575	1.03554e-71	OVER	NA	NA	NA	NA	NA	NA
ENSG00000102935	ZNF423	ortholog_one2one	0.01159	97.9751	ENSMUSG00000045333	Zfp423	OVER	OVER	NA	1	1	0	NA	NA	NA	2.04534	8.47428e-51	OVER	NA	NA	NA	NA	NA	NA
ENSG00000119888	EPCAM	ortholog_one2one	0.14044	81.4696	ENSMUSG00000045394	Epcam	OVER	OVER	OVER	2	2	0	NA	NA	NA	NA	NA	NA	5.36057	2.77909e-25	OVER	2.00759	5.15515e-10	OVER
ENSG00000205922	ONECUT3	ortholog_one2one	NA	94.0083	ENSMUSG00000045518	Onecut3	OVER	OVER	NA	2	2	0	3.30838	2.72351e-32	OVER	2.26646	1.55625e-11	OVER	NA	NA	NA	NA	NA	NA
ENSG00000196739	COL27A1	ortholog_one2one	0.2624	81.6748	ENSMUSG00000045672	Col27a1	OVER	OVER	NA	2	2	0	2.66296	8.61068e-27	OVER	2.48048	8.19072e-37	OVER	NA	NA	NA	NA	NA	NA
ENSG00000160505	NLRP4	ortholog_one2many	NA	51.1294	ENSMUSG00000045693	Nlrp4e	OVER	OVER	NA	3	2	1	-3.25617	2.3673e-16	UNDER	2.76408	7.86318e-35	OVER	6.3657	1.00627e-62	OVER	NA	NA	NA
ENSG00000181982	CCDC149	ortholog_one2one	0.15446	83.1094	ENSMUSG00000045790	Ccdc149	OVER	OVER	UNDER	3	2	1	2.08813	2.52105e-36	OVER	3.17991	5.82962e-147	OVER	NA	NA	NA	-2.81311	1.06655e-52	UNDER
ENSG00000113209	PCDHB5	ortholog_one2many	0.18527	78.7918	ENSMUSG00000045876	Pcdhb8	OVER	OVER	OVER	3	3	0	NA	NA	NA	2.844	6.36315e-13	OVER	2.40503	4.74911e-10	OVER	2.72584	8.80787e-22	OVER
ENSG00000014914	MTMR11	ortholog_one2one	0.17925	86.9065	ENSMUSG00000045934	Mtmr11	OVER	NA	OVER	1	1	0	NA	NA	NA	NA	NA	NA	NA	NA	NA	2.47933	4.99123e-77	OVER
NA	NA	NA	NA	NA	ENSMUSG00000046005	D830044D21Rik	OVER	OVER	NA	1	1	0	NA	NA	NA	NA	NA	NA	2.58711	2.53057e-14	OVER	NA	NA	NA
ENSG00000189001	SBSN	ortholog_one2one	0.58125	57.9861	ENSMUSG00000046056	Sbsn	OVER	NA	OVER	1	1	0	NA	NA	NA	NA	NA	NA	NA	NA	NA	2.19038	1.43715e-37	OVER
ENSG00000049192	ADAMTS6	ortholog_one2one	0.0752	95.9714	ENSMUSG00000046169	Adamts6	OVER	OVER	NA	1	1	0	NA	NA	NA	NA	NA	NA	2.15299	7.15093e-11	OVER	NA	NA	NA
ENSG00000171724	VAT1L	ortholog_one2one	0.01118	98.5612	ENSMUSG00000046844	Vat1l	OVER	OVER	NA	2	2	0	NA	NA	NA	4.28691	6.93484e-19	OVER	4.84602	7.00633e-20	OVER	NA	NA	NA
ENSG00000113212	PCDHB7	ortholog_one2one	0.19776	78.6445	ENSMUSG00000047033	Pcdhb15	OVER	OVER	OVER	3	3	0	2.4165	1.80357e-24	OVER	3.31384	1.02859e-45	OVER	NA	NA	NA	2.84541	2.84463e-180	OVER
ENSG00000185219	ZNF445	ortholog_one2one	0.49864	62.8454	ENSMUSG00000047036	Zfp445	OVER	OVER	NA	1	1	0	NA	NA	NA	NA	NA	NA	2.07913	1.85035e-10	OVER	NA	NA	NA
ENSG00000187601	MAGEH1	ortholog_one2one	0.10288	90.367	ENSMUSG00000047238	Mageh1	OVER	OVER	NA	2	2	0	4.3618	3.21133e-48	OVER	4.47705	2.46361e-53	OVER	NA	NA	NA	NA	NA	NA
NA	NA	NA	NA	NA	ENSMUSG00000047490	4932411E22Rik	OVER	OVER	NA	1	1	0	NA	NA	NA	NA	NA	NA	2.12724	1.11183e-23	OVER	NA	NA	NA
ENSG00000205426	KRT81	ortholog_many2many	NA	83.4025	ENSMUSG00000047641	Krt83	OVER	OVER	NA	3	3	0	2.90522	5.07165e-37	OVER	5.06436	2.42903e-242	OVER	2.0493	4.32362e-40	OVER	NA	NA	NA
ENSG00000163833	FBXO40	ortholog_one2one	0.15987	85.1641	ENSMUSG00000047746	Fbxo40	OVER	OVER	NA	2	2	0	NA	NA	NA	4.26265	1.31847e-39	OVER	4.22932	1.15138e-40	OVER	NA	NA	NA
ENSG00000170153	RNF150	ortholog_one2one	0.06385	94.9541	ENSMUSG00000047747	Rnf150	OVER	OVER	UNDER	3	2	1	NA	NA	NA	3.02858	3.99708e-28	OVER	3.85447	2.47622e-38	OVER	-3.00664	2.99574e-54	UNDER
ENSG00000153930	ANKFN1	ortholog_one2one	0.0681	94.4809	ENSMUSG00000047773	Ankfn1	OVER	OVER	NA	1	1	0	NA	NA	NA	NA	NA	NA	2.99703	9.1857e-32	OVER	NA	NA	NA
ENSG00000111262	KCNA1	ortholog_one2one	0.0171	98.3838	ENSMUSG00000047976	Kcna1	OVER	OVER	NA	2	2	0	NA	NA	NA	3.22154	3.72695e-12	OVER	2.91204	4.92e-11	OVER	NA	NA	NA
ENSG00000163359	COL6A3	ortholog_one2one	0.12509	85.2129	ENSMUSG00000048126	Col6a3	OVER	OVER	NA	2	2	0	NA	NA	NA	2.16725	4.55707e-12	OVER	3.78186	1.66343e-26	OVER	NA	NA	NA
ENSG00000127152	BCL11B	ortholog_one2one	0.04789	93.5154	ENSMUSG00000048251	Bcl11b	OVER	OVER	NA	1	1	0	NA	NA	NA	NA	NA	NA	2.35999	9.96437e-09	OVER	NA	NA	NA
ENSG00000183722	LHFP	ortholog_one2one	0.02347	97	ENSMUSG00000048332	Lhfp	OVER	OVER	NA	1	1	0	2.03362	2.78923e-49	OVER	NA	NA	NA	NA	NA	NA	NA	NA	NA
ENSG00000176697	BDNF	ortholog_one2one	0.04235	97.2549	ENSMUSG00000048482	Bdnf	MIXED	MIXED	NA	2	1	1	2.4177	3.86808e-14	OVER	NA	NA	NA	-2.11359	5.4098e-10	UNDER	NA	NA	NA
ENSG00000121743	GJA3	ortholog_one2one	NA	75.122	ENSMUSG00000048582	Gja3	OVER	OVER	NA	1	1	0	NA	NA	NA	NA	NA	NA	3.26872	3.88062e-34	OVER	NA	NA	NA
ENSG00000183691	NOG	ortholog_one2one	0.00661	99.1379	ENSMUSG00000048616	Nog	OVER	OVER	NA	1	1	0	NA	NA	NA	NA	NA	NA	3.42795	5.96672e-08	OVER	NA	NA	NA
ENSG00000153714	LURAP1L	ortholog_one2one	0.07149	90.4545	ENSMUSG00000048706	Lurap1l	OVER	OVER	NA	1	1	0	NA	NA	NA	NA	NA	NA	2.56899	8.98366e-37	OVER	NA	NA	NA
ENSG00000178187	ZNF454	ortholog_one2one	0.14782	82.0158	ENSMUSG00000048728	Zfp454	OVER	OVER	NA	2	2	0	NA	NA	NA	3.54616	7.65933e-32	OVER	3.27829	1.13184e-32	OVER	NA	NA	NA
ENSG00000178502	KLHL11	ortholog_one2one	0.03357	96.6102	ENSMUSG00000048732	Klhl11	OVER	OVER	NA	1	1	0	NA	NA	NA	NA	NA	NA	2.29086	2.3352e-29	OVER	NA	NA	NA
ENSG00000120093	HOXB3	ortholog_one2one	0.0373	95.814	ENSMUSG00000048763	Hoxb3	OVER	OVER	OVER	2	2	0	2.30391	1.06213e-07	OVER	NA	NA	NA	NA	NA	NA	4.2861	1.15828e-23	OVER
ENSG00000170500	LONRF2	ortholog_one2one	0.17812	79.3307	ENSMUSG00000048814	Lonrf2	MIXED	MIXED	NA	2	1	1	-3.3153	1.01892e-48	UNDER	NA	NA	NA	4.20941	4.68923e-121	OVER	NA	NA	NA
ENSG00000046889	PREX2	ortholog_one2one	0.04749	93.8048	ENSMUSG00000048960	Prex2	MIXED	OVER	UNDER	2	1	1	NA	NA	NA	NA	NA	NA	3.0437	1.01027e-91	OVER	-4.01735	1.0351e-54	UNDER
ENSG00000184986	TMEM121	ortholog_one2one	NA	97.4843	ENSMUSG00000049036	Tmem121	MIXED	MIXED	NA	2	1	1	3.32126	3.85169e-47	OVER	NA	NA	NA	-2.48355	1.04512e-35	UNDER	NA	NA	NA
ENSG00000196917	HCAR1	ortholog_one2one	0.12319	80.4665	ENSMUSG00000049241	Gpr81	OVER	OVER	NA	2	2	0	2.65148	1.44802e-14	OVER	2.60577	1.1137e-19	OVER	NA	NA	NA	NA	NA	NA
ENSG00000198939	ZFP2	ortholog_one2one	0.10163	85.8388	ENSMUSG00000049321	Zfp2	OVER	NA	OVER	1	1	0	NA	NA	NA	NA	NA	NA	NA	NA	NA	3.32621	6.54498e-75	OVER
ENSG00000145934	TENM2	ortholog_one2one	0.01172	98.6252	ENSMUSG00000049336	Tenm2	OVER	OVER	NA	2	2	0	NA	NA	NA	2.16539	9.6469e-07	OVER	3.01345	4.31412e-10	OVER	NA	NA	NA
ENSG00000186334	SLC36A3	ortholog_one2one	0.2375	74.4136	ENSMUSG00000049491	Slc36a3	OVER	NA	OVER	1	1	0	NA	NA	NA	NA	NA	NA	NA	NA	NA	2.0912	4.36601e-20	OVER
ENSG00000159184	HOXB13	ortholog_one2one	0.05422	93.662	ENSMUSG00000049604	Hoxb13	MIXED	MIXED	NA	2	1	1	4.86426	7.95933e-51	OVER	NA	NA	NA	-3.12804	4.79865e-33	UNDER	NA	NA	NA
ENSG00000165985	C1QL3	ortholog_one2one	0.00421	99.6078	ENSMUSG00000049630	C1ql3	OVER	OVER	NA	3	3	0	3.24196	2.36562e-29	OVER	6.59281	3.15985e-257	OVER	3.14123	2.40987e-53	OVER	NA	NA	NA
ENSG00000176771	NCKAP5	ortholog_one2one	0.3165	66.109	ENSMUSG00000049690	Nckap5	OVER	OVER	NA	2	2	0	NA	NA	NA	2.30216	2.92886e-18	OVER	2.61946	6.69901e-22	OVER	NA	NA	NA
ENSG00000145040	UCN2	ortholog_one2one	0.35313	59.8214	ENSMUSG00000049699	Ucn2	OVER	NA	OVER	1	1	0	NA	NA	NA	NA	NA	NA	NA	NA	NA	3.19808	3.66143e-43	OVER
ENSG00000154620	TMSB4Y	ortholog_one2one	NA	93.1818	ENSMUSG00000049775	Tmsb4x	MIXED	MIXED	NA	2	1	1	3.09486	1.95495e-78	OVER	NA	NA	NA	-2.30082	1.28924e-52	UNDER	NA	NA	NA
ENSG00000147145	LPAR4	ortholog_one2one	0.01738	98.3784	ENSMUSG00000049929	Lpar4	UNDER	UNDER	OVER	3	1	2	-4.15582	2.09732e-25	UNDER	-4.89357	4.89562e-23	UNDER	NA	NA	NA	2.01012	8.80581e-27	OVER
ENSG00000187546	AGMO	ortholog_one2one	0.1871	83.3708	ENSMUSG00000050103	Agmo	OVER	NA	OVER	1	1	0	NA	NA	NA	NA	NA	NA	NA	NA	NA	2.8012	1.28933e-31	OVER
ENSG00000167895	TMC8	ortholog_one2one	0.12504	79.3584	ENSMUSG00000050106	Tmc8	OVER	NA	OVER	1	1	0	NA	NA	NA	NA	NA	NA	NA	NA	NA	3.01185	8.36304e-172	OVER
ENSG00000131981	LGALS3	ortholog_one2one	0.166	83.9506	ENSMUSG00000050335	Lgals3	UNDER	UNDER	NA	3	1	2	2.55818	1.26541e-15	OVER	-3.47634	1.97493e-28	UNDER	-6.51195	4.9645e-192	UNDER	NA	NA	NA
ENSG00000171951	SCG2	ortholog_one2one	0.14348	82.1138	ENSMUSG00000050711	Scg2	OVER	NA	OVER	1	1	0	NA	NA	NA	NA	NA	NA	NA	NA	NA	3.76056	5.50142e-69	OVER
ENSG00000203618	GP1BB	ortholog_one2one	NA	87.3786	ENSMUSG00000050761	Gp1bb	OVER	OVER	NA	2	2	0	2.45439	3.99263e-11	OVER	2.15599	1.7968e-08	OVER	NA	NA	NA	NA	NA	NA
ENSG00000164142	FAM160A1	ortholog_one2one	0.17384	81.4342	ENSMUSG00000051000	Fam160a1	OVER	OVER	NA	2	2	0	NA	NA	NA	3.32289	2.11242e-81	OVER	4.60604	1.62819e-119	OVER	NA	NA	NA
ENSG00000183801	OLFML1	ortholog_one2one	0.26145	80.6867	ENSMUSG00000051041	Olfml1	OVER	OVER	NA	2	2	0	NA	NA	NA	2.04453	1.83358e-33	OVER	3.22704	1.69582e-181	OVER	NA	NA	NA
ENSG00000149380	P4HA3	ortholog_one2one	0.12929	90.4059	ENSMUSG00000051048	P4ha3	OVER	NA	OVER	1	1	0	NA	NA	NA	NA	NA	NA	NA	NA	NA	2.87121	3.34235e-18	OVER
NA	NA	NA	NA	NA	ENSMUSG00000051124	Gimap9	UNDER	MIXED	UNDER	3	1	2	2.55502	1.81727e-57	OVER	NA	NA	NA	-2.17721	1.16372e-30	UNDER	-2.83274	1.28927e-24	UNDER
ENSG00000174099	MSRB3	ortholog_one2one	0.22863	80.8743	ENSMUSG00000051236	Msrb3	OVER	OVER	NA	1	1	0	NA	NA	NA	NA	NA	NA	2.30288	4.44914e-90	OVER	NA	NA	NA
ENSG00000081818	PCDHB4	ortholog_one2many	0.19833	77.7215	ENSMUSG00000051242	Pcdhb9	OVER	NA	OVER	1	1	0	NA	NA	NA	NA	NA	NA	NA	NA	NA	2.77634	2.06712e-36	OVER
ENSG00000144035	NAT8	ortholog_one2many	0.48658	57.7093	ENSMUSG00000051262	Cml3	OVER	OVER	NA	1	1	0	NA	NA	NA	2.98906	3.08004e-64	OVER	NA	NA	NA	NA	NA	NA
ENSG00000151067	CACNA1C	ortholog_one2one	0.05282	94.7927	ENSMUSG00000051331	Cacna1c	OVER	OVER	NA	2	2	0	NA	NA	NA	3.34482	2.41062e-70	OVER	3.51865	1.71948e-201	OVER	NA	NA	NA
ENSG00000197471	SPN	ortholog_one2one	0.6045	50.9235	ENSMUSG00000051457	Spn	OVER	NA	OVER	1	1	0	NA	NA	NA	NA	NA	NA	NA	NA	NA	2.73458	3.31383e-70	OVER
ENSG00000113209	PCDHB5	ortholog_one2many	0.21596	75.0943	ENSMUSG00000051486	Pcdhb11	OVER	NA	OVER	1	1	0	NA	NA	NA	NA	NA	NA	NA	NA	NA	4.38943	5.03656e-126	OVER
ENSG00000112852	PCDHB2	ortholog_one2one	0.23048	76.1905	ENSMUSG00000051599	Pcdhb2	OVER	NA	OVER	1	1	0	NA	NA	NA	NA	NA	NA	NA	NA	NA	2.7512	1.3318e-17	OVER
ENSG00000155657	TTN	ortholog_one2one	0.06798	93.1051	ENSMUSG00000051747	Ttn	OVER	OVER	UNDER	3	2	1	NA	NA	NA	2.26143	4.53669e-20	OVER	2.42334	1.20955e-40	OVER	-2.52084	1.42116e-13	UNDER
ENSG00000147655	RSPO2	ortholog_one2one	0.0579	95.8848	ENSMUSG00000051920	Rspo2	OVER	OVER	UNDER	3	2	1	NA	NA	NA	3.38892	2.10025e-21	OVER	4.31718	2.0814e-26	OVER	-2.38786	1.06648e-09	UNDER
ENSG00000122188	LAX1	ortholog_one2one	0.74635	53.3156	ENSMUSG00000051998	Lax1	OVER	NA	OVER	1	1	0	NA	NA	NA	NA	NA	NA	NA	NA	NA	2.17823	3.24322e-09	OVER
ENSG00000107099	DOCK8	ortholog_one2one	0.07268	92.0802	ENSMUSG00000052085	Dock8	OVER	OVER	NA	1	1	0	NA	NA	NA	NA	NA	NA	2.7127	2.06883e-103	OVER	NA	NA	NA
ENSG00000188959	C9orf152	ortholog_one2one	0.44299	63.2479	ENSMUSG00000052117	D630039A03Rik	OVER	OVER	NA	2	2	0	NA	NA	NA	3.55172	1.87427e-26	OVER	3.15821	1.80139e-22	OVER	NA	NA	NA
ENSG00000198074	AKR1B10	ortholog_many2many	0.16276	79.7468	ENSMUSG00000052131	Akr1b7	OVER	OVER	NA	1	1	0	NA	NA	NA	NA	NA	NA	2.21698	1.60176e-06	OVER	NA	NA	NA
ENSG00000082684	SEMA5B	ortholog_one2one	0.05065	93.5956	ENSMUSG00000052133	Sema5b	OVER	OVER	NA	2	2	0	NA	NA	NA	4.06945	1.20513e-44	OVER	2.30975	5.67376e-26	OVER	NA	NA	NA
NA	NA	NA	NA	NA	ENSMUSG00000052331	Ankrd44	OVER	OVER	NA	1	1	0	NA	NA	NA	NA	NA	NA	2.21423	2.40928e-68	OVER	NA	NA	NA
NA	NA	NA	NA	NA	ENSMUSG00000052334	1700024B05Rik	OVER	OVER	NA	2	2	0	NA	NA	NA	2.00799	3.23579e-09	OVER	2.65222	2.73982e-16	OVER	NA	NA	NA
ENSG00000103888	KIAA1199	ortholog_one2one	0.08186	91.2564	ENSMUSG00000052353	9930013L23Rik	OVER	OVER	UNDER	3	2	1	NA	NA	NA	4.76567	9.41617e-98	OVER	4.62971	2.05702e-103	OVER	-2.22671	3.80063e-11	UNDER
ENSG00000169306	IL1RAPL1	ortholog_one2one	0.01869	98.5632	ENSMUSG00000052372	Il1rapl1	OVER	OVER	NA	1	1	0	NA	NA	NA	NA	NA	NA	2.66873	1.26111e-17	OVER	NA	NA	NA
ENSG00000079263	SP140	ortholog_one2many	NA	32.1678	ENSMUSG00000052477	C130026I21Rik	OVER	OVER	NA	2	2	0	NA	NA	NA	2.48734	3.2934e-12	OVER	3.26335	9.93054e-21	OVER	NA	NA	NA
ENSG00000089127	OAS1	ortholog_one2many	0.25686	67.1271	ENSMUSG00000052776	Oas1a	MIXED	MIXED	NA	2	1	1	-2.2229	2.77496e-30	UNDER	NA	NA	NA	2.52691	3.60457e-43	OVER	NA	NA	NA
ENSG00000119778	ATAD2B	ortholog_one2one	0.10747	91.1846	ENSMUSG00000052812	Atad2b	OVER	OVER	NA	1	1	0	NA	NA	NA	NA	NA	NA	2.10866	2.60995e-17	OVER	NA	NA	NA
ENSG00000185532	PRKG1	ortholog_one2one	0.00879	99.5627	ENSMUSG00000052920	Prkg1	OVER	OVER	NA	1	1	0	NA	NA	NA	NA	NA	NA	2.23286	1.12317e-32	OVER	NA	NA	NA
ENSG00000180447	GAS1	ortholog_one2one	NA	85.4167	ENSMUSG00000052957	Gas1	OVER	OVER	NA	3	2	1	-4.43948	1.26196e-25	UNDER	3.12206	4.24613e-60	OVER	7.91342	2.01816e-64	OVER	NA	NA	NA
ENSG00000174672	BRSK2	ortholog_one2one	0.02856	95.2712	ENSMUSG00000053046	Brsk2	OVER	OVER	NA	1	1	0	NA	NA	NA	2.11639	9.93846e-14	OVER	NA	NA	NA	NA	NA	NA
ENSG00000198252	STYX	ortholog_one2many	0.04251	96.4126	ENSMUSG00000053205	Styx	OVER	OVER	NA	1	1	0	NA	NA	NA	NA	NA	NA	2.15644	1.06976e-16	OVER	NA	NA	NA
ENSG00000124508	BTN2A2	ortholog_one2many	0.24896	71.2032	ENSMUSG00000053216	Btn2a2	MIXED	MIXED	NA	2	1	1	4.82519	3.43923e-42	OVER	NA	NA	NA	-5.91159	5.17266e-30	UNDER	NA	NA	NA
ENSG00000165092	ALDH1A1	ortholog_one2many	0.11261	87.0259	ENSMUSG00000053279	Aldh1a1	OVER	OVER	NA	2	2	0	NA	NA	NA	4.03244	1.71409e-46	OVER	6.088	6.48193e-53	OVER	NA	NA	NA
ENSG00000154146	NRGN	ortholog_one2one	0.04154	96.1538	ENSMUSG00000053310	Nrgn	MIXED	MIXED	NA	2	1	1	2.66982	8.16158e-11	OVER	NA	NA	NA	-4.23031	2.33653e-13	UNDER	NA	NA	NA
ENSG00000142408	CACNG8	ortholog_one2one	0.02229	95.2267	ENSMUSG00000053395	Cacng8	OVER	OVER	NA	1	1	0	2.77621	1.10105e-45	OVER	NA	NA	NA	NA	NA	NA	NA	NA	NA
ENSG00000042832	TG	ortholog_one2one	0.26938	74.2836	ENSMUSG00000053469	Tg	OVER	OVER	NA	1	1	0	NA	NA	NA	2.15636	5.0315e-81	OVER	NA	NA	NA	NA	NA	NA
ENSG00000038295	TLL1	ortholog_one2one	0.06144	93.6821	ENSMUSG00000053626	Tll1	OVER	OVER	NA	1	1	0	NA	NA	NA	NA	NA	NA	2.58081	2.53453e-24	OVER	NA	NA	NA
ENSG00000164850	GPER1	ortholog_one2one	NA	86.9333	ENSMUSG00000053647	Gper1	MIXED	UNDER	OVER	2	1	1	NA	NA	NA	NA	NA	NA	-2.82013	8.53777e-12	UNDER	2.56266	8.62512e-23	OVER
ENSG00000203685	C1orf95	ortholog_one2one	0.01136	97.8723	ENSMUSG00000053963	6330403A02Rik	OVER	OVER	NA	2	2	0	NA	NA	NA	2.08831	8.51433e-08	OVER	2.26559	1.3295e-18	OVER	NA	NA	NA
ENSG00000258986	TMEM179	ortholog_one2one	NA	86.2245	ENSMUSG00000054013	Tmem179	MIXED	MIXED	NA	2	1	1	3.20489	2.24994e-15	OVER	NA	NA	NA	-2.37543	3.12269e-21	UNDER	NA	NA	NA
NA	NA	NA	NA	NA	ENSMUSG00000054178	Gm9938	OVER	OVER	NA	1	1	0	NA	NA	NA	NA	NA	NA	2.6148	2.17953e-23	OVER	NA	NA	NA
ENSG00000113594	LIFR	ortholog_one2one	0.19537	75.5495	ENSMUSG00000054263	Lifr	OVER	OVER	NA	2	2	0	NA	NA	NA	3.35545	3.22574e-148	OVER	3.79113	2.10764e-128	OVER	NA	NA	NA
NA	NA	NA	NA	NA	ENSMUSG00000054293	A630033H20Rik	OVER	NA	OVER	1	1	0	NA	NA	NA	NA	NA	NA	NA	NA	NA	2.50969	3.79817e-56	OVER
NA	NA	NA	NA	NA	ENSMUSG00000054510	Gm14461	OVER	OVER	NA	2	2	0	NA	NA	NA	3.32854	1.23443e-73	OVER	3.44433	2.02581e-89	OVER	NA	NA	NA
ENSG00000250913	USP17L23	ortholog_many2many	NA	51.3514	ENSMUSG00000054568	Usp17la	OVER	NA	OVER	1	1	0	NA	NA	NA	NA	NA	NA	NA	NA	NA	2.53032	3.33226e-27	OVER
ENSG00000139351	SYCP3	ortholog_one2many	1.08476	34.1584	ENSMUSG00000054626	Xlr	OVER	OVER	OVER	3	3	0	NA	NA	NA	3.97685	4.06511e-30	OVER	5.43993	8.30391e-32	OVER	4.05059	1.21128e-140	OVER
ENSG00000219438	FAM19A5	ortholog_one2one	0.15211	85.0877	ENSMUSG00000054863	Fam19a5	OVER	OVER	NA	1	1	0	NA	NA	NA	2.06906	3.48932e-07	OVER	NA	NA	NA	NA	NA	NA
ENSG00000081051	AFP	ortholog_one2one	0.35215	65.2174	ENSMUSG00000054932	Afp	OVER	OVER	NA	2	2	0	NA	NA	NA	2.18609	2.27344e-09	OVER	2.68405	2.7387e-12	OVER	NA	NA	NA
ENSG00000166159	LRTM2	ortholog_one2one	0.04133	92.1622	ENSMUSG00000055003	Lrtm2	OVER	OVER	NA	1	1	0	NA	NA	NA	2.35372	9.57937e-14	OVER	NA	NA	NA	NA	NA	NA
ENSG00000196344	ADH7	ortholog_one2one	0.12711	87.7005	ENSMUSG00000055301	Adh7	OVER	OVER	NA	1	1	0	NA	NA	NA	2.27663	7.19438e-17	OVER	NA	NA	NA	NA	NA	NA
ENSG00000079308	TNS1	ortholog_one2one	0.09849	89.7959	ENSMUSG00000055322	Tns1	OVER	OVER	NA	2	2	0	3.73774	1.47695e-109	OVER	4.31702	1.8483e-84	OVER	NA	NA	NA	NA	NA	NA
ENSG00000172179	PRL	ortholog_one2many	NA	37.1041	ENSMUSG00000055360	Prl2c5	OVER	NA	OVER	1	1	0	NA	NA	NA	NA	NA	NA	NA	NA	NA	2.71717	4.10294e-21	OVER
ENSG00000118322	ATP10B	ortholog_one2one	0.16714	83.3448	ENSMUSG00000055415	Atp10b	UNDER	UNDER	OVER	3	1	2	-2.51654	7.4511e-23	UNDER	-2.78038	2.96203e-48	UNDER	NA	NA	NA	3.62571	3.20778e-177	OVER
ENSG00000133710	SPINK5	ortholog_one2one	0.3572	65.0841	ENSMUSG00000055561	Spink5	OVER	NA	OVER	1	1	0	NA	NA	NA	NA	NA	NA	NA	NA	NA	2.63696	2.73098e-28	OVER
ENSG00000182272	B4GALNT4	ortholog_one2one	0.07791	85.5891	ENSMUSG00000055629	B4galnt4	UNDER	UNDER	NA	3	1	2	-6.8839	1.76812e-131	UNDER	-2.88535	1.20352e-54	UNDER	4.53897	8.40976e-50	OVER	NA	NA	NA
ENSG00000132326	PER2	ortholog_one2one	0.17587	75.938	ENSMUSG00000055866	Per2	OVER	OVER	NA	1	1	0	NA	NA	NA	2.53759	1.29213e-19	OVER	NA	NA	NA	NA	NA	NA
ENSG00000143546	S100A8	ortholog_one2one	0.42593	58.427	ENSMUSG00000056054	S100a8	OVER	NA	OVER	1	1	0	NA	NA	NA	NA	NA	NA	NA	NA	NA	2.14445	8.60648e-09	OVER
ENSG00000164418	GRIK2	ortholog_one2one	0.01299	99.0088	ENSMUSG00000056073	Grik2	OVER	NA	OVER	1	1	0	NA	NA	NA	NA	NA	NA	NA	NA	NA	2.02796	4.57953e-22	OVER
ENSG00000258659	TRIM34	ortholog_many2many	0.34732	64.7619	ENSMUSG00000056144	Trim34a	MIXED	MIXED	NA	2	1	1	-4.07083	9.89714e-33	UNDER	NA	NA	NA	3.8295	3.55708e-20	OVER	NA	NA	NA
ENSG00000172179	PRL	ortholog_one2many	NA	35.5856	ENSMUSG00000056457	Prl2c3	OVER	NA	OVER	1	1	0	NA	NA	NA	NA	NA	NA	NA	NA	NA	4.09772	1.08557e-26	OVER
ENSG00000158887	MPZ	ortholog_one2one	0.08222	93.9516	ENSMUSG00000056569	Mpz	OVER	NA	OVER	1	1	0	NA	NA	NA	NA	NA	NA	NA	NA	NA	2.16025	1.46976e-07	OVER
ENSG00000120068	HOXB8	ortholog_one2one	0.02144	98.3539	ENSMUSG00000056648	Hoxb8	OVER	MIXED	OVER	3	2	1	3.87164	3.27992e-89	OVER	NA	NA	NA	-2.08611	1.57786e-30	UNDER	2.20035	1.07783e-28	OVER
ENSG00000184194	GPR173	ortholog_one2one	0.01015	99.4638	ENSMUSG00000056679	Gpr173	MIXED	MIXED	NA	2	1	1	4.16987	1.99961e-58	OVER	NA	NA	NA	-3.57409	3.34397e-39	UNDER	NA	NA	NA
NA	NA	NA	NA	NA	ENSMUSG00000056771	Gm10010	OVER	OVER	NA	1	1	0	NA	NA	NA	NA	NA	NA	2.1207	2.48409e-31	OVER	NA	NA	NA
ENSG00000188385	JAKMIP3	ortholog_one2one	NA	93.8531	ENSMUSG00000056856	Jakmip3	OVER	OVER	NA	2	2	0	NA	NA	NA	2.92946	1.35471e-18	OVER	3.75555	2.09124e-32	OVER	NA	NA	NA
NA	NA	NA	NA	NA	ENSMUSG00000057021	Vmn2r-ps159	OVER	NA	OVER	1	1	0	NA	NA	NA	NA	NA	NA	NA	NA	NA	5.14387	6.71905e-46	OVER
ENSG00000089356	FXYD3	ortholog_one2one	NA	73.5632	ENSMUSG00000057092	Fxyd3	OVER	OVER	NA	1	1	0	2.20236	2.66156e-13	OVER	NA	NA	NA	NA	NA	NA	NA	NA	NA
ENSG00000132256	TRIM5	ortholog_one2many	0.42045	52.0256	ENSMUSG00000057143	Trim12c	OVER	OVER	OVER	2	2	0	NA	NA	NA	NA	NA	NA	2.32242	1.94055e-21	OVER	3.31291	6.36166e-48	OVER
ENSG00000250913	USP17L23	ortholog_many2many	NA	51.3514	ENSMUSG00000057321	Usp17ld	OVER	NA	OVER	1	1	0	NA	NA	NA	NA	NA	NA	NA	NA	NA	3.86182	6.02514e-24	OVER
ENSG00000171791	BCL2	ortholog_one2one	0.09388	91.5254	ENSMUSG00000057329	Bcl2	OVER	NA	OVER	1	1	0	NA	NA	NA	NA	NA	NA	NA	NA	NA	2.14879	6.53799e-45	OVER
ENSG00000117298	ECE1	ortholog_one2one	0.02451	95.8831	ENSMUSG00000057530	Ece1	OVER	OVER	NA	2	2	0	NA	NA	NA	4.03619	7.90824e-304	OVER	2.60289	4.34836e-138	OVER	NA	NA	NA
ENSG00000132256	TRIM5	ortholog_one2many	0.64378	48.1641	ENSMUSG00000057596	Trim30d	OVER	OVER	NA	2	2	0	NA	NA	NA	2.01188	1.88324e-12	OVER	4.27371	2.6349e-33	OVER	NA	NA	NA
NA	NA	NA	NA	NA	ENSMUSG00000057802	Gm10030	OVER	OVER	NA	2	2	0	NA	NA	NA	7.06946	2.75622e-64	OVER	7.70035	1.86152e-60	OVER	NA	NA	NA
ENSG00000169981	ZNF35	ortholog_one2one	0.23392	81.2977	ENSMUSG00000057895	Zfp105	OVER	NA	OVER	1	1	0	NA	NA	NA	NA	NA	NA	NA	NA	NA	2.17986	2.49369e-77	OVER
ENSG00000058404	CAMK2B	ortholog_one2one	0.01408	98.7156	ENSMUSG00000057897	Camk2b	OVER	NA	OVER	1	1	0	NA	NA	NA	NA	NA	NA	NA	NA	NA	2.7418	3.39552e-68	OVER
ENSG00000164393	GPR111	ortholog_one2one	0.24907	73.1554	ENSMUSG00000057899	Gpr111	OVER	OVER	NA	1	1	0	NA	NA	NA	NA	NA	NA	2.61304	1.53903e-29	OVER	NA	NA	NA
ENSG00000243955	GSTA1	ortholog_many2many	0.27013	76.1261	ENSMUSG00000057933	Gsta2	OVER	NA	OVER	1	1	0	NA	NA	NA	NA	NA	NA	NA	NA	NA	2.46994	2.70087e-09	OVER
ENSG00000235568	NFAM1	ortholog_one2one	NA	45.0893	ENSMUSG00000058099	Nfam1	OVER	NA	OVER	1	1	0	NA	NA	NA	NA	NA	NA	NA	NA	NA	4.13398	8.26337e-34	OVER
ENSG00000140470	ADAMTS17	ortholog_one2one	0.07204	90.0274	ENSMUSG00000058145	Adamts17	OVER	OVER	NA	2	2	0	NA	NA	NA	3.69	1.15459e-45	OVER	3.27644	6.41176e-35	OVER	NA	NA	NA
ENSG00000198108	CHSY3	ortholog_one2one	0.0803	91.3832	ENSMUSG00000058152	Chsy3	OVER	NA	OVER	1	1	0	NA	NA	NA	NA	NA	NA	NA	NA	NA	3.42207	9.59987e-91	OVER
ENSG00000149050	ZNF214	ortholog_many2many	NA	46.9432	ENSMUSG00000058186	Gm13242	MIXED	MIXED	NA	2	1	1	-2.74849	9.99031e-19	UNDER	NA	NA	NA	2.88853	1.95706e-24	OVER	NA	NA	NA
ENSG00000205403	CFI	ortholog_one2one	0.28701	70	ENSMUSG00000058952	Cfi	OVER	OVER	NA	2	2	0	NA	NA	NA	2.41676	2.41134e-18	OVER	4.18216	5.70568e-28	OVER	NA	NA	NA
ENSG00000250913	USP17L23	ortholog_many2many	NA	51.3514	ENSMUSG00000058976	Usp17lc	OVER	OVER	NA	1	1	0	NA	NA	NA	NA	NA	NA	2.06825	4.26417e-11	OVER	NA	NA	NA
ENSG00000140538	NTRK3	ortholog_one2one	0.03058	97.2121	ENSMUSG00000059146	Ntrk3	OVER	OVER	NA	1	1	0	NA	NA	NA	NA	NA	NA	2.29687	3.94122e-10	OVER	NA	NA	NA
ENSG00000141469	SLC14A1	ortholog_one2one	0.2233	82.0455	ENSMUSG00000059336	Slc14a1	OVER	OVER	NA	2	2	0	NA	NA	NA	3.93852	2.84053e-17	OVER	5.03831	7.37008e-20	OVER	NA	NA	NA
ENSG00000188158	NHS	ortholog_one2one	0.17338	87.1147	ENSMUSG00000059493	Nhs	OVER	OVER	NA	3	3	0	2.71632	1.40149e-36	OVER	5.21374	5.2677e-168	OVER	2.51095	2.34154e-113	OVER	NA	NA	NA
ENSG00000132965	ALOX5AP	ortholog_one2one	0.05932	91.9255	ENSMUSG00000060063	Alox5ap	OVER	OVER	NA	1	1	0	2.62318	8.5524e-21	OVER	NA	NA	NA	NA	NA	NA	NA	NA	NA
ENSG00000104043	ATP8B4	ortholog_one2one	0.16194	86.4094	ENSMUSG00000060131	Atp8b4	OVER	NA	OVER	1	1	0	NA	NA	NA	NA	NA	NA	NA	NA	NA	2.75539	3.52687e-32	OVER
ENSG00000172164	SNTB1	ortholog_one2one	0.07423	93.2961	ENSMUSG00000060429	Sntb1	MIXED	OVER	UNDER	2	1	1	NA	NA	NA	NA	NA	NA	2.8383	1.38348e-32	OVER	-2.03093	1.81958e-25	UNDER
ENSG00000203727	SAMD5	ortholog_one2one	0.06742	90.1163	ENSMUSG00000060487	Samd5	OVER	OVER	NA	3	3	0	2.20517	4.55832e-12	OVER	4.67971	3.30456e-113	OVER	2.2591	1.12371e-17	OVER	NA	NA	NA
ENSG00000187323	DCC	ortholog_one2one	0.04124	96.4755	ENSMUSG00000060534	Dcc	OVER	OVER	NA	2	2	0	NA	NA	NA	2.28923	1.5668e-14	OVER	3.32148	2.49601e-22	OVER	NA	NA	NA
ENSG00000189283	FHIT	ortholog_one2one	0.0907	91.1565	ENSMUSG00000060579	Fhit	OVER	OVER	NA	1	1	0	NA	NA	NA	NA	NA	NA	2.22024	8.13322e-15	OVER	NA	NA	NA
ENSG00000080493	SLC4A4	ortholog_one2one	0.03006	96.8921	ENSMUSG00000060961	Slc4a4	OVER	OVER	NA	2	2	0	NA	NA	NA	2.32931	6.98377e-19	OVER	2.98267	5.75675e-59	OVER	NA	NA	NA
NA	NA	NA	NA	NA	ENSMUSG00000061232	H2-K1	OVER	NA	OVER	1	1	0	NA	NA	NA	NA	NA	NA	NA	NA	NA	2.6089	1.74733e-270	OVER
ENSG00000064393	HIPK2	ortholog_one2one	0.03271	96.9874	ENSMUSG00000061436	Hipk2	OVER	OVER	NA	1	1	0	NA	NA	NA	NA	NA	NA	2.3705	3.1609e-125	OVER	NA	NA	NA
ENSG00000100197	CYP2D6	ortholog_one2many	0.1887	75.6539	ENSMUSG00000061740	Cyp2d22	OVER	OVER	NA	2	2	0	NA	NA	NA	3.14275	2.29662e-18	OVER	2.99589	7.08268e-23	OVER	NA	NA	NA
ENSG00000112531	QKI	ortholog_one2one	0	100	ENSMUSG00000062078	Qk	OVER	OVER	NA	1	1	0	NA	NA	NA	NA	NA	NA	2.00176	1.17461e-24	OVER	NA	NA	NA
ENSG00000185436	IFNLR1	ortholog_one2one	0.39001	60.5416	ENSMUSG00000062157	Ifnlr1	MIXED	OVER	UNDER	2	1	1	NA	NA	NA	NA	NA	NA	2.32446	1.27915e-54	OVER	-3.27487	1.43844e-38	UNDER
ENSG00000164049	FBXW12	ortholog_one2many	0.62786	40.6522	ENSMUSG00000062275	Fbxw24	OVER	OVER	NA	2	2	0	NA	NA	NA	2.71589	7.17477e-25	OVER	2.3992	2.91679e-52	OVER	NA	NA	NA
ENSG00000197632	SERPINB2	ortholog_one2one	0.20564	75.9036	ENSMUSG00000062345	Serpinb2	OVER	NA	OVER	1	1	0	NA	NA	NA	NA	NA	NA	NA	NA	NA	4.81503	1.09756e-28	OVER
ENSG00000115155	OTOF	ortholog_one2one	0.03141	94.9399	ENSMUSG00000062372	Otof	OVER	OVER	NA	2	2	0	NA	NA	NA	4.19723	2.17258e-57	OVER	2.60353	7.04234e-42	OVER	NA	NA	NA
NA	NA	NA	NA	NA	ENSMUSG00000062391	4932435O22Rik	OVER	NA	OVER	1	1	0	NA	NA	NA	NA	NA	NA	NA	NA	NA	2.2318	1.06257e-22	OVER
ENSG00000104833	TUBB4A	ortholog_one2one	NA	100	ENSMUSG00000062591	Tubb4a	MIXED	MIXED	NA	2	1	1	2.14675	1.16265e-23	OVER	NA	NA	NA	-2.35708	1.31313e-20	UNDER	NA	NA	NA
ENSG00000186910	SERPINA11	ortholog_one2one	0.20667	75.3555	ENSMUSG00000063232	Serpina11	OVER	OVER	NA	1	1	0	2.06627	2.82513e-06	OVER	NA	NA	NA	NA	NA	NA	NA	NA	NA
ENSG00000156395	SORCS3	ortholog_one2one	0.07814	92.6169	ENSMUSG00000063434	Sorcs3	OVER	OVER	NA	1	1	0	NA	NA	NA	NA	NA	NA	2.58311	2.08004e-11	OVER	NA	NA	NA
NA	NA	NA	NA	NA	ENSMUSG00000063611	Gm10134	MIXED	MIXED	NA	2	1	1	2.83101	1.85351e-39	OVER	NA	NA	NA	-3.00212	1.30706e-31	UNDER	NA	NA	NA
ENSG00000081818	PCDHB4	ortholog_one2many	0.18776	79.4937	ENSMUSG00000063687	Pcdhb5	OVER	OVER	OVER	2	2	0	NA	NA	NA	NA	NA	NA	2.07241	1.49159e-21	OVER	2.4227	1.89442e-77	OVER
ENSG00000164761	TNFRSF11B	ortholog_one2one	0.10795	86	ENSMUSG00000063727	Tnfrsf11b	OVER	OVER	UNDER	3	2	1	NA	NA	NA	3.73036	7.92941e-154	OVER	3.95601	5.84988e-82	OVER	-2.25197	4.18433e-11	UNDER
ENSG00000167617	CDC42EP5	ortholog_one2one	NA	80.9859	ENSMUSG00000063838	Cdc42ep5	OVER	NA	OVER	1	1	0	NA	NA	NA	NA	NA	NA	NA	NA	NA	2.09853	9.72243e-48	OVER
ENSG00000139496	NUPL1	ortholog_one2one	0.12392	92.6746	ENSMUSG00000063895	Nupl1	OVER	OVER	NA	1	1	0	NA	NA	NA	NA	NA	NA	2.18514	2.26091e-18	OVER	NA	NA	NA
ENSG00000134042	MRO	ortholog_one2one	0.31053	69.7959	ENSMUSG00000064036	Mro	OVER	NA	OVER	1	1	0	NA	NA	NA	NA	NA	NA	NA	NA	NA	3.29304	6.19932e-14	OVER
ENSG00000170044	ZPLD1	ortholog_one2one	0.10043	91.5663	ENSMUSG00000064310	Zpld1	OVER	OVER	NA	2	2	0	NA	NA	NA	3.4632	9.07183e-59	OVER	5.34929	1.43431e-84	OVER	NA	NA	NA
ENSG00000105136	ZNF419	ortholog_many2many	NA	46.7672	ENSMUSG00000066007	Zfp600	MIXED	MIXED	NA	2	1	1	-2.43549	5.41363e-20	UNDER	NA	NA	NA	2.26165	1.08823e-29	OVER	NA	NA	NA
ENSG00000178031	ADAMTSL1	ortholog_one2one	0.07684	91.8578	ENSMUSG00000066113	Adamtsl1	MIXED	OVER	UNDER	2	1	1	NA	NA	NA	NA	NA	NA	2.49244	3.64422e-09	OVER	-2.72864	3.95897e-08	UNDER
ENSG00000143341	HMCN1	ortholog_one2one	0.1397	87.3269	ENSMUSG00000066842	Hmcn1	OVER	OVER	NA	1	1	0	NA	NA	NA	NA	NA	NA	2.71753	2.31962e-30	OVER	NA	NA	NA
ENSG00000089127	OAS1	ortholog_one2many	NA	68.232	ENSMUSG00000066861	Oas1g	MIXED	MIXED	NA	2	1	1	-2.28345	4.32919e-23	UNDER	NA	NA	NA	2.85446	1.54858e-39	OVER	NA	NA	NA
ENSG00000081052	COL4A4	ortholog_one2one	0.3286	78.5842	ENSMUSG00000067158	Col4a4	OVER	OVER	NA	1	1	0	NA	NA	NA	2.22742	1.89848e-102	OVER	NA	NA	NA	NA	NA	NA
ENSG00000187140	FOXD3	ortholog_one2one	0.05736	92.2747	ENSMUSG00000067261	Foxd3	OVER	OVER	NA	2	2	0	NA	NA	NA	4.32984	4.44085e-18	OVER	4.91925	7.37178e-19	OVER	NA	NA	NA
ENSG00000077274	CAPN6	ortholog_one2one	0.05315	95.1638	ENSMUSG00000067276	Capn6	OVER	OVER	NA	1	1	0	NA	NA	NA	NA	NA	NA	2.92398	3.10112e-57	OVER	NA	NA	NA
ENSG00000204217	BMPR2	ortholog_one2one	0.04946	96.6281	ENSMUSG00000067336	Bmpr2	OVER	OVER	NA	1	1	0	NA	NA	NA	NA	NA	NA	3.20261	1.77487e-50	OVER	NA	NA	NA
NA	NA	NA	NA	NA	ENSMUSG00000067352	Gm14149	OVER	OVER	NA	1	1	0	NA	NA	NA	NA	NA	NA	2.12675	7.44271e-17	OVER	NA	NA	NA
ENSG00000213694	S1PR3	ortholog_one2one	0.06958	87.7984	ENSMUSG00000067586	S1pr3	OVER	OVER	NA	1	1	0	NA	NA	NA	2.17729	9.46024e-21	OVER	NA	NA	NA	NA	NA	NA
ENSG00000101335	MYL9	ortholog_one2one	0.00258	99.4186	ENSMUSG00000067818	Myl9	OVER	OVER	NA	1	1	0	NA	NA	NA	NA	NA	NA	2.64517	8.04236e-39	OVER	NA	NA	NA
ENSG00000149050	ZNF214	ortholog_many2many	NA	47.3799	ENSMUSG00000067919	Rex2	MIXED	MIXED	NA	2	1	1	-2.04986	1.26518e-06	UNDER	NA	NA	NA	2.07923	1.0282e-08	OVER	NA	NA	NA
ENSG00000159958	TNFRSF13C	ortholog_one2one	NA	55.2941	ENSMUSG00000068105	Tnfrsf13c	OVER	NA	OVER	1	1	0	NA	NA	NA	NA	NA	NA	NA	NA	NA	2.95003	2.17306e-38	OVER
ENSG00000135269	TES	ortholog_one2many	0.17348	79.0754	ENSMUSG00000068113	Gm4907	OVER	OVER	NA	2	2	0	NA	NA	NA	5.03964	4.95429e-28	OVER	5.28678	7.3862e-29	OVER	NA	NA	NA
ENSG00000144810	COL8A1	ortholog_one2one	0.0934	93.5397	ENSMUSG00000068196	Col8a1	OVER	OVER	UNDER	3	2	1	NA	NA	NA	4.21732	1.96777e-23	OVER	3.54006	3.57368e-23	OVER	-3.059	1.20087e-145	UNDER
ENSG00000257335	MGAM	ortholog_one2one	0.21245	80.405	ENSMUSG00000068587	Mgam	OVER	OVER	NA	3	2	1	-5.41285	3.74622e-57	UNDER	2.03425	6.19386e-18	OVER	8.20411	4.12395e-177	OVER	NA	NA	NA
ENSG00000034239	EFCAB1	ortholog_one2one	0.10705	91.4692	ENSMUSG00000068617	Efcab1	OVER	OVER	NA	1	1	0	NA	NA	NA	2.26876	1.68473e-23	OVER	NA	NA	NA	NA	NA	NA
ENSG00000169258	GPRIN1	ortholog_one2one	NA	51.4253	ENSMUSG00000069227	Gprin1	MIXED	UNDER	OVER	4	2	2	-6.25462	5.75506e-132	UNDER	-3.28884	8.54697e-81	UNDER	3.3	1.94355e-25	OVER	3.19885	2.32467e-61	OVER
ENSG00000151150	ANK3	ortholog_one2one	0.03975	95.4102	ENSMUSG00000069601	Ank3	OVER	OVER	NA	3	3	0	2.50111	9.02587e-18	OVER	5.06984	1.54392e-84	OVER	2.61159	1.79313e-75	OVER	NA	NA	NA
NA	NA	NA	NA	NA	ENSMUSG00000069743	Zfp820	MIXED	MIXED	NA	2	1	1	-4.87826	7.39971e-56	UNDER	NA	NA	NA	3.86565	5.10523e-58	OVER	NA	NA	NA
ENSG00000154760	SLFN13	ortholog_many2many	0.42555	63.6261	ENSMUSG00000069793	Slfn9	OVER	OVER	NA	1	1	0	NA	NA	NA	NA	NA	NA	2.5631	1.22242e-31	OVER	NA	NA	NA
ENSG00000105605	CACNG7	ortholog_one2one	0	100	ENSMUSG00000069806	Cacng7	MIXED	MIXED	NA	2	1	1	2.66483	2.61651e-88	OVER	NA	NA	NA	-2.52414	2.17501e-61	UNDER	NA	NA	NA
ENSG00000124942	AHNAK	ortholog_one2one	0.15162	85.5364	ENSMUSG00000069833	Ahnak	OVER	OVER	NA	1	1	0	NA	NA	NA	NA	NA	NA	3.36752	2.05209e-106	OVER	NA	NA	NA
ENSG00000237693	IRGM	ortholog_one2many	NA	49.1713	ENSMUSG00000069874	Irgm2	MIXED	MIXED	NA	2	1	1	-2.17503	4.69666e-10	UNDER	NA	NA	NA	2.46478	6.3508e-24	OVER	NA	NA	NA
ENSG00000130475	FCHO1	ortholog_one2one	NA	86.092	ENSMUSG00000070000	Fcho1	OVER	NA	OVER	1	1	0	NA	NA	NA	NA	NA	NA	NA	NA	NA	2.04088	7.73185e-12	OVER
ENSG00000167311	ART5	ortholog_one2one	0.21014	80.3448	ENSMUSG00000070424	Art5	MIXED	MIXED	NA	2	1	1	3.52436	2.70794e-66	OVER	NA	NA	NA	-3.77113	1.40245e-136	UNDER	NA	NA	NA
ENSG00000189195	BTBD8	ortholog_one2one	0.32713	72.679	ENSMUSG00000070632	Btbd8	OVER	OVER	NA	1	1	0	NA	NA	NA	NA	NA	NA	2.17254	1.4742e-23	OVER	NA	NA	NA
ENSG00000197147	LRRC8B	ortholog_one2one	0.03694	93.6488	ENSMUSG00000070639	Lrrc8b	OVER	OVER	NA	1	1	0	NA	NA	NA	NA	NA	NA	2.26057	2.35346e-20	OVER	NA	NA	NA
ENSG00000170396	ZNF804A	ortholog_one2one	0.41305	65.4437	ENSMUSG00000070866	Zfp804a	OVER	NA	OVER	1	1	0	NA	NA	NA	NA	NA	NA	NA	NA	NA	3.43239	6.19746e-26	OVER
ENSG00000184702	2005-09-01	ortholog_one2one	NA	98.916	ENSMUSG00000072214	2005-09-01	OVER	OVER	NA	1	1	0	NA	NA	NA	2.5042	4.95795e-67	OVER	NA	NA	NA	NA	NA	NA
ENSG00000132297	HHLA1	ortholog_one2one	0.44645	56.4	ENSMUSG00000072511	Hhla1	OVER	NA	OVER	1	1	0	NA	NA	NA	NA	NA	NA	NA	NA	NA	5.03171	3.48709e-50	OVER
NA	NA	NA	NA	NA	ENSMUSG00000072573	Gm10369	OVER	NA	OVER	1	1	0	NA	NA	NA	NA	NA	NA	NA	NA	NA	2.01437	1.65499e-08	OVER
NA	NA	NA	NA	NA	ENSMUSG00000073000	Gm10451	OVER	OVER	NA	2	2	0	4.70881	1.2516e-99	OVER	3.72152	1.7126e-52	OVER	NA	NA	NA	NA	NA	NA
ENSG00000174016	FAM46D	ortholog_one2one	0.28983	77.3779	ENSMUSG00000073007	Fam46d	OVER	MIXED	OVER	3	2	1	-2.83873	4.10039e-16	UNDER	NA	NA	NA	3.19256	1.84806e-25	OVER	2.03047	2.43224e-10	OVER
ENSG00000094841	UPRT	ortholog_one2one	0.24499	86.3192	ENSMUSG00000073016	Uprt	OVER	OVER	NA	1	1	0	NA	NA	NA	NA	NA	NA	2.44728	1.86934e-58	OVER	NA	NA	NA
ENSG00000204613	TRIM10	ortholog_one2one	0.12879	84.1996	ENSMUSG00000073400	Trim10	OVER	OVER	NA	1	1	0	NA	NA	NA	2.33535	4.44195e-30	OVER	NA	NA	NA	NA	NA	NA
ENSG00000244731	C4A	ortholog_one2many	0.19127	76.6705	ENSMUSG00000073418	C4b	OVER	OVER	NA	2	2	0	NA	NA	NA	3.64432	8.98381e-103	OVER	4.46157	1.84755e-116	OVER	NA	NA	NA
ENSG00000140853	NLRC5	ortholog_one2one	0.328	64.5057	ENSMUSG00000074151	Nlrc5	OVER	MIXED	OVER	3	2	1	-2.41596	2.57e-30	UNDER	NA	NA	NA	3.20145	1.2683e-60	OVER	6.90548	0	OVER
ENSG00000182793	GSTA5	ortholog_many2many	0.2476	73.8739	ENSMUSG00000074183	Gsta1	OVER	NA	OVER	1	1	0	NA	NA	NA	NA	NA	NA	NA	NA	NA	2.46317	1.33877e-14	OVER
ENSG00000248144	ADH1C	ortholog_one2many	NA	85.0267	ENSMUSG00000074207	Adh1	OVER	OVER	NA	1	1	0	NA	NA	NA	2.58319	7.72451e-68	OVER	NA	NA	NA	NA	NA	NA
ENSG00000105388	CEACAM5	ortholog_many2many	0.6079	51.5982	ENSMUSG00000074272	Ceacam1	OVER	NA	OVER	1	1	0	NA	NA	NA	NA	NA	NA	NA	NA	NA	2.50558	2.00579e-17	OVER
NA	NA	NA	NA	NA	ENSMUSG00000074311	Vmn1r139	OVER	OVER	NA	2	2	0	NA	NA	NA	5.85846	6.12897e-194	OVER	8.63146	8.83175e-111	OVER	NA	NA	NA
NA	NA	NA	NA	NA	ENSMUSG00000074322	Vmn1r132	OVER	OVER	NA	2	2	0	NA	NA	NA	6.04218	3.06847e-118	OVER	7.58062	4.60332e-91	OVER	NA	NA	NA
NA	NA	NA	NA	NA	ENSMUSG00000074731	Zfp345	OVER	NA	OVER	1	1	0	NA	NA	NA	NA	NA	NA	NA	NA	NA	2.52741	3.23516e-21	OVER
NA	NA	NA	NA	NA	ENSMUSG00000074828	Gm10768	MIXED	MIXED	NA	2	1	1	-4.71214	9.61873e-173	UNDER	NA	NA	NA	6.41374	8.08802e-250	OVER	NA	NA	NA
ENSG00000166923	GREM1	ortholog_one2one	0.01318	97.8261	ENSMUSG00000074934	Grem1	OVER	OVER	NA	1	1	0	NA	NA	NA	NA	NA	NA	2.10418	2.092e-08	OVER	NA	NA	NA
ENSG00000198353	HOXC4	ortholog_one2many	0.05514	98.8636	ENSMUSG00000075394	Hoxc4	OVER	NA	OVER	1	1	0	NA	NA	NA	NA	NA	NA	NA	NA	NA	2.25243	1.37678e-09	OVER
ENSG00000139133	ALG10	ortholog_one2many	0.12882	86.2579	ENSMUSG00000075470	Alg10b	OVER	OVER	NA	1	1	0	NA	NA	NA	NA	NA	NA	2.05251	2.14708e-24	OVER	NA	NA	NA
ENSG00000211896	IGHG1	ortholog_many2many	NA	65.8228	ENSMUSG00000076612	Ighg2c	OVER	OVER	NA	2	2	0	NA	NA	NA	4.06871	2.99919e-34	OVER	6.10727	9.87628e-85	OVER	NA	NA	NA
ENSG00000203668	CHML	ortholog_one2one	0.21701	79.8387	ENSMUSG00000078185	Chml	OVER	OVER	NA	1	1	0	NA	NA	NA	NA	NA	NA	3.30555	6.5878e-26	OVER	NA	NA	NA
ENSG00000179023	KLHDC7A	ortholog_one2one	0.24958	69.961	ENSMUSG00000078234	Klhdc7a	OVER	OVER	NA	3	3	0	2.69061	3.99447e-14	OVER	5.34373	2.17346e-54	OVER	2.77679	7.16945e-31	OVER	NA	NA	NA
NA	NA	NA	NA	NA	ENSMUSG00000078497	Gm13145	MIXED	MIXED	NA	2	1	1	-2.1378	1.62068e-07	UNDER	NA	NA	NA	2.34667	1.03802e-08	OVER	NA	NA	NA
NA	NA	NA	NA	NA	ENSMUSG00000078865	Gm14406	OVER	OVER	NA	1	1	0	NA	NA	NA	NA	NA	NA	2.5065	5.68799e-09	OVER	NA	NA	NA
NA	NA	NA	NA	NA	ENSMUSG00000078869	Gm14409	OVER	OVER	NA	1	1	0	NA	NA	NA	NA	NA	NA	2.37003	6.2818e-12	OVER	NA	NA	NA
ENSG00000160961	ZNF333	ortholog_many2many	NA	42.5926	ENSMUSG00000078906	Gm14444	OVER	OVER	NA	1	1	0	NA	NA	NA	NA	NA	NA	2.25168	4.76918e-20	OVER	NA	NA	NA
ENSG00000249437	NAIP	ortholog_one2many	0.43811	66.3338	ENSMUSG00000078942	Naip6	OVER	MIXED	OVER	3	2	1	-2.66962	5.68682e-11	UNDER	NA	NA	NA	3.48237	6.41098e-20	OVER	2.17538	1.57204e-18	OVER
ENSG00000249437	NAIP	ortholog_one2many	0.45442	67.2844	ENSMUSG00000078945	Naip2	MIXED	MIXED	NA	2	1	1	-3.08359	1.15234e-54	UNDER	NA	NA	NA	3.43989	6.60987e-231	OVER	NA	NA	NA
ENSG00000197566	ZNF624	ortholog_many2many	NA	51.0433	ENSMUSG00000079008	Gm14124	OVER	OVER	NA	1	1	0	NA	NA	NA	NA	NA	NA	2.50081	2.97807e-27	OVER	NA	NA	NA
NA	NA	NA	NA	NA	ENSMUSG00000079038	D130040H23Rik	OVER	NA	OVER	1	1	0	NA	NA	NA	NA	NA	NA	NA	NA	NA	2.03215	1.31164e-11	OVER
ENSG00000115041	KCNIP3	ortholog_one2one	0.04938	91.7969	ENSMUSG00000079056	Kcnip3	MIXED	MIXED	NA	2	1	1	-2.62405	6.5224e-21	UNDER	NA	NA	NA	4.33859	5.84484e-55	OVER	NA	NA	NA
ENSG00000149231	CCDC82	ortholog_one2one	0.23221	73.2558	ENSMUSG00000079084	Ccdc82	OVER	OVER	NA	1	1	0	NA	NA	NA	NA	NA	NA	2.06391	6.3099e-36	OVER	NA	NA	NA
ENSG00000172179	PRL	ortholog_one2many	NA	35.5856	ENSMUSG00000079092	Prl2c2	OVER	NA	OVER	1	1	0	NA	NA	NA	NA	NA	NA	NA	NA	NA	3.9953	9.80507e-25	OVER
ENSG00000084453	SLCO1A2	ortholog_one2many	0.31477	65.6716	ENSMUSG00000079262	Slco1a6	OVER	OVER	NA	1	1	0	NA	NA	NA	NA	NA	NA	2.42093	3.15016e-50	OVER	NA	NA	NA
NA	NA	NA	NA	NA	ENSMUSG00000079265	Gm8257	OVER	OVER	NA	2	2	0	NA	NA	NA	2.54209	1.73169e-21	OVER	3.17355	8.69831e-27	OVER	NA	NA	NA
NA	NA	NA	NA	NA	ENSMUSG00000079271	1700049E17Rik1	OVER	OVER	NA	1	1	0	NA	NA	NA	2.55054	3.02147e-28	OVER	NA	NA	NA	NA	NA	NA
ENSG00000183347	GBP6	ortholog_one2many	0.34709	68.9034	ENSMUSG00000079362	Gbp6	OVER	OVER	NA	1	1	0	NA	NA	NA	NA	NA	NA	2.82428	3.12775e-17	OVER	NA	NA	NA
ENSG00000169031	COL4A3	ortholog_one2one	0.27907	78.8969	ENSMUSG00000079465	Col4a3	OVER	OVER	NA	2	2	0	NA	NA	NA	4.04152	1.27785e-57	OVER	4.02525	3.23717e-64	OVER	NA	NA	NA
ENSG00000144035	NAT8	ortholog_one2many	0.55667	56.1947	ENSMUSG00000079494	Cml5	OVER	OVER	NA	2	2	0	2.6463	1.99369e-17	OVER	4.11393	1.73842e-55	OVER	NA	NA	NA	NA	NA	NA
ENSG00000248993	XXbac-BPG181M17.5	ortholog_many2many	0.3221	72.028	ENSMUSG00000079547	H2-DMb1	OVER	OVER	NA	1	1	0	NA	NA	NA	3.75179	1.12046e-132	OVER	NA	NA	NA	NA	NA	NA
ENSG00000214290	COLCA2	ortholog_one2one	0.45242	64.2857	ENSMUSG00000079559	Gm684	OVER	OVER	NA	2	2	0	NA	NA	NA	2.99219	7.75771e-18	OVER	4.55136	1.66886e-25	OVER	NA	NA	NA
ENSG00000105997	HOXA3	ortholog_one2one	0.05301	93.8914	ENSMUSG00000079560	Hoxa3	OVER	NA	OVER	1	1	0	NA	NA	NA	NA	NA	NA	NA	NA	NA	2.5963	3.07253e-10	OVER
NA	NA	NA	NA	NA	ENSMUSG00000084850	Gm12092	OVER	OVER	NA	1	1	0	NA	NA	NA	NA	NA	NA	2.24509	3.98485e-07	OVER	NA	NA	NA
NA	NA	NA	NA	NA	ENSMUSG00000085183	Gm12603	MIXED	MIXED	NA	2	1	1	3.5277	9.42691e-17	OVER	NA	NA	NA	-3.59389	1.94561e-12	UNDER	NA	NA	NA
NA	NA	NA	NA	NA	ENSMUSG00000085312	Gm12763	OVER	NA	OVER	1	1	0	NA	NA	NA	NA	NA	NA	NA	NA	NA	2.03254	9.72533e-07	OVER
NA	NA	NA	NA	NA	ENSMUSG00000085868	Gm13632	OVER	OVER	NA	1	1	0	NA	NA	NA	NA	NA	NA	2.30333	8.59047e-20	OVER	NA	NA	NA
NA	NA	NA	NA	NA	ENSMUSG00000086503	Xist	OVER	OVER	NA	2	2	0	NA	NA	NA	3.91447	3.32824e-49	OVER	4.24512	2.48066e-58	OVER	NA	NA	NA
NA	NA	NA	NA	NA	ENSMUSG00000087543	Gm16576	OVER	OVER	NA	1	1	0	NA	NA	NA	NA	NA	NA	2.53268	1.79878e-33	OVER	NA	NA	NA
ENSG00000144035	NAT8	ortholog_one2many	0.49361	57.2687	ENSMUSG00000089694	Gm4477	OVER	OVER	NA	1	1	0	NA	NA	NA	2.98056	1.34273e-20	OVER	NA	NA	NA	NA	NA	NA
ENSG00000241978	AKAP2	ortholog_one2many	0.15655	83.4897	ENSMUSG00000089945	Gm20459	OVER	OVER	UNDER	3	2	1	NA	NA	NA	2.17319	3.72487e-17	OVER	3.48548	1.75565e-36	OVER	-2.69608	8.21154e-19	UNDER
NA	NA	NA	NA	NA	ENSMUSG00000090053	Palm2	OVER	OVER	NA	1	1	0	NA	NA	NA	NA	NA	NA	2.89431	1.30458e-24	OVER	NA	NA	NA
ENSG00000241119	UGT1A9	ortholog_many2many	0.20916	78.6792	ENSMUSG00000090124	Ugt1a7c	OVER	OVER	OVER	2	2	0	NA	NA	NA	NA	NA	NA	2.09124	1.05754e-08	OVER	3.69246	4.00287e-208	OVER
NA	NA	NA	NA	NA	ENSMUSG00000090440	Gm9732	OVER	OVER	NA	2	2	0	NA	NA	NA	2.72734	7.91384e-27	OVER	2.48005	1.83545e-22	OVER	NA	NA	NA
NA	NA	NA	NA	NA	ENSMUSG00000091698	Gm6526	OVER	OVER	NA	1	1	0	NA	NA	NA	NA	NA	NA	3.12821	1.49616e-10	OVER	NA	NA	NA
ENSG00000137574	TGS1	ortholog_one2many	0.34026	71.2067	ENSMUSG00000093862	Gm5117	OVER	OVER	NA	2	2	0	NA	NA	NA	2.80768	8.12747e-10	OVER	3.00013	5.34759e-12	OVER	NA	NA	NA
NA	NA	NA	NA	NA	ENSMUSG00000094284	Vmn1r112	OVER	OVER	NA	2	2	0	NA	NA	NA	4.61649	3.80476e-21	OVER	4.9994	1.55158e-21	OVER	NA	NA	NA
ENSG00000257315	ZBED6	ortholog_one2one	0.1571	89.5599	ENSMUSG00000094410	Zbed6	OVER	OVER	NA	1	1	0	NA	NA	NA	NA	NA	NA	2.71133	1.48657e-21	OVER	NA	NA	NA
NA	NA	NA	NA	NA	ENSMUSG00000094735	Vmn1r95	OVER	OVER	NA	2	2	0	NA	NA	NA	4.2847	7.83297e-23	OVER	5.28571	1.01552e-24	OVER	NA	NA	NA
NA	NA	NA	NA	NA	ENSMUSG00000094925	Gm5798	OVER	OVER	NA	2	2	0	NA	NA	NA	2.74291	3.69156e-09	OVER	2.17579	1.94399e-06	OVER	NA	NA	NA
ENSG00000164049	FBXW12	ortholog_one2many	0.6824	42.891	ENSMUSG00000094992	Fbxw25	OVER	OVER	NA	2	2	0	NA	NA	NA	2.49662	5.31622e-19	OVER	2.34404	4.21492e-37	OVER	NA	NA	NA
ENSG00000101871	MID1	ortholog_one2many	0.04888	90.25	ENSMUSG00000095134	Gm21857	MIXED	MIXED	NA	2	1	1	2.98597	3.60328e-56	OVER	NA	NA	NA	-4.72993	2.12125e-62	UNDER	NA	NA	NA
ENSG00000184486	POU3F2	ortholog_one2one	0	100	ENSMUSG00000095139	Pou3f2	MIXED	MIXED	NA	2	1	1	-4.32385	4.324e-150	UNDER	NA	NA	NA	5.29375	8.2964e-196	OVER	NA	NA	NA
NA	NA	NA	NA	NA	ENSMUSG00000095543	Vmn1r148	OVER	OVER	NA	2	2	0	NA	NA	NA	5.63457	4.60207e-60	OVER	7.12246	2.59733e-53	OVER	NA	NA	NA
NA	NA	NA	NA	NA	ENSMUSG00000095619	Vmn1r157	OVER	OVER	NA	2	2	0	NA	NA	NA	3.99796	7.97168e-18	OVER	4.67393	1.31055e-19	OVER	NA	NA	NA
NA	NA	NA	NA	NA	ENSMUSG00000096528	G430049J08Rik	OVER	OVER	NA	1	1	0	NA	NA	NA	NA	NA	NA	2.35509	1.27218e-12	OVER	NA	NA	NA
ENSG00000178233	TMEM151B	ortholog_one2one	0.02482	94.6237	ENSMUSG00000096847	Tmem151b	OVER	OVER	NA	1	1	0	2.56573	1.66123e-46	OVER	NA	NA	NA	NA	NA	NA	NA	NA	NA
NA	NA	NA	NA	NA	ENSMUSG00000096883	AI848285	OVER	NA	OVER	1	1	0	NA	NA	NA	NA	NA	NA	NA	NA	NA	3.09781	6.53352e-28	OVER
NA	NA	NA	NA	NA	ENSMUSG00000097094	Gm26548	OVER	NA	OVER	1	1	0	NA	NA	NA	NA	NA	NA	NA	NA	NA	2.09118	1.48406e-07	OVER
NA	NA	NA	NA	NA	ENSMUSG00000097184	4632428C04Rik	OVER	OVER	NA	2	2	0	NA	NA	NA	2.89136	2.25204e-25	OVER	3.35207	1.21447e-30	OVER	NA	NA	NA
NA	NA	NA	NA	NA	ENSMUSG00000097194	9330175E14Rik	OVER	NA	OVER	1	1	0	NA	NA	NA	NA	NA	NA	NA	NA	NA	4.27252	1.76999e-27	OVER
NA	NA	NA	NA	NA	ENSMUSG00000097252	Gm6634	OVER	OVER	NA	2	2	0	NA	NA	NA	2.50156	2.72143e-10	OVER	3.6538	5.15615e-15	OVER	NA	NA	NA
NA	NA	NA	NA	NA	ENSMUSG00000097286	Gm26684	OVER	OVER	NA	1	1	0	NA	NA	NA	NA	NA	NA	2.98605	9.59785e-80	OVER	NA	NA	NA
NA	NA	NA	NA	NA	ENSMUSG00000097324	Mir143hg	OVER	OVER	NA	1	1	0	2.52733	3.13978e-11	OVER	NA	NA	NA	NA	NA	NA	NA	NA	NA
NA	NA	NA	NA	NA	ENSMUSG00000097336	Fendrr	OVER	NA	OVER	1	1	0	NA	NA	NA	NA	NA	NA	NA	NA	NA	2.23322	1.00902e-23	OVER
NA	NA	NA	NA	NA	ENSMUSG00000097462	9530026P05Rik	OVER	OVER	NA	1	1	0	NA	NA	NA	NA	NA	NA	2.22744	2.46561e-72	OVER	NA	NA	NA
NA	NA	NA	NA	NA	ENSMUSG00000097668	Gm26761	OVER	NA	OVER	1	1	0	NA	NA	NA	NA	NA	NA	NA	NA	NA	3.67363	1.5302e-25	OVER
NA	NA	NA	NA	NA	ENSMUSG00000097730	Gm26588	OVER	OVER	NA	1	1	0	NA	NA	NA	NA	NA	NA	2.35606	2.07783e-14	OVER	NA	NA	NA
NA	NA	NA	NA	NA	ENSMUSG00000097756	A730056A06Rik	OVER	NA	OVER	1	1	0	NA	NA	NA	NA	NA	NA	NA	NA	NA	2.68894	2.06172e-15	OVER
NA	NA	NA	NA	NA	ENSMUSG00000097789	Gm2115	OVER	OVER	NA	2	2	0	NA	NA	NA	2.98153	5.76778e-59	OVER	2.70575	2.52948e-132	OVER	NA	NA	NA
NA	NA	NA	NA	NA	ENSMUSG00000097800	B230344G16Rik	OVER	NA	OVER	1	1	0	NA	NA	NA	NA	NA	NA	NA	NA	NA	2.29206	6.23145e-21	OVER
ENSG00000121075	TBX4	ortholog_one2one	0.05418	93.7615	ENSMUSG00000000094	Tbx4	UNDER	NA	UNDER	1	0	1	NA	NA	NA	NA	NA	NA	NA	NA	NA	-6.06387	2.43584e-91	UNDER
ENSG00000108839	ALOX12	ortholog_one2one	0.16871	85.5204	ENSMUSG00000000320	Alox12	UNDER	NA	UNDER	1	0	1	NA	NA	NA	NA	NA	NA	NA	NA	NA	-3.08982	1.47484e-24	UNDER
ENSG00000100311	PDGFB	ortholog_one2one	0.07405	89.6266	ENSMUSG00000000489	Pdgfb	UNDER	NA	UNDER	1	0	1	NA	NA	NA	NA	NA	NA	NA	NA	NA	-2.8103	3.49421e-14	UNDER
ENSG00000167526	RPL13	ortholog_one2many	NA	98.1043	ENSMUSG00000000740	Rpl13	UNDER	UNDER	NA	1	0	1	NA	NA	NA	NA	NA	NA	-2.12539	1.54882e-25	UNDER	NA	NA	NA
ENSG00000197576	HOXA4	ortholog_one2one	0.20545	78.2456	ENSMUSG00000000942	Hoxa4	UNDER	UNDER	NA	1	0	1	NA	NA	NA	NA	NA	NA	-2.29388	4.87711e-13	UNDER	NA	NA	NA
ENSG00000173801	JUP	ortholog_one2one	0.00711	98.3893	ENSMUSG00000001552	Jup	UNDER	UNDER	NA	1	0	1	NA	NA	NA	NA	NA	NA	-2.22936	6.31893e-61	UNDER	NA	NA	NA
ENSG00000184674	GSTT1	ortholog_one2one	0.1501	81.6667	ENSMUSG00000001663	Gstt1	UNDER	UNDER	NA	2	0	2	NA	NA	NA	-3.18555	4.09973e-34	UNDER	-2.50388	1.70799e-13	UNDER	NA	NA	NA
ENSG00000158457	TSPAN33	ortholog_one2one	0.03406	96.8198	ENSMUSG00000001763	Tspan33	UNDER	UNDER	NA	1	0	1	NA	NA	NA	NA	NA	NA	-2.54705	2.39433e-20	UNDER	NA	NA	NA
ENSG00000008441	NFIX	ortholog_one2one	0.05346	97.4118	ENSMUSG00000001911	Nfix	UNDER	NA	UNDER	1	0	1	NA	NA	NA	NA	NA	NA	NA	NA	NA	-3.21125	3.42081e-74	UNDER
ENSG00000109103	UNC119	ortholog_one2one	0.08268	91.6667	ENSMUSG00000002058	Unc119	UNDER	UNDER	NA	1	0	1	NA	NA	NA	NA	NA	NA	-2.38631	5.07024e-48	UNDER	NA	NA	NA
ENSG00000184887	BTBD6	ortholog_one2one	0.04598	91.3223	ENSMUSG00000002803	Btbd6	UNDER	UNDER	NA	2	0	2	NA	NA	NA	-3.22589	6.13379e-82	UNDER	-3.47802	5.26925e-97	UNDER	NA	NA	NA
ENSG00000134285	FKBP11	ortholog_one2one	0.10732	90.5473	ENSMUSG00000003355	Fkbp11	UNDER	UNDER	NA	2	0	2	NA	NA	NA	-7.38251	5.96916e-122	UNDER	-8.15406	1.97228e-145	UNDER	NA	NA	NA
ENSG00000196361	ELAVL3	ortholog_one2one	0.00364	99.455	ENSMUSG00000003410	Elavl3	UNDER	UNDER	NA	1	0	1	NA	NA	NA	-2.90808	3.87957e-16	UNDER	NA	NA	NA	NA	NA	NA
ENSG00000169213	RAB3B	ortholog_one2one	0.01845	97.2603	ENSMUSG00000003411	Rab3b	UNDER	UNDER	UNDER	2	0	2	NA	NA	NA	NA	NA	NA	-3.13352	3.43863e-30	UNDER	-4.2495	1.6159e-32	UNDER
ENSG00000104870	FCGRT	ortholog_one2one	NA	67.688	ENSMUSG00000003420	Fcgrt	UNDER	NA	UNDER	1	0	1	NA	NA	NA	NA	NA	NA	NA	NA	NA	-2.04386	1.75528e-25	UNDER
ENSG00000100075	SLC25A1	ortholog_one2one	0.03569	94.2122	ENSMUSG00000003528	Slc25a1	UNDER	UNDER	NA	1	0	1	NA	NA	NA	NA	NA	NA	-2.0209	5.83527e-27	UNDER	NA	NA	NA
ENSG00000111885	MAN1A1	ortholog_one2one	0.10914	90.9509	ENSMUSG00000003746	Man1a	UNDER	NA	UNDER	1	0	1	NA	NA	NA	NA	NA	NA	NA	NA	NA	-6.40997	2.08794e-92	UNDER
ENSG00000124440	HIF3A	ortholog_one2one	0.18257	82.9819	ENSMUSG00000004328	Hif3a	UNDER	UNDER	NA	1	0	1	NA	NA	NA	NA	NA	NA	-3.75385	1.94653e-12	UNDER	NA	NA	NA
ENSG00000189367	KIAA0408	ortholog_one2one	0.71156	59.9369	ENSMUSG00000004360	9330159F19Rik	UNDER	UNDER	NA	2	0	2	NA	NA	NA	-2.63023	3.32591e-22	UNDER	-2.81366	1.13408e-35	UNDER	NA	NA	NA
ENSG00000165795	NDRG2	ortholog_one2one	0.05956	95.6873	ENSMUSG00000004558	Ndrg2	UNDER	NA	UNDER	1	0	1	NA	NA	NA	NA	NA	NA	NA	NA	NA	-2.11448	1.64533e-18	UNDER
ENSG00000048052	HDAC9	ortholog_one2one	0.10179	93.3673	ENSMUSG00000004698	Hdac9	UNDER	NA	UNDER	1	0	1	NA	NA	NA	NA	NA	NA	NA	NA	NA	-3.23156	3.96096e-89	UNDER
ENSG00000143320	CRABP2	ortholog_one2one	0.06163	93.4783	ENSMUSG00000004885	Crabp2	UNDER	UNDER	NA	1	0	1	NA	NA	NA	-2.33769	6.94511e-18	UNDER	NA	NA	NA	NA	NA	NA
ENSG00000106211	HSPB1	ortholog_one2one	0.08451	84.878	ENSMUSG00000004951	Hspb1	UNDER	UNDER	NA	2	0	2	-2.86618	3.65365e-29	UNDER	-4.41586	4.59456e-64	UNDER	NA	NA	NA	NA	NA	NA
ENSG00000079215	SLC1A3	ortholog_one2one	0.02831	96.679	ENSMUSG00000005360	Slc1a3	UNDER	UNDER	NA	1	0	1	NA	NA	NA	NA	NA	NA	-2.55224	1.46331e-07	UNDER	NA	NA	NA
ENSG00000079462	PAFAH1B3	ortholog_one2one	0.05938	94.3723	ENSMUSG00000005447	Pafah1b3	UNDER	UNDER	NA	2	0	2	NA	NA	NA	-3.84526	3.89641e-74	UNDER	-5.05229	3.70978e-139	UNDER	NA	NA	NA
ENSG00000173641	HSPB7	ortholog_one2one	0.02807	95.2663	ENSMUSG00000006221	Hspb7	UNDER	NA	UNDER	1	0	1	NA	NA	NA	NA	NA	NA	NA	NA	NA	-2.21508	9.30603e-29	UNDER
ENSG00000107954	NEURL1	ortholog_one2one	0.03839	94.2509	ENSMUSG00000006435	Neurl1a	UNDER	UNDER	NA	1	0	1	NA	NA	NA	-2.15386	2.15024e-17	UNDER	NA	NA	NA	NA	NA	NA
ENSG00000198569	SLC34A3	ortholog_one2one	0.13478	80.0336	ENSMUSG00000006469	Slc34a3	UNDER	UNDER	NA	2	0	2	-3.94754	2.35341e-19	UNDER	-4.51879	5.9645e-19	UNDER	NA	NA	NA	NA	NA	NA
ENSG00000051523	CYBA	ortholog_one2one	NA	87.5	ENSMUSG00000006519	Cyba	UNDER	UNDER	NA	1	0	1	NA	NA	NA	NA	NA	NA	-2.29319	5.26345e-28	UNDER	NA	NA	NA
ENSG00000162267	ITIH3	ortholog_one2one	0.14307	85.1351	ENSMUSG00000006522	Itih3	UNDER	UNDER	NA	2	0	2	-6.635	2.55335e-107	UNDER	-6.96665	3.68271e-69	UNDER	NA	NA	NA	NA	NA	NA
ENSG00000079102	RUNX1T1	ortholog_one2one	0.04081	98.1293	ENSMUSG00000006586	Runx1t1	UNDER	NA	UNDER	1	0	1	NA	NA	NA	NA	NA	NA	NA	NA	NA	-4.47146	2.64291e-53	UNDER
ENSG00000178467	P4HTM	ortholog_one2one	0.05733	91.2351	ENSMUSG00000006675	P4htm	UNDER	UNDER	NA	1	0	1	NA	NA	NA	-2.55805	2.82237e-10	UNDER	NA	NA	NA	NA	NA	NA
ENSG00000135454	B4GALNT1	ortholog_one2one	0.11352	86.8668	ENSMUSG00000006731	B4galnt1	UNDER	UNDER	UNDER	3	0	3	NA	NA	NA	-2.40935	2.12435e-15	UNDER	-2.15846	2.29934e-12	UNDER	-2.69286	4.23892e-21	UNDER
ENSG00000018625	ATP1A2	ortholog_one2one	0.00652	99.1176	ENSMUSG00000007097	Atp1a2	UNDER	UNDER	NA	2	0	2	NA	NA	NA	-2.39466	6.26774e-21	UNDER	-2.99416	1.1916e-20	UNDER	NA	NA	NA
ENSG00000105974	CAV1	ortholog_one2one	0.07986	94.9438	ENSMUSG00000007655	Cav1	UNDER	UNDER	NA	2	0	2	-2.12565	1.11136e-55	UNDER	-2.45513	4.59592e-110	UNDER	NA	NA	NA	NA	NA	NA
ENSG00000090661	CERS4	ortholog_one2one	0.20059	69.4656	ENSMUSG00000008206	Cers4	UNDER	NA	UNDER	1	0	1	NA	NA	NA	NA	NA	NA	NA	NA	NA	-7.34628	5.98106e-190	UNDER
ENSG00000102057	KCND1	ortholog_one2one	0.03842	94.8995	ENSMUSG00000009731	Kcnd1	UNDER	UNDER	NA	2	0	2	NA	NA	NA	-2.29183	8.18977e-34	UNDER	-2.42825	2.13803e-33	UNDER	NA	NA	NA
NA	NA	NA	NA	NA	ENSMUSG00000010064	Slc38a3	UNDER	UNDER	NA	2	0	2	NA	NA	NA	-2.00951	6.27617e-09	UNDER	-2.56005	8.52402e-13	UNDER	NA	NA	NA
ENSG00000022355	GABRA1	ortholog_one2one	0.0154	98.6813	ENSMUSG00000010803	Gabra1	UNDER	UNDER	NA	2	0	2	-4.81475	4.19695e-61	UNDER	-3.81138	8.87218e-33	UNDER	NA	NA	NA	NA	NA	NA
ENSG00000183019	C19orf59	ortholog_one2one	NA	44.0476	ENSMUSG00000013974	1810033B17Rik	UNDER	UNDER	NA	1	0	1	NA	NA	NA	NA	NA	NA	-3.4652	1.51212e-11	UNDER	NA	NA	NA
ENSG00000111199	TRPV4	ortholog_one2one	NA	95.2928	ENSMUSG00000014158	Trpv4	UNDER	UNDER	NA	1	0	1	-2.96861	2.39285e-37	UNDER	NA	NA	NA	NA	NA	NA	NA	NA	NA
ENSG00000159167	STC1	ortholog_one2one	0.03984	96.3563	ENSMUSG00000014813	Stc1	UNDER	UNDER	NA	1	0	1	NA	NA	NA	-3.10325	4.86261e-19	UNDER	NA	NA	NA	NA	NA	NA
ENSG00000160323	ADAMTS13	ortholog_one2one	0.25445	70.2473	ENSMUSG00000014852	Adamts13	UNDER	UNDER	NA	1	0	1	NA	NA	NA	NA	NA	NA	-2.84404	3.05487e-45	UNDER	NA	NA	NA
ENSG00000047597	XK	ortholog_one2one	0.14957	82.4324	ENSMUSG00000015342	Xk	UNDER	UNDER	NA	2	0	2	-4.976	2.90032e-36	UNDER	-3.1545	1.19077e-18	UNDER	NA	NA	NA	NA	NA	NA
ENSG00000066382	MPPED2	ortholog_one2one	0.00916	99.6599	ENSMUSG00000016386	Mpped2	UNDER	UNDER	UNDER	2	0	2	-2.246	1.09305e-68	UNDER	NA	NA	NA	NA	NA	NA	-3.17226	2.74803e-45	UNDER
ENSG00000100350	FOXRED2	ortholog_one2one	0.11562	84.6617	ENSMUSG00000016552	Foxred2	UNDER	NA	UNDER	1	0	1	NA	NA	NA	NA	NA	NA	NA	NA	NA	-2.50331	1.0292e-52	UNDER
ENSG00000109107	ALDOC	ortholog_one2one	0.02542	97.7961	ENSMUSG00000017390	Aldoc	UNDER	UNDER	NA	2	0	2	NA	NA	NA	-3.31264	3.63586e-55	UNDER	-3.38497	1.86198e-44	UNDER	NA	NA	NA
ENSG00000161381	PLXDC1	ortholog_one2one	0.14732	81.0101	ENSMUSG00000017417	Plxdc1	UNDER	UNDER	NA	1	0	1	NA	NA	NA	-2.08961	1.91345e-44	UNDER	NA	NA	NA	NA	NA	NA
ENSG00000198185	ZNF334	ortholog_one2one	NA	70.0893	ENSMUSG00000017667	Zfp334	UNDER	UNDER	NA	2	0	2	-6.36742	1.27401e-128	UNDER	-6.64551	1.30903e-86	UNDER	NA	NA	NA	NA	NA	NA
ENSG00000175832	ETV4	ortholog_one2one	0.11602	92.3395	ENSMUSG00000017724	Etv4	UNDER	UNDER	NA	1	0	1	NA	NA	NA	NA	NA	NA	-2.11399	1.35407e-11	UNDER	NA	NA	NA
ENSG00000124194	GDAP1L1	ortholog_one2one	0.01706	97.8202	ENSMUSG00000017943	Gdap1l1	UNDER	UNDER	NA	2	0	2	NA	NA	NA	-2.03451	2.60881e-08	UNDER	-2.92863	1.95438e-15	UNDER	NA	NA	NA
ENSG00000128298	BAIAP2L2	ortholog_one2one	0.04574	92.5144	ENSMUSG00000018126	Baiap2l2	UNDER	UNDER	NA	2	0	2	NA	NA	NA	-2.44098	5.88242e-20	UNDER	-2.12288	3.66787e-19	UNDER	NA	NA	NA
ENSG00000211445	GPX3	ortholog_one2one	NA	89.3805	ENSMUSG00000018339	Gpx3	UNDER	NA	UNDER	1	0	1	NA	NA	NA	NA	NA	NA	NA	NA	NA	-3.34733	1.43637e-31	UNDER
ENSG00000158296	SLC13A3	ortholog_one2one	0.08511	88	ENSMUSG00000018459	Slc13a3	UNDER	UNDER	NA	1	0	1	-2.16101	1.66186e-08	UNDER	NA	NA	NA	NA	NA	NA	NA	NA	NA
ENSG00000130055	GDPD2	ortholog_one2one	0.26657	84.9162	ENSMUSG00000019359	Gdpd2	UNDER	UNDER	UNDER	2	0	2	NA	NA	NA	NA	NA	NA	-3.65959	6.0193e-12	UNDER	-3.38405	3.29496e-21	UNDER
ENSG00000008283	CYB561	ortholog_one2one	0.08481	87.6	ENSMUSG00000019590	Cyb561	UNDER	UNDER	NA	1	0	1	NA	NA	NA	-2.53252	2.11595e-18	UNDER	NA	NA	NA	NA	NA	NA
ENSG00000181392	SYNE4	ortholog_one2one	0.41907	68.4755	ENSMUSG00000019737	Syne4	UNDER	UNDER	NA	1	0	1	NA	NA	NA	NA	NA	NA	-2.43516	9.5261e-31	UNDER	NA	NA	NA
ENSG00000135547	HEY2	ortholog_one2one	0.05888	94.0653	ENSMUSG00000019789	Hey2	UNDER	UNDER	NA	1	0	1	NA	NA	NA	NA	NA	NA	-2.07936	9.95828e-08	UNDER	NA	NA	NA
ENSG00000112378	PERP	ortholog_one2one	0.05819	90.6736	ENSMUSG00000019851	Perp	UNDER	UNDER	NA	2	0	2	NA	NA	NA	-3.71415	3.45554e-18	UNDER	-4.52186	4.81891e-24	UNDER	NA	NA	NA
ENSG00000112379	KIAA1244	ortholog_one2one	0.04958	93.2196	ENSMUSG00000019852	D10Bwg1379e	UNDER	UNDER	NA	2	0	2	-2.11858	2.58566e-09	UNDER	-2.11665	2.67141e-10	UNDER	NA	NA	NA	NA	NA	NA
ENSG00000072041	SLC6A15	ortholog_one2one	0.07329	91.4952	ENSMUSG00000019894	Slc6a15	UNDER	UNDER	UNDER	2	0	2	NA	NA	NA	NA	NA	NA	-2.85196	1.94033e-52	UNDER	-4.59908	7.16745e-101	UNDER
ENSG00000171408	PDE7B	ortholog_one2one	0.09232	92.809	ENSMUSG00000019990	Pde7b	UNDER	UNDER	UNDER	3	0	3	NA	NA	NA	-3.05344	1.86885e-26	UNDER	-3.9031	6.99043e-32	UNDER	-2.05935	2.59133e-40	UNDER
ENSG00000168209	DDIT4	ortholog_one2one	0.05329	91.7031	ENSMUSG00000020108	Ddit4	UNDER	UNDER	NA	2	0	2	NA	NA	NA	-2.47152	7.17279e-14	UNDER	-3.06738	2.61778e-20	UNDER	NA	NA	NA
ENSG00000115956	PLEK	ortholog_one2one	0.08354	91.7143	ENSMUSG00000020120	Plek	UNDER	NA	UNDER	1	0	1	NA	NA	NA	NA	NA	NA	NA	NA	NA	-4.43462	5.8909e-23	UNDER
ENSG00000115266	APC2	ortholog_one2one	NA	81.5174	ENSMUSG00000020135	Apc2	UNDER	NA	UNDER	1	0	1	NA	NA	NA	NA	NA	NA	NA	NA	NA	-2.08287	1.51243e-42	UNDER
ENSG00000127329	PTPRB	ortholog_one2one	0.15283	85.4281	ENSMUSG00000020154	Ptprb	UNDER	UNDER	NA	2	0	2	-5.7262	4.12908e-278	UNDER	-4.28493	4.32907e-172	UNDER	NA	NA	NA	NA	NA	NA
ENSG00000106078	COBL	ortholog_one2one	0.32738	66.8535	ENSMUSG00000020173	Cobl	UNDER	UNDER	NA	1	0	1	-3.44466	3.56954e-15	UNDER	NA	NA	NA	NA	NA	NA	NA	NA	NA
ENSG00000106070	GRB10	ortholog_one2one	NA	87.1028	ENSMUSG00000020176	Grb10	UNDER	NA	UNDER	1	0	1	NA	NA	NA	NA	NA	NA	NA	NA	NA	-9.35989	0	UNDER
ENSG00000167476	JSRP1	ortholog_one2one	0.36058	56.129	ENSMUSG00000020216	Jsrp1	UNDER	UNDER	NA	2	0	2	NA	NA	NA	-2.02696	1.59663e-10	UNDER	-2.2269	9.36989e-12	UNDER	NA	NA	NA
ENSG00000100285	NEFH	ortholog_one2one	0.12142	83.0645	ENSMUSG00000020396	Nefh	UNDER	UNDER	NA	1	0	1	NA	NA	NA	-3.42742	4.5685e-13	UNDER	NA	NA	NA	NA	NA	NA
ENSG00000146674	IGFBP3	ortholog_one2one	0.16672	82.069	ENSMUSG00000020427	Igfbp3	UNDER	NA	UNDER	1	0	1	NA	NA	NA	NA	NA	NA	NA	NA	NA	-4.09568	1.06147e-18	UNDER
ENSG00000164574	GALNT10	ortholog_one2one	0.03211	95.3566	ENSMUSG00000020520	Galnt10	UNDER	NA	UNDER	1	0	1	NA	NA	NA	NA	NA	NA	NA	NA	NA	-3.89591	0	UNDER
ENSG00000141198	TOM1L1	ortholog_one2one	0.26234	79.1878	ENSMUSG00000020541	Tom1l1	UNDER	NA	UNDER	1	0	1	NA	NA	NA	NA	NA	NA	NA	NA	NA	-2.59552	2.91049e-279	UNDER
ENSG00000141179	PCTP	ortholog_one2one	0.15327	81.3084	ENSMUSG00000020553	Pctp	UNDER	NA	UNDER	1	0	1	NA	NA	NA	NA	NA	NA	NA	NA	NA	-4.54627	1.82168e-30	UNDER
ENSG00000204316	MRPL38	ortholog_one2one	0.13744	86.5789	ENSMUSG00000020775	Mrpl38	UNDER	UNDER	NA	1	0	1	NA	NA	NA	NA	NA	NA	-2.01704	8.54969e-29	UNDER	NA	NA	NA
ENSG00000004660	CAMKK1	ortholog_one2one	0.06556	93.5685	ENSMUSG00000020785	Camkk1	UNDER	NA	UNDER	1	0	1	NA	NA	NA	NA	NA	NA	NA	NA	NA	-2.12089	1.35273e-29	UNDER
ENSG00000179148	ALOXE3	ortholog_one2one	0.10755	88.4669	ENSMUSG00000020892	Aloxe3	UNDER	UNDER	NA	2	0	2	-4.20362	1.87042e-73	UNDER	-3.52833	1.99207e-56	UNDER	NA	NA	NA	NA	NA	NA
NA	NA	NA	NA	NA	ENSMUSG00000021041	2700073G19Rik	UNDER	UNDER	NA	1	0	1	NA	NA	NA	NA	NA	NA	-2.53691	4.44948e-13	UNDER	NA	NA	NA
ENSG00000015133	CCDC88C	ortholog_one2one	0.10591	83.0179	ENSMUSG00000021182	Ccdc88c	UNDER	NA	UNDER	1	0	1	NA	NA	NA	NA	NA	NA	NA	NA	NA	-3.52215	7.6805e-186	UNDER
ENSG00000133943	C14orf159	ortholog_one2one	0.28116	75.1623	ENSMUSG00000021185	9030617O03Rik	UNDER	NA	UNDER	1	0	1	NA	NA	NA	NA	NA	NA	NA	NA	NA	-2.02503	1.59739e-08	UNDER
ENSG00000119715	ESRRB	ortholog_one2one	0.04479	93.0716	ENSMUSG00000021255	Esrrb	UNDER	NA	UNDER	1	0	1	NA	NA	NA	NA	NA	NA	NA	NA	NA	-4.20479	2.92644e-27	UNDER
ENSG00000197119	SLC25A29	ortholog_one2one	NA	89.4389	ENSMUSG00000021265	Slc25a29	UNDER	UNDER	NA	1	0	1	NA	NA	NA	NA	NA	NA	-2.26259	2.89672e-36	UNDER	NA	NA	NA
ENSG00000168243	GNG4	ortholog_one2one	0.00762	98.6667	ENSMUSG00000021303	Gng4	UNDER	UNDER	NA	2	0	2	NA	NA	NA	-4.07466	1.3026e-15	UNDER	-4.22654	1.27983e-13	UNDER	NA	NA	NA
ENSG00000079691	LRRC16A	ortholog_one2one	0.087	89.7285	ENSMUSG00000021338	Lrrc16a	UNDER	NA	UNDER	1	0	1	NA	NA	NA	NA	NA	NA	NA	NA	NA	-6.41438	5.95631e-70	UNDER
ENSG00000165025	SYK	ortholog_one2one	0.04219	93.0048	ENSMUSG00000021457	Syk	UNDER	UNDER	UNDER	3	0	3	NA	NA	NA	-6.13931	8.21269e-78	UNDER	-6.15127	3.91042e-69	UNDER	-4.66295	1.05686e-53	UNDER
ENSG00000134056	MRPS36	ortholog_one2many	0.14688	84.1584	ENSMUSG00000021631	Mrps36-ps1	UNDER	UNDER	NA	1	0	1	NA	NA	NA	NA	NA	NA	-2.05725	3.35719e-31	UNDER	NA	NA	NA
ENSG00000186479	RGS7BP	ortholog_one2one	0.08017	94.5525	ENSMUSG00000021719	Rgs7bp	UNDER	UNDER	NA	2	0	2	NA	NA	NA	-5.2568	3.44446e-57	UNDER	-4.66551	8.81204e-82	UNDER	NA	NA	NA
ENSG00000070193	FGF10	ortholog_one2one	0.08962	94.686	ENSMUSG00000021732	Fgf10	UNDER	UNDER	NA	2	0	2	-2.41656	1.06755e-14	UNDER	-2.81554	3.05396e-13	UNDER	NA	NA	NA	NA	NA	NA
ENSG00000144724	PTPRG	ortholog_one2one	0.05824	94.4483	ENSMUSG00000021745	Ptprg	UNDER	NA	UNDER	1	0	1	NA	NA	NA	NA	NA	NA	NA	NA	NA	-8.64982	6.95863e-277	UNDER
ENSG00000165644	COMTD1	ortholog_one2one	0.07891	85.4962	ENSMUSG00000021773	Comtd1	UNDER	UNDER	NA	1	0	1	NA	NA	NA	NA	NA	NA	-2.04348	4.12303e-17	UNDER	NA	NA	NA
ENSG00000122367	LDB3	ortholog_one2one	0.10149	90.1664	ENSMUSG00000021798	Ldb3	UNDER	NA	UNDER	1	0	1	NA	NA	NA	NA	NA	NA	NA	NA	NA	-2.73208	1.07307e-27	UNDER
ENSG00000122861	PLAU	ortholog_one2one	0.39401	69.5349	ENSMUSG00000021822	Plau	UNDER	UNDER	NA	3	0	3	-2.13798	4.13721e-27	UNDER	-4.47374	1.03963e-36	UNDER	-2.50206	2.47175e-08	UNDER	NA	NA	NA
ENSG00000139946	PELI2	ortholog_one2one	0.03317	95.2267	ENSMUSG00000021846	Peli2	UNDER	NA	UNDER	1	0	1	NA	NA	NA	NA	NA	NA	NA	NA	NA	-3.53496	9.97644e-15	UNDER
ENSG00000102678	FGF9	ortholog_one2one	0.00649	99.5192	ENSMUSG00000021974	Fgf9	UNDER	UNDER	NA	1	0	1	NA	NA	NA	NA	NA	NA	-2.52453	6.6696e-10	UNDER	NA	NA	NA
ENSG00000104722	NEFM	ortholog_one2one	0.06712	92.1969	ENSMUSG00000022054	Nefm	UNDER	NA	UNDER	1	0	1	NA	NA	NA	NA	NA	NA	NA	NA	NA	-3.79943	8.10896e-16	UNDER
ENSG00000104689	TNFRSF10A	ortholog_one2many	NA	34.4633	ENSMUSG00000022074	Tnfrsf10b	UNDER	NA	UNDER	1	0	1	NA	NA	NA	NA	NA	NA	NA	NA	NA	-6.13745	0	UNDER
ENSG00000139890	REM2	ortholog_one2one	0.07923	92.6471	ENSMUSG00000022176	Rem2	UNDER	UNDER	NA	1	0	1	NA	NA	NA	NA	NA	NA	-2.9273	5.22471e-14	UNDER	NA	NA	NA
ENSG00000129465	RIPK3	ortholog_one2one	0.42728	62.0545	ENSMUSG00000022221	Ripk3	UNDER	UNDER	NA	2	0	2	NA	NA	NA	-4.29034	6.8198e-32	UNDER	-2.8211	3.89856e-12	UNDER	NA	NA	NA
ENSG00000100445	SDR39U1	ortholog_one2one	0.22941	84.9315	ENSMUSG00000022223	Sdr39u1	UNDER	NA	UNDER	1	0	1	NA	NA	NA	NA	NA	NA	NA	NA	NA	-2.35227	2.76006e-89	UNDER
ENSG00000164930	FZD6	ortholog_one2one	0.15579	83.7838	ENSMUSG00000022297	Fzd6	UNDER	NA	UNDER	1	0	1	NA	NA	NA	NA	NA	NA	NA	NA	NA	-5.82014	1.31137e-224	UNDER
ENSG00000040731	CDH10	ortholog_one2one	0.02694	96.8274	ENSMUSG00000022321	Cdh10	UNDER	UNDER	UNDER	3	0	3	NA	NA	NA	-3.15105	2.60101e-15	UNDER	-3.39153	2.84891e-22	UNDER	-2.00672	1.16444e-36	UNDER
ENSG00000164920	OSR2	ortholog_one2one	0.06679	95.4717	ENSMUSG00000022330	Osr2	UNDER	UNDER	NA	1	0	1	NA	NA	NA	-2.29779	6.72843e-34	UNDER	NA	NA	NA	NA	NA	NA
ENSG00000147642	SYBU	ortholog_one2one	0.13179	85.5842	ENSMUSG00000022340	Sybu	UNDER	NA	UNDER	1	0	1	NA	NA	NA	NA	NA	NA	NA	NA	NA	-3.56205	2.67014e-56	UNDER
ENSG00000176597	B3GNT5	ortholog_one2one	0.24522	79.5213	ENSMUSG00000022686	B3gnt5	UNDER	NA	UNDER	1	0	1	NA	NA	NA	NA	NA	NA	NA	NA	NA	-5.93861	8.19697e-80	UNDER
ENSG00000144857	BOC	ortholog_one2one	0.1202	86.9801	ENSMUSG00000022687	Boc	UNDER	NA	UNDER	1	0	1	NA	NA	NA	NA	NA	NA	NA	NA	NA	-2.95291	2.13429e-126	UNDER
ENSG00000169855	ROBO1	ortholog_one2one	0.04615	95.3387	ENSMUSG00000022883	Robo1	UNDER	NA	UNDER	1	0	1	NA	NA	NA	NA	NA	NA	NA	NA	NA	-3.51114	1.44096e-26	UNDER
ENSG00000127241	MASP1	ortholog_one2one	0.25322	69.754	ENSMUSG00000022887	Masp1	UNDER	UNDER	NA	2	0	2	NA	NA	NA	-2.64484	1.04387e-21	UNDER	-2.08934	4.86392e-26	UNDER	NA	NA	NA
ENSG00000178821	TMEM52	ortholog_one2one	0.23376	72.449	ENSMUSG00000023153	Tmem52	UNDER	UNDER	NA	1	0	1	NA	NA	NA	NA	NA	NA	-2.86651	4.33658e-17	UNDER	NA	NA	NA
ENSG00000100968	NFATC4	ortholog_one2one	0.09277	92.5339	ENSMUSG00000023411	Nfatc4	UNDER	NA	UNDER	1	0	1	NA	NA	NA	NA	NA	NA	NA	NA	NA	-2.1654	7.81283e-08	UNDER
ENSG00000184163	FAM132A	ortholog_one2one	NA	71.4286	ENSMUSG00000023571	Fam132a	UNDER	NA	UNDER	1	0	1	NA	NA	NA	NA	NA	NA	NA	NA	NA	-2.13314	5.67355e-55	UNDER
ENSG00000112782	CLIC5	ortholog_one2one	0.07104	93.2271	ENSMUSG00000023959	Clic5	UNDER	NA	UNDER	1	0	1	NA	NA	NA	NA	NA	NA	NA	NA	NA	-2.06074	9.63799e-17	UNDER
ENSG00000146192	FGD2	ortholog_one2one	0.11421	81.4985	ENSMUSG00000024013	Fgd2	UNDER	UNDER	NA	1	0	1	NA	NA	NA	-2.15007	3.53829e-66	UNDER	NA	NA	NA	NA	NA	NA
ENSG00000160200	CBS	ortholog_one2one	NA	84.4607	ENSMUSG00000024039	Cbs	UNDER	UNDER	NA	2	0	2	NA	NA	NA	-2.43774	1.92897e-26	UNDER	-2.66653	8.33682e-41	UNDER	NA	NA	NA
ENSG00000103202	NME4	ortholog_one2one	NA	83.7838	ENSMUSG00000024177	Nme4	UNDER	UNDER	NA	1	0	1	NA	NA	NA	NA	NA	NA	-2.20528	3.66694e-35	UNDER	NA	NA	NA
ENSG00000076344	RGS11	ortholog_one2one	0.12089	78.5714	ENSMUSG00000024186	Rgs11	UNDER	UNDER	NA	1	0	1	NA	NA	NA	NA	NA	NA	-2.50867	2.55757e-07	UNDER	NA	NA	NA
ENSG00000132872	SYT4	ortholog_one2one	0.09425	89.8824	ENSMUSG00000024261	Syt4	UNDER	NA	UNDER	1	0	1	NA	NA	NA	NA	NA	NA	NA	NA	NA	-4.59954	0	UNDER
ENSG00000101489	CELF4	ortholog_one2one	0.02228	98.7603	ENSMUSG00000024268	Celf4	UNDER	NA	UNDER	1	0	1	NA	NA	NA	NA	NA	NA	NA	NA	NA	-2.72894	7.98162e-15	UNDER
ENSG00000053747	LAMA3	ortholog_one2one	0.21979	78.0018	ENSMUSG00000024421	Lama3	UNDER	NA	UNDER	1	0	1	NA	NA	NA	NA	NA	NA	NA	NA	NA	-3.58928	1.1612e-17	UNDER
ENSG00000156475	PPP2R2B	ortholog_one2one	0	100	ENSMUSG00000024500	Ppp2r2b	UNDER	UNDER	NA	2	0	2	-5.34262	5.95053e-53	UNDER	-5.56803	3.63297e-36	UNDER	NA	NA	NA	NA	NA	NA
ENSG00000113657	DPYSL3	ortholog_one2one	0.03491	96.8421	ENSMUSG00000024501	Dpysl3	UNDER	UNDER	NA	1	0	1	NA	NA	NA	-2.68245	2.08934e-98	UNDER	NA	NA	NA	NA	NA	NA
ENSG00000041353	RAB27B	ortholog_one2one	0.05693	94.4954	ENSMUSG00000024511	Rab27b	UNDER	NA	UNDER	1	0	1	NA	NA	NA	NA	NA	NA	NA	NA	NA	-2.30481	2.87586e-33	UNDER
ENSG00000119121	TRPM6	ortholog_one2one	0.2301	78.6853	ENSMUSG00000024727	Trpm6	UNDER	UNDER	NA	2	0	2	-3.72904	1.80141e-20	UNDER	-3.50343	6.45531e-14	UNDER	NA	NA	NA	NA	NA	NA
ENSG00000174669	SLC29A2	ortholog_one2one	0.08121	89.404	ENSMUSG00000024891	Slc29a2	UNDER	UNDER	NA	1	0	1	NA	NA	NA	NA	NA	NA	-2.20573	8.39511e-15	UNDER	NA	NA	NA
ENSG00000185813	PCYT2	ortholog_one2one	0.0611	91.5842	ENSMUSG00000025137	Pcyt2	UNDER	UNDER	NA	2	0	2	NA	NA	NA	-2.34202	7.47489e-39	UNDER	-2.9452	1.21083e-53	UNDER	NA	NA	NA
NA	NA	NA	NA	NA	ENSMUSG00000025150	Cbr2	UNDER	NA	UNDER	1	0	1	NA	NA	NA	NA	NA	NA	NA	NA	NA	-2.14138	1.18221e-06	UNDER
ENSG00000141526	SLC16A3	ortholog_one2one	NA	90.0648	ENSMUSG00000025161	Slc16a3	UNDER	NA	UNDER	1	0	1	NA	NA	NA	NA	NA	NA	NA	NA	NA	-3.41517	3.87237e-104	UNDER
ENSG00000095539	SEMA4G	ortholog_one2one	0.12988	91.2679	ENSMUSG00000025207	Sema4g	UNDER	UNDER	NA	1	0	1	NA	NA	NA	NA	NA	NA	-3.13586	1.27766e-70	UNDER	NA	NA	NA
ENSG00000138111	TMEM180	ortholog_one2one	0.08193	89.1683	ENSMUSG00000025227	Tmem180	UNDER	UNDER	NA	2	0	2	NA	NA	NA	-2.34126	3.45502e-71	UNDER	-2.55945	4.15405e-54	UNDER	NA	NA	NA
ENSG00000113100	CDH9	ortholog_one2one	0.06986	90.9898	ENSMUSG00000025370	Cdh9	UNDER	UNDER	NA	1	0	1	NA	NA	NA	-4.40201	3.86354e-19	UNDER	NA	NA	NA	NA	NA	NA
ENSG00000130649	CYP2E1	ortholog_one2one	0.1769	78.0933	ENSMUSG00000025479	Cyp2e1	UNDER	UNDER	NA	2	0	2	NA	NA	NA	-2.30319	1.20887e-13	UNDER	-2.9787	2.03405e-35	UNDER	NA	NA	NA
ENSG00000073417	PDE8A	ortholog_one2one	0.20912	81.4126	ENSMUSG00000025584	Pde8a	UNDER	UNDER	NA	2	0	2	NA	NA	NA	-2.82575	1.04783e-131	UNDER	-2.18101	2.36388e-40	UNDER	NA	NA	NA
ENSG00000128567	PODXL	ortholog_one2one	NA	45.567	ENSMUSG00000025608	Podxl	UNDER	NA	UNDER	1	0	1	NA	NA	NA	NA	NA	NA	NA	NA	NA	-2.99278	7.94706e-19	UNDER
ENSG00000197696	NMB	ortholog_one2one	0.30131	67.7686	ENSMUSG00000025723	Nmb	UNDER	UNDER	NA	2	0	2	NA	NA	NA	-2.56433	6.79295e-26	UNDER	-3.11674	9.06923e-34	UNDER	NA	NA	NA
ENSG00000127585	FBXL16	ortholog_one2one	0.01845	96.4509	ENSMUSG00000025738	Fbxl16	UNDER	NA	UNDER	1	0	1	NA	NA	NA	NA	NA	NA	NA	NA	NA	-2.65562	2.02959e-24	UNDER
ENSG00000137571	SLCO5A1	ortholog_one2one	0.13092	89.1924	ENSMUSG00000025938	Slco5a1	UNDER	NA	UNDER	1	0	1	NA	NA	NA	NA	NA	NA	NA	NA	NA	-4.50127	3.26849e-44	UNDER
ENSG00000144339	TMEFF2	ortholog_one2one	0.01877	98.9305	ENSMUSG00000026109	Tmeff2	UNDER	UNDER	UNDER	3	0	3	NA	NA	NA	-3.7281	3.63219e-20	UNDER	-3.76815	1.26752e-17	UNDER	-3.4138	9.30746e-17	UNDER
ENSG00000127824	TUBA4A	ortholog_one2one	0	100	ENSMUSG00000026202	Tuba4a	UNDER	UNDER	NA	1	0	1	NA	NA	NA	NA	NA	NA	-2.53872	2.05194e-41	UNDER	NA	NA	NA
ENSG00000115468	EFHD1	ortholog_one2one	0.09826	83.5443	ENSMUSG00000026255	Efhd1	UNDER	UNDER	NA	1	0	1	-2.3067	6.68401e-10	UNDER	NA	NA	NA	NA	NA	NA	NA	NA	NA
ENSG00000176720	BOK	ortholog_one2one	0.03478	95.283	ENSMUSG00000026278	Bok	UNDER	UNDER	NA	1	0	1	NA	NA	NA	NA	NA	NA	-2.13756	5.38313e-12	UNDER	NA	NA	NA
ENSG00000116741	RGS2	ortholog_one2one	0.04326	96.2085	ENSMUSG00000026360	Rgs2	UNDER	UNDER	NA	2	0	2	NA	NA	NA	-5.79839	1.76422e-41	UNDER	-5.88908	2.80122e-33	UNDER	NA	NA	NA
ENSG00000000971	CFH	ortholog_many2many	0.3156	61.9086	ENSMUSG00000026365	Cfh	UNDER	NA	UNDER	1	0	1	NA	NA	NA	NA	NA	NA	NA	NA	NA	-3.89599	1.01646e-20	UNDER
ENSG00000117280	RAB7L1	ortholog_one2one	0.07858	93.5961	ENSMUSG00000026433	Rab7l1	UNDER	UNDER	NA	2	0	2	-2.40257	2.63759e-54	UNDER	-2.77742	1.86953e-98	UNDER	NA	NA	NA	NA	NA	NA
ENSG00000198842	DUSP27	ortholog_one2one	0.1177	83.4806	ENSMUSG00000026564	Dusp27	UNDER	UNDER	NA	1	0	1	NA	NA	NA	-3.13786	3.20106e-11	UNDER	NA	NA	NA	NA	NA	NA
ENSG00000143178	TBX19	ortholog_one2one	0.09973	92.3767	ENSMUSG00000026572	Tbx19	UNDER	UNDER	NA	1	0	1	NA	NA	NA	NA	NA	NA	-3.4136	5.31462e-12	UNDER	NA	NA	NA
ENSG00000143153	ATP1B1	ortholog_one2one	0.05792	94.0594	ENSMUSG00000026576	Atp1b1	UNDER	NA	UNDER	1	0	1	NA	NA	NA	NA	NA	NA	NA	NA	NA	-4.01194	1.18118e-34	UNDER
ENSG00000120341	SEC16B	ortholog_one2one	0.33681	73.8462	ENSMUSG00000026589	Sec16b	UNDER	UNDER	NA	1	0	1	-2.46793	1.66007e-16	UNDER	NA	NA	NA	NA	NA	NA	NA	NA	NA
ENSG00000116191	RALGPS2	ortholog_one2one	0.0196	97.5986	ENSMUSG00000026594	Ralgps2	UNDER	UNDER	NA	2	0	2	-2.146	8.55471e-15	UNDER	-2.70953	1.41146e-15	UNDER	NA	NA	NA	NA	NA	NA
ENSG00000077420	APBB1IP	ortholog_one2one	0.20918	81.4871	ENSMUSG00000026786	Apbb1ip	UNDER	UNDER	NA	1	0	1	NA	NA	NA	-2.53451	2.15392e-33	UNDER	NA	NA	NA	NA	NA	NA
ENSG00000119403	PHF19	ortholog_one2one	0.16017	85.614	ENSMUSG00000026873	Phf19	UNDER	UNDER	NA	1	0	1	NA	NA	NA	NA	NA	NA	-2.09102	3.28321e-72	UNDER	NA	NA	NA
ENSG00000115271	GCA	ortholog_one2one	0.18223	82.4885	ENSMUSG00000026893	Gca	UNDER	NA	UNDER	1	0	1	NA	NA	NA	NA	NA	NA	NA	NA	NA	-3.29478	6.37608e-13	UNDER
ENSG00000176884	GRIN1	ortholog_one2one	0.01761	97.2826	ENSMUSG00000026959	Grin1	UNDER	UNDER	NA	2	0	2	NA	NA	NA	-2.41442	2.70008e-10	UNDER	-3.5474	3.68022e-17	UNDER	NA	NA	NA
ENSG00000115339	GALNT3	ortholog_one2one	0.07088	91.9431	ENSMUSG00000026994	Galnt3	UNDER	NA	UNDER	1	0	1	NA	NA	NA	NA	NA	NA	NA	NA	NA	-2.37395	2.22481e-43	UNDER
ENSG00000166147	FBN1	ortholog_one2one	0.03086	96.2731	ENSMUSG00000027204	Fbn1	UNDER	NA	UNDER	1	0	1	NA	NA	NA	NA	NA	NA	NA	NA	NA	-4.15341	6.32274e-33	UNDER
ENSG00000128965	CHAC1	ortholog_one2one	0.10314	87.3303	ENSMUSG00000027313	Chac1	UNDER	UNDER	NA	1	0	1	NA	NA	NA	NA	NA	NA	-3.03629	2.37857e-26	UNDER	NA	NA	NA
ENSG00000125861	GFRA4	ortholog_one2one	NA	63.3962	ENSMUSG00000027316	Gfra4	UNDER	NA	UNDER	1	0	1	NA	NA	NA	NA	NA	NA	NA	NA	NA	-2.51367	1.91049e-10	UNDER
ENSG00000171873	ADRA1D	ortholog_one2one	NA	86.2989	ENSMUSG00000027335	Adra1d	UNDER	NA	UNDER	1	0	1	NA	NA	NA	NA	NA	NA	NA	NA	NA	-2.8767	3.90005e-22	UNDER
ENSG00000140287	HDC	ortholog_one2one	0.12835	87.6336	ENSMUSG00000027360	Hdc	UNDER	UNDER	NA	1	0	1	NA	NA	NA	-2.7041	2.39058e-15	UNDER	NA	NA	NA	NA	NA	NA
ENSG00000088882	CPXM1	ortholog_one2one	0.1305	86.1496	ENSMUSG00000027408	Cpxm1	UNDER	UNDER	NA	1	0	1	NA	NA	NA	NA	NA	NA	-2.33611	5.69279e-08	UNDER	NA	NA	NA
ENSG00000171033	PKIA	ortholog_one2one	0.0314	97.3684	ENSMUSG00000027499	Pkia	UNDER	NA	UNDER	1	0	1	NA	NA	NA	NA	NA	NA	NA	NA	NA	-2.83569	2.15838e-67	UNDER
ENSG00000164695	CHMP4C	ortholog_one2one	0.09155	87.069	ENSMUSG00000027536	Chmp4c	UNDER	NA	UNDER	1	0	1	NA	NA	NA	NA	NA	NA	NA	NA	NA	-3.04725	2.07542e-31	UNDER
ENSG00000101134	DOK5	ortholog_one2one	0.0135	98.366	ENSMUSG00000027560	Dok5	UNDER	NA	UNDER	1	0	1	NA	NA	NA	NA	NA	NA	NA	NA	NA	-5.14078	1.41438e-42	UNDER
ENSG00000104267	CA2	ortholog_one2one	0.166	81.1538	ENSMUSG00000027562	Car2	UNDER	UNDER	NA	1	0	1	-3.97173	3.65365e-29	UNDER	NA	NA	NA	NA	NA	NA	NA	NA	NA
ENSG00000101460	MAP1LC3A	ortholog_one2one	NA	90.9091	ENSMUSG00000027602	Map1lc3a	UNDER	UNDER	NA	2	0	2	NA	NA	NA	-2.37502	6.24475e-33	UNDER	-2.29727	2.10241e-30	UNDER	NA	NA	NA
ENSG00000134207	SYT6	ortholog_one2one	0.02328	96.9412	ENSMUSG00000027849	Syt6	UNDER	NA	UNDER	1	0	1	NA	NA	NA	NA	NA	NA	NA	NA	NA	-2.12709	1.86505e-12	UNDER
ENSG00000197106	SLC6A17	ortholog_one2one	0.03418	96.547	ENSMUSG00000027894	Slc6a17	UNDER	NA	UNDER	1	0	1	NA	NA	NA	NA	NA	NA	NA	NA	NA	-3.46252	3.14575e-38	UNDER
ENSG00000158473	CD1D	ortholog_one2many	0.44272	61.6766	ENSMUSG00000028076	Cd1d1	UNDER	UNDER	NA	2	0	2	NA	NA	NA	-2.69996	4.6458e-14	UNDER	-2.52669	3.24468e-11	UNDER	NA	NA	NA
ENSG00000117525	F3	ortholog_one2one	0.53916	53.8194	ENSMUSG00000028128	F3	UNDER	NA	UNDER	1	0	1	NA	NA	NA	NA	NA	NA	NA	NA	NA	-2.14654	1.98889e-24	UNDER
ENSG00000152078	TMEM56	ortholog_one2many	0.26822	77.1863	ENSMUSG00000028132	Tmem56	UNDER	NA	UNDER	1	0	1	NA	NA	NA	NA	NA	NA	NA	NA	NA	-2.05391	5.22064e-19	UNDER
ENSG00000117114	LPHN2	ortholog_one2one	0.03327	95.7234	ENSMUSG00000028184	Lphn2	UNDER	NA	UNDER	1	0	1	NA	NA	NA	NA	NA	NA	NA	NA	NA	-6.25541	0	UNDER
ENSG00000135333	EPHA7	ortholog_one2one	0.02121	98.0962	ENSMUSG00000028289	Epha7	UNDER	UNDER	NA	1	0	1	NA	NA	NA	-2.04269	7.66429e-23	UNDER	NA	NA	NA	NA	NA	NA
ENSG00000241697	TMEFF1	ortholog_one2many	0.04873	95.1613	ENSMUSG00000028347	Tmeff1	UNDER	UNDER	NA	2	0	2	NA	NA	NA	-2.62253	5.51815e-41	UNDER	-3.34774	9.32641e-42	UNDER	NA	NA	NA
ENSG00000107159	CA9	ortholog_one2one	0.34023	73.5632	ENSMUSG00000028463	Car9	UNDER	UNDER	NA	1	0	1	NA	NA	NA	NA	NA	NA	-2.39661	2.73048e-21	UNDER	NA	NA	NA
ENSG00000198467	TPM2	ortholog_one2one	0.10106	86.9718	ENSMUSG00000028464	Tpm2	UNDER	NA	UNDER	1	0	1	NA	NA	NA	NA	NA	NA	NA	NA	NA	-2.29506	5.59563e-09	UNDER
ENSG00000162409	PRKAA2	ortholog_one2one	0.02088	97.8261	ENSMUSG00000028518	Prkaa2	UNDER	NA	UNDER	1	0	1	NA	NA	NA	NA	NA	NA	NA	NA	NA	-2.43659	8.33661e-51	UNDER
ENSG00000117411	B4GALT2	ortholog_one2one	0.08432	92.6829	ENSMUSG00000028541	B4galt2	UNDER	UNDER	NA	2	0	2	NA	NA	NA	-5.05999	2.28488e-142	UNDER	-4.77759	1.3667e-140	UNDER	NA	NA	NA
ENSG00000132855	ANGPTL3	ortholog_one2one	0.18118	76.4835	ENSMUSG00000028553	Angptl3	UNDER	UNDER	NA	1	0	1	NA	NA	NA	NA	NA	NA	-2.50701	5.32008e-09	UNDER	NA	NA	NA
ENSG00000121310	ECHDC2	ortholog_one2one	0.16032	85.9589	ENSMUSG00000028601	Echdc2	UNDER	NA	UNDER	1	0	1	NA	NA	NA	NA	NA	NA	NA	NA	NA	-3.28457	3.23111e-17	UNDER
ENSG00000117425	PTCH2	ortholog_one2one	0.10116	90.9475	ENSMUSG00000028681	Ptch2	UNDER	UNDER	NA	1	0	1	NA	NA	NA	NA	NA	NA	-2.27098	3.21666e-10	UNDER	NA	NA	NA
ENSG00000121769	FABP3	ortholog_one2many	0.10073	85.7143	ENSMUSG00000028773	Fabp3	UNDER	UNDER	NA	1	0	1	NA	NA	NA	NA	NA	NA	-2.07143	6.85733e-20	UNDER	NA	NA	NA
ENSG00000160062	ZBTB8A	ortholog_one2one	0.11096	84.5622	ENSMUSG00000028807	Zbtb8a	UNDER	NA	UNDER	1	0	1	NA	NA	NA	NA	NA	NA	NA	NA	NA	-2.10975	2.74766e-08	UNDER
ENSG00000019991	HGF	ortholog_one2one	0.09917	91.0345	ENSMUSG00000028864	Hgf	UNDER	UNDER	NA	2	0	2	-5.82327	5.32035e-47	UNDER	-5.82055	3.58675e-35	UNDER	NA	NA	NA	NA	NA	NA
ENSG00000075213	SEMA3A	ortholog_one2one	0.03717	95.4604	ENSMUSG00000028883	Sema3a	UNDER	UNDER	NA	1	0	1	NA	NA	NA	-3.04363	4.1932e-11	UNDER	NA	NA	NA	NA	NA	NA
ENSG00000187017	ESPN	ortholog_one2one	0.10995	83.4963	ENSMUSG00000028943	Espn	UNDER	UNDER	NA	2	0	2	NA	NA	NA	-2.35279	1.7716e-59	UNDER	-2.70395	1.94127e-103	UNDER	NA	NA	NA
ENSG00000241563	CORT	ortholog_one2one	NA	56.5657	ENSMUSG00000028971	Cort	UNDER	UNDER	NA	2	0	2	NA	NA	NA	-4.65156	2.10749e-45	UNDER	-6.09347	2.95126e-71	UNDER	NA	NA	NA
ENSG00000157870	FAM213B	ortholog_one2one	0.07278	88.3838	ENSMUSG00000029059	Fam213b	UNDER	NA	UNDER	1	0	1	NA	NA	NA	NA	NA	NA	NA	NA	NA	-3.58695	2.46207e-15	UNDER
ENSG00000072832	CRMP1	ortholog_one2one	0.02466	96.5015	ENSMUSG00000029121	Crmp1	UNDER	UNDER	NA	1	0	1	NA	NA	NA	NA	NA	NA	-2.90024	2.69283e-162	UNDER	NA	NA	NA
ENSG00000105982	RNF32	ortholog_one2one	0.19431	77.9006	ENSMUSG00000029130	Rnf32	UNDER	NA	UNDER	1	0	1	NA	NA	NA	NA	NA	NA	NA	NA	NA	-2.53378	1.15171e-17	UNDER
ENSG00000106003	LFNG	ortholog_one2one	NA	89.1534	ENSMUSG00000029570	Lfng	UNDER	UNDER	NA	1	0	1	NA	NA	NA	-2.18577	1.06906e-06	UNDER	NA	NA	NA	NA	NA	NA
ENSG00000105852	PON3	ortholog_one2one	0.26905	81.3559	ENSMUSG00000029759	Pon3	UNDER	NA	UNDER	1	0	1	NA	NA	NA	NA	NA	NA	NA	NA	NA	-2.66302	1.7082e-51	UNDER
ENSG00000221866	PLXNA4	ortholog_one2one	0.01447	97.7813	ENSMUSG00000029765	Plxna4	UNDER	UNDER	NA	2	0	2	-3.74094	2.15414e-69	UNDER	-2.90111	1.26312e-30	UNDER	NA	NA	NA	NA	NA	NA
ENSG00000128604	IRF5	ortholog_one2one	0.12476	88.5081	ENSMUSG00000029771	Irf5	UNDER	UNDER	NA	1	0	1	NA	NA	NA	NA	NA	NA	-2.22754	1.4208e-08	UNDER	NA	NA	NA
ENSG00000118777	ABCG2	ortholog_one2many	0.20817	81.9572	ENSMUSG00000029802	Abcg2	UNDER	UNDER	NA	1	0	1	NA	NA	NA	-3.3345	0	UNDER	NA	NA	NA	NA	NA	NA
ENSG00000164707	SLC13A4	ortholog_one2one	0.08376	89.4061	ENSMUSG00000029843	Slc13a4	UNDER	UNDER	NA	2	0	2	NA	NA	NA	-2.02223	1.50288e-05	UNDER	-2.57617	2.29594e-12	UNDER	NA	NA	NA
ENSG00000197448	GSTK1	ortholog_one2one	0.20725	71.2389	ENSMUSG00000029864	Gstk1	UNDER	UNDER	UNDER	3	0	3	NA	NA	NA	-4.18617	3.19719e-87	UNDER	-5.56428	5.03413e-124	UNDER	-3.51443	1.59569e-16	UNDER
ENSG00000159239	C2orf81	ortholog_one2one	0.36926	55.8559	ENSMUSG00000030030	1700003E16Rik	UNDER	UNDER	NA	1	0	1	NA	NA	NA	NA	NA	NA	-2.31778	5.95504e-32	UNDER	NA	NA	NA
ENSG00000132182	NUP210	ortholog_one2one	0.12379	84.448	ENSMUSG00000030091	Nup210	UNDER	NA	UNDER	1	0	1	NA	NA	NA	NA	NA	NA	NA	NA	NA	-2.21783	1.44551e-14	UNDER
ENSG00000139200	PIANP	ortholog_one2one	0.06707	94.9275	ENSMUSG00000030329	Pianp	UNDER	NA	UNDER	1	0	1	NA	NA	NA	NA	NA	NA	NA	NA	NA	-3.66156	0	UNDER
ENSG00000104936	DMPK	ortholog_one2one	0.19794	81.8182	ENSMUSG00000030409	Dmpk	UNDER	UNDER	UNDER	2	0	2	NA	NA	NA	NA	NA	NA	-2.05067	1.03286e-51	UNDER	-2.05289	6.66266e-72	UNDER
ENSG00000108107	RPL28	ortholog_one2many	NA	87.4016	ENSMUSG00000030432	Rpl28	UNDER	UNDER	NA	1	0	1	NA	NA	NA	NA	NA	NA	-2.34524	3.62842e-28	UNDER	NA	NA	NA
ENSG00000140479	PCSK6	ortholog_one2one	0.06393	92.0585	ENSMUSG00000030513	Pcsk6	UNDER	NA	UNDER	1	0	1	NA	NA	NA	NA	NA	NA	NA	NA	NA	-5.49708	2.14842e-267	UNDER
ENSG00000152270	PDE3B	ortholog_one2one	0.24336	83.549	ENSMUSG00000030671	Pde3b	UNDER	NA	UNDER	1	0	1	NA	NA	NA	NA	NA	NA	NA	NA	NA	-5.38535	4.2885e-115	UNDER
ENSG00000196296	ATP2A1	ortholog_one2one	0.02733	96.5795	ENSMUSG00000030730	Atp2a1	UNDER	UNDER	NA	1	0	1	NA	NA	NA	NA	NA	NA	-2.03059	2.01091e-08	UNDER	NA	NA	NA
ENSG00000102034	ELF4	ortholog_one2one	0.26772	79.084	ENSMUSG00000031103	Elf4	UNDER	UNDER	NA	2	0	2	NA	NA	NA	-3.09711	4.24414e-53	UNDER	-2.34114	1.96045e-52	UNDER	NA	NA	NA
ENSG00000102007	PLP2	ortholog_one2many	0.27711	81.3333	ENSMUSG00000031146	Plp2	UNDER	UNDER	NA	1	0	1	NA	NA	NA	-2.26769	1.05204e-42	UNDER	NA	NA	NA	NA	NA	NA
ENSG00000078596	ITM2A	ortholog_one2one	0.04534	95.057	ENSMUSG00000031239	Itm2a	UNDER	UNDER	NA	2	0	2	NA	NA	NA	-5.2826	3.75891e-30	UNDER	-4.30574	3.82075e-14	UNDER	NA	NA	NA
ENSG00000147168	IL2RG	ortholog_one2many	0.41058	70.6849	ENSMUSG00000031304	Il2rg	UNDER	NA	UNDER	1	0	1	NA	NA	NA	NA	NA	NA	NA	NA	NA	-3.54247	1.92845e-49	UNDER
ENSG00000102287	GABRE	ortholog_one2one	0.26923	71.6599	ENSMUSG00000031340	Gabre	UNDER	UNDER	NA	1	0	1	-2.47051	3.69103e-13	UNDER	NA	NA	NA	NA	NA	NA	NA	NA	NA
ENSG00000046653	GPM6B	ortholog_one2one	0.03105	98.1707	ENSMUSG00000031342	Gpm6b	UNDER	UNDER	NA	1	0	1	NA	NA	NA	-2.08651	5.83878e-10	UNDER	NA	NA	NA	NA	NA	NA
ENSG00000087842	PIR	ortholog_one2one	0.05275	95.8621	ENSMUSG00000031379	Pir	UNDER	NA	UNDER	1	0	1	NA	NA	NA	NA	NA	NA	NA	NA	NA	-6.21964	1.69893e-68	UNDER
ENSG00000198910	L1CAM	ortholog_one2one	0.08907	88.6146	ENSMUSG00000031391	L1cam	UNDER	UNDER	NA	1	0	1	-2.43814	3.90051e-30	UNDER	NA	NA	NA	NA	NA	NA	NA	NA	NA
ENSG00000133135	RNF128	ortholog_one2one	0.09283	95.3271	ENSMUSG00000031438	Rnf128	UNDER	NA	UNDER	1	0	1	NA	NA	NA	NA	NA	NA	NA	NA	NA	-2.32073	2.00808e-08	UNDER
ENSG00000187840	EIF4EBP1	ortholog_one2one	0.10111	91.453	ENSMUSG00000031490	Eif4ebp1	UNDER	UNDER	NA	1	0	1	NA	NA	NA	NA	NA	NA	-2.50123	5.85817e-42	UNDER	NA	NA	NA
ENSG00000104213	PDGFRL	ortholog_one2one	0.07218	89.3333	ENSMUSG00000031595	Pdgfrl	UNDER	NA	UNDER	1	0	1	NA	NA	NA	NA	NA	NA	NA	NA	NA	-4.78982	8.66083e-64	UNDER
ENSG00000121281	ADCY7	ortholog_one2one	0.08988	84.5294	ENSMUSG00000031659	Adcy7	UNDER	NA	UNDER	1	0	1	NA	NA	NA	NA	NA	NA	NA	NA	NA	-3.18321	9.79994e-187	UNDER
ENSG00000109436	TBC1D9	ortholog_one2one	0.02618	96.0443	ENSMUSG00000031709	Tbc1d9	UNDER	UNDER	UNDER	2	0	2	NA	NA	NA	-2.11186	8.82623e-50	UNDER	NA	NA	NA	-3.79639	1.52112e-24	UNDER
ENSG00000105717	PBX4	ortholog_one2one	0.19089	77.8689	ENSMUSG00000031860	Pbx4	UNDER	UNDER	NA	1	0	1	NA	NA	NA	NA	NA	NA	-2.50087	3.22023e-34	UNDER	NA	NA	NA
ENSG00000166592	RRAD	ortholog_one2one	0.04315	92.8339	ENSMUSG00000031880	Rrad	UNDER	UNDER	NA	1	0	1	NA	NA	NA	NA	NA	NA	-2.64583	2.00696e-11	UNDER	NA	NA	NA
ENSG00000140280	LYSMD2	ortholog_one2one	0.12978	89.7196	ENSMUSG00000032184	Lysmd2	UNDER	UNDER	UNDER	3	0	3	-2.08863	1.07119e-31	UNDER	-2.85408	5.61851e-29	UNDER	NA	NA	NA	-5.65506	1.82551e-42	UNDER
ENSG00000128872	TMOD2	ortholog_one2one	0.06852	95.1567	ENSMUSG00000032186	Tmod2	UNDER	NA	UNDER	1	0	1	NA	NA	NA	NA	NA	NA	NA	NA	NA	-5.07949	3.10028e-51	UNDER
ENSG00000198478	SH3BGRL2	ortholog_one2one	0.05396	93.4579	ENSMUSG00000032261	Sh3bgrl2	UNDER	NA	UNDER	1	0	1	NA	NA	NA	NA	NA	NA	NA	NA	NA	-5.29872	3.86606e-67	UNDER
ENSG00000140403	DNAJA4	ortholog_one2one	0.07957	93.199	ENSMUSG00000032285	Dnaja4	UNDER	UNDER	NA	1	0	1	NA	NA	NA	-2.94288	2.54863e-14	UNDER	NA	NA	NA	NA	NA	NA
ENSG00000140465	CYP1A1	ortholog_one2one	0.18445	80.2734	ENSMUSG00000032315	Cyp1a1	UNDER	UNDER	NA	1	0	1	-2.11451	1.71204e-09	UNDER	NA	NA	NA	NA	NA	NA	NA	NA	NA
ENSG00000159556	ISL2	ortholog_one2one	0.01053	98.6072	ENSMUSG00000032318	Isl2	UNDER	UNDER	NA	2	0	2	-3.37325	1.36923e-19	UNDER	-3.83398	7.71874e-15	UNDER	NA	NA	NA	NA	NA	NA
ENSG00000137868	STRA6	ortholog_one2one	0.25054	73.5736	ENSMUSG00000032327	Stra6	UNDER	UNDER	NA	1	0	1	NA	NA	NA	NA	NA	NA	-2.38716	1.82946e-10	UNDER	NA	NA	NA
ENSG00000074410	CA12	ortholog_one2one	0.20625	82.153	ENSMUSG00000032373	Car12	UNDER	UNDER	NA	1	0	1	NA	NA	NA	NA	NA	NA	-2.00298	1.06364e-10	UNDER	NA	NA	NA
ENSG00000166831	RBPMS2	ortholog_one2one	0.20045	88.1773	ENSMUSG00000032387	Rbpms2	UNDER	UNDER	NA	2	0	2	NA	NA	NA	-3.96712	5.58482e-231	UNDER	-2.81367	2.237e-74	UNDER	NA	NA	NA
ENSG00000073756	PTGS2	ortholog_one2one	0.13721	86.3787	ENSMUSG00000032487	Ptgs2	UNDER	NA	UNDER	1	0	1	NA	NA	NA	NA	NA	NA	NA	NA	NA	-5.0227	2.24425e-33	UNDER
ENSG00000205246	RPSAP58	ortholog_many2many	0.01288	98.3051	ENSMUSG00000032518	Rpsa	UNDER	UNDER	NA	1	0	1	NA	NA	NA	NA	NA	NA	-2.04278	4.99342e-20	UNDER	NA	NA	NA
ENSG00000005108	THSD7A	ortholog_one2one	0.07691	91.1192	ENSMUSG00000032625	Thsd7a	UNDER	UNDER	NA	2	0	2	NA	NA	NA	-2.947	1.37308e-50	UNDER	-2.50531	3.29426e-51	UNDER	NA	NA	NA
ENSG00000107104	KANK1	ortholog_one2one	0.14796	84.8261	ENSMUSG00000032702	Kank1	UNDER	NA	UNDER	1	0	1	NA	NA	NA	NA	NA	NA	NA	NA	NA	-2.14833	1.39987e-24	UNDER
ENSG00000101255	TRIB3	ortholog_one2one	0.1844	74.0113	ENSMUSG00000032715	Trib3	UNDER	UNDER	NA	1	0	1	NA	NA	NA	NA	NA	NA	-2.4914	6.2836e-16	UNDER	NA	NA	NA
ENSG00000127920	GNG11	ortholog_one2one	0	100	ENSMUSG00000032766	Gng11	UNDER	NA	UNDER	1	0	1	NA	NA	NA	NA	NA	NA	NA	NA	NA	-2.50925	5.94011e-59	UNDER
ENSG00000198796	ALPK2	ortholog_one2one	0.52516	55.2	ENSMUSG00000032845	Alpk2	UNDER	UNDER	NA	1	0	1	NA	NA	NA	NA	NA	NA	-2.00752	4.94218e-17	UNDER	NA	NA	NA
ENSG00000157510	AFAP1L1	ortholog_one2one	0.08663	89.0482	ENSMUSG00000033032	Afap1l1	UNDER	UNDER	NA	2	0	2	-2.63471	8.20075e-35	UNDER	-2.44786	6.77286e-22	UNDER	NA	NA	NA	NA	NA	NA
ENSG00000114631	PODXL2	ortholog_one2one	0.18197	77.4011	ENSMUSG00000033152	Podxl2	UNDER	UNDER	NA	2	0	2	NA	NA	NA	-4.17949	1.70223e-40	UNDER	-5.0921	1.2872e-47	UNDER	NA	NA	NA
ENSG00000240972	MIF	ortholog_one2one	NA	89.5652	ENSMUSG00000033307	Mif	UNDER	UNDER	NA	1	0	1	NA	NA	NA	NA	NA	NA	-2.16808	2.98034e-35	UNDER	NA	NA	NA
ENSG00000166206	GABRB3	ortholog_one2one	0.03526	97.2516	ENSMUSG00000033676	Gabrb3	UNDER	NA	UNDER	1	0	1	NA	NA	NA	NA	NA	NA	NA	NA	NA	-5.92439	8.1862e-50	UNDER
ENSG00000172031	EPHX4	ortholog_one2one	0.14977	88.7324	ENSMUSG00000033805	Ephx4	UNDER	UNDER	NA	1	0	1	NA	NA	NA	NA	NA	NA	-2.77807	7.44576e-17	UNDER	NA	NA	NA
ENSG00000124721	DNAH8	ortholog_one2one	0.03907	93.4477	ENSMUSG00000033826	Dnah8	UNDER	UNDER	NA	1	0	1	NA	NA	NA	-3.11325	5.82511e-29	UNDER	NA	NA	NA	NA	NA	NA
ENSG00000102383	ZDHHC15	ortholog_one2one	0.0402	97.9228	ENSMUSG00000033906	Zdhhc15	UNDER	NA	UNDER	1	0	1	NA	NA	NA	NA	NA	NA	NA	NA	NA	-3.98957	1.0576e-37	UNDER
ENSG00000104903	LYL1	ortholog_one2one	0.15608	78.4173	ENSMUSG00000034041	Lyl1	UNDER	UNDER	NA	1	0	1	NA	NA	NA	NA	NA	NA	-2.90781	6.33712e-12	UNDER	NA	NA	NA
ENSG00000186998	EMID1	ortholog_one2one	0.35021	80.9524	ENSMUSG00000034164	Emid1	UNDER	UNDER	NA	1	0	1	NA	NA	NA	NA	NA	NA	-2.61139	4.15989e-28	UNDER	NA	NA	NA
ENSG00000134013	LOXL2	ortholog_one2one	0.0734	86.5459	ENSMUSG00000034205	Loxl2	UNDER	UNDER	NA	2	0	2	NA	NA	NA	-3.47722	3.69982e-15	UNDER	-4.65147	3.99986e-22	UNDER	NA	NA	NA
ENSG00000197943	PLCG2	ortholog_one2one	0.02942	94.1502	ENSMUSG00000034330	Plcg2	UNDER	NA	UNDER	1	0	1	NA	NA	NA	NA	NA	NA	NA	NA	NA	-2.21915	1.61651e-51	UNDER
ENSG00000132329	RAMP1	ortholog_one2one	NA	70.9459	ENSMUSG00000034353	Ramp1	UNDER	NA	UNDER	1	0	1	NA	NA	NA	NA	NA	NA	NA	NA	NA	-2.94267	2.77881e-25	UNDER
NA	NA	NA	NA	NA	ENSMUSG00000034359	Skint2	UNDER	UNDER	NA	1	0	1	-3.29794	1.92384e-14	UNDER	NA	NA	NA	NA	NA	NA	NA	NA	NA
ENSG00000204428	LY6G5C	ortholog_one2one	0.27396	67.7852	ENSMUSG00000034482	Ly6g5c	UNDER	UNDER	NA	1	0	1	NA	NA	NA	NA	NA	NA	-2.01935	8.03623e-19	UNDER	NA	NA	NA
ENSG00000186918	ZNF395	ortholog_one2one	0.1533	83.8323	ENSMUSG00000034522	Zfp395	UNDER	UNDER	NA	1	0	1	NA	NA	NA	-2.37396	2.60621e-13	UNDER	NA	NA	NA	NA	NA	NA
ENSG00000165259	HDX	ortholog_one2one	0.139	91.1079	ENSMUSG00000034551	Hdx	UNDER	NA	UNDER	1	0	1	NA	NA	NA	NA	NA	NA	NA	NA	NA	-4.63762	7.00452e-25	UNDER
ENSG00000141837	CACNA1A	ortholog_one2one	0.0519	92.3696	ENSMUSG00000034656	Cacna1a	UNDER	UNDER	NA	1	0	1	NA	NA	NA	-2.36377	2.25118e-60	UNDER	NA	NA	NA	NA	NA	NA
ENSG00000150722	PPP1R1C	ortholog_one2one	0.19771	85.1852	ENSMUSG00000034683	Ppp1r1c	UNDER	NA	UNDER	1	0	1	NA	NA	NA	NA	NA	NA	NA	NA	NA	-2.70604	2.22041e-34	UNDER
ENSG00000163072	NOSTRIN	ortholog_one2one	0.19888	82.6087	ENSMUSG00000034738	Nostrin	UNDER	NA	UNDER	1	0	1	NA	NA	NA	NA	NA	NA	NA	NA	NA	-2.14481	2.94982e-45	UNDER
ENSG00000065717	TLE2	ortholog_one2one	NA	92.027	ENSMUSG00000034771	Tle2	UNDER	UNDER	NA	1	0	1	NA	NA	NA	-2.45085	1.55413e-10	UNDER	NA	NA	NA	NA	NA	NA
ENSG00000213741	RPS29	ortholog_one2many	NA	98.1818	ENSMUSG00000034892	Rps29	UNDER	UNDER	NA	1	0	1	NA	NA	NA	NA	NA	NA	-2.22707	5.06927e-23	UNDER	NA	NA	NA
ENSG00000272781	MDGA2	ortholog_many2many	0.01437	98.6301	ENSMUSG00000034912	Mdga2	UNDER	NA	UNDER	1	0	1	NA	NA	NA	NA	NA	NA	NA	NA	NA	-2.16082	2.89345e-51	UNDER
ENSG00000105289	TJP3	ortholog_one2one	NA	82.6087	ENSMUSG00000034917	Tjp3	UNDER	UNDER	NA	2	0	2	NA	NA	NA	-2.42076	6.75683e-70	UNDER	-2.0852	1.44566e-39	UNDER	NA	NA	NA
ENSG00000179528	LBX2	ortholog_one2one	NA	62.5668	ENSMUSG00000034968	Lbx2	UNDER	UNDER	NA	1	0	1	NA	NA	NA	NA	NA	NA	-2.59634	1.92241e-18	UNDER	NA	NA	NA
ENSG00000161570	CCL5	ortholog_one2one	0.20484	80.2198	ENSMUSG00000035042	Ccl5	UNDER	UNDER	NA	2	0	2	-2.05617	8.5175e-20	UNDER	-2.02603	2.94706e-36	UNDER	NA	NA	NA	NA	NA	NA
ENSG00000129521	EGLN3	ortholog_one2one	0.04085	96.6527	ENSMUSG00000035105	Egln3	UNDER	NA	UNDER	1	0	1	NA	NA	NA	NA	NA	NA	NA	NA	NA	-3.03756	4.11455e-84	UNDER
ENSG00000188467	SLC24A5	ortholog_one2one	0.14791	84.8	ENSMUSG00000035183	Slc24a5	UNDER	NA	UNDER	1	0	1	NA	NA	NA	NA	NA	NA	NA	NA	NA	-4.27869	1.06973e-253	UNDER
ENSG00000150510	FAM124A	ortholog_one2one	0.23666	73.4579	ENSMUSG00000035184	Fam124a	UNDER	NA	UNDER	1	0	1	NA	NA	NA	NA	NA	NA	NA	NA	NA	-3.16852	3.02728e-15	UNDER
ENSG00000146242	TPBG	ortholog_one2one	0.12917	83.2134	ENSMUSG00000035274	Tpbg	UNDER	NA	UNDER	1	0	1	NA	NA	NA	NA	NA	NA	NA	NA	NA	-4.19083	7.50322e-20	UNDER
ENSG00000189186	DCAF8L2	ortholog_one2many	0.4761	55.9486	ENSMUSG00000035395	Pet2	UNDER	UNDER	NA	2	0	2	-5.752	6.03456e-50	UNDER	-5.47027	5.1686e-34	UNDER	NA	NA	NA	NA	NA	NA
ENSG00000132854	KANK4	ortholog_one2one	0.25655	74.9495	ENSMUSG00000035407	Kank4	UNDER	NA	UNDER	1	0	1	NA	NA	NA	NA	NA	NA	NA	NA	NA	-3.15051	4.44504e-15	UNDER
ENSG00000152784	PRDM8	ortholog_one2one	0.08516	88.4444	ENSMUSG00000035456	Prdm8	UNDER	NA	UNDER	1	0	1	NA	NA	NA	NA	NA	NA	NA	NA	NA	-2.84873	7.33247e-42	UNDER
ENSG00000137106	GRHPR	ortholog_one2one	0.15087	85.6707	ENSMUSG00000035637	Grhpr	UNDER	UNDER	NA	1	0	1	NA	NA	NA	NA	NA	NA	-2.14745	1.4422e-30	UNDER	NA	NA	NA
ENSG00000151365	THRSP	ortholog_one2one	0.13111	82.1918	ENSMUSG00000035686	Thrsp	UNDER	UNDER	NA	1	0	1	NA	NA	NA	NA	NA	NA	-2.69453	6.33891e-15	UNDER	NA	NA	NA
ENSG00000177425	PAWR	ortholog_one2one	0.2046	79.5181	ENSMUSG00000035873	Pawr	UNDER	NA	UNDER	1	0	1	NA	NA	NA	NA	NA	NA	NA	NA	NA	-3.06064	6.23569e-94	UNDER
ENSG00000146038	DCDC2	ortholog_one2one	0.13803	83.1579	ENSMUSG00000035910	Dcdc2a	UNDER	UNDER	NA	2	0	2	NA	NA	NA	-3.7202	8.0099e-52	UNDER	-4.7734	2.66761e-167	UNDER	NA	NA	NA
ENSG00000103855	CD276	ortholog_one2one	0.10121	88.2911	ENSMUSG00000035914	Cd276	UNDER	NA	UNDER	1	0	1	NA	NA	NA	NA	NA	NA	NA	NA	NA	-2.14021	5.26436e-57	UNDER
ENSG00000184731	FAM110C	ortholog_one2one	NA	62.116	ENSMUSG00000036136	Fam110c	UNDER	NA	UNDER	1	0	1	NA	NA	NA	NA	NA	NA	NA	NA	NA	-6.04544	4.03647e-105	UNDER
ENSG00000130147	SH3BP4	ortholog_one2one	0.04428	91.5713	ENSMUSG00000036206	Sh3bp4	UNDER	NA	UNDER	1	0	1	NA	NA	NA	NA	NA	NA	NA	NA	NA	-2.6088	3.63623e-87	UNDER
ENSG00000139971	C14orf37	ortholog_one2one	0.54904	56.9705	ENSMUSG00000036242	3632451O06Rik	UNDER	NA	UNDER	1	0	1	NA	NA	NA	NA	NA	NA	NA	NA	NA	-2.80588	2.2862e-22	UNDER
ENSG00000151229	SLC2A13	ortholog_one2one	0.11998	88.0691	ENSMUSG00000036298	Slc2a13	UNDER	UNDER	NA	2	0	2	-2.62591	1.76152e-26	UNDER	-2.80222	1.12885e-19	UNDER	NA	NA	NA	NA	NA	NA
ENSG00000180318	ALX1	ortholog_one2one	0.02808	97.2393	ENSMUSG00000036602	Alx1	UNDER	NA	UNDER	1	0	1	NA	NA	NA	NA	NA	NA	NA	NA	NA	-7.63903	2.71857e-197	UNDER
ENSG00000197191	C9orf169	ortholog_one2one	NA	77.4648	ENSMUSG00000036731	2310002J15Rik	UNDER	UNDER	NA	2	0	2	-3.98368	2.383e-23	UNDER	-3.34749	2.30496e-13	UNDER	NA	NA	NA	NA	NA	NA
ENSG00000163083	INHBB	ortholog_one2one	0.01233	97.2973	ENSMUSG00000037035	Inhbb	UNDER	NA	UNDER	1	0	1	NA	NA	NA	NA	NA	NA	NA	NA	NA	-4.59773	9.06031e-27	UNDER
ENSG00000165102	HGSNAT	ortholog_one2one	0.19665	81.44	ENSMUSG00000037260	Hgsnat	UNDER	UNDER	NA	1	0	1	NA	NA	NA	-2.06212	1.45556e-148	UNDER	NA	NA	NA	NA	NA	NA
ENSG00000065923	SLC9A7	ortholog_one2one	0.0545	95.5494	ENSMUSG00000037341	Slc9a7	UNDER	NA	UNDER	1	0	1	NA	NA	NA	NA	NA	NA	NA	NA	NA	-2.97893	2.20812e-16	UNDER
ENSG00000112299	VNN1	ortholog_one2one	0.23685	75.2941	ENSMUSG00000037440	Vnn1	UNDER	NA	UNDER	1	0	1	NA	NA	NA	NA	NA	NA	NA	NA	NA	-4.68426	3.65043e-26	UNDER
ENSG00000161243	FBXO27	ortholog_one2one	0.17565	79.2857	ENSMUSG00000037463	Fbxo27	UNDER	NA	UNDER	1	0	1	NA	NA	NA	NA	NA	NA	NA	NA	NA	-3.65597	3.39593e-14	UNDER
ENSG00000131979	GCH1	ortholog_one2one	0.12063	88.7967	ENSMUSG00000037580	Gch1	UNDER	UNDER	NA	1	0	1	NA	NA	NA	-2.07206	7.3463e-23	UNDER	NA	NA	NA	NA	NA	NA
ENSG00000173890	GPR160	ortholog_one2one	0.28136	66.369	ENSMUSG00000037661	Gpr160	UNDER	UNDER	NA	1	0	1	NA	NA	NA	NA	NA	NA	-2.43343	1.87846e-16	UNDER	NA	NA	NA
ENSG00000124406	ATP8A1	ortholog_one2one	0.01647	98.11	ENSMUSG00000037685	Atp8a1	UNDER	NA	UNDER	1	0	1	NA	NA	NA	NA	NA	NA	NA	NA	NA	-4.4006	3.26108e-30	UNDER
ENSG00000198959	TGM2	ortholog_one2one	NA	84.2566	ENSMUSG00000037820	Tgm2	UNDER	NA	UNDER	1	0	1	NA	NA	NA	NA	NA	NA	NA	NA	NA	-2.47208	2.92751e-12	UNDER
ENSG00000137628	DDX60	ortholog_one2one	0.27541	74.9561	ENSMUSG00000037921	Ddx60	UNDER	UNDER	NA	1	0	1	-2.32356	6.65642e-09	UNDER	NA	NA	NA	NA	NA	NA	NA	NA	NA
ENSG00000172985	SH3RF3	ortholog_one2one	0.1174	83.6197	ENSMUSG00000037990	Sh3rf3	UNDER	NA	UNDER	1	0	1	NA	NA	NA	NA	NA	NA	NA	NA	NA	-2.08653	2.2766e-14	UNDER
ENSG00000137393	RNF144B	ortholog_one2one	0.10076	88.7043	ENSMUSG00000038068	Rnf144b	UNDER	UNDER	NA	1	0	1	-2.27855	1.21726e-09	UNDER	NA	NA	NA	NA	NA	NA	NA	NA	NA
ENSG00000044459	CNTLN	ortholog_one2one	0.25415	77.7061	ENSMUSG00000038070	Cntln	UNDER	NA	UNDER	1	0	1	NA	NA	NA	NA	NA	NA	NA	NA	NA	-7.61809	2.1574e-166	UNDER
ENSG00000005073	HOXA11	ortholog_one2one	0.04849	97.7492	ENSMUSG00000038210	Hoxa11	UNDER	UNDER	NA	1	0	1	NA	NA	NA	-2.15533	3.0087e-38	UNDER	NA	NA	NA	NA	NA	NA
ENSG00000158769	F11R	ortholog_one2one	0.35264	67.7852	ENSMUSG00000038235	F11r	UNDER	UNDER	NA	2	0	2	-2.22437	5.24831e-57	UNDER	-2.96461	7.14687e-89	UNDER	NA	NA	NA	NA	NA	NA
ENSG00000110328	GALNT18	ortholog_one2one	0.01204	98.5173	ENSMUSG00000038296	Galnt18	UNDER	NA	UNDER	1	0	1	NA	NA	NA	NA	NA	NA	NA	NA	NA	-2.82392	3.23169e-48	UNDER
ENSG00000115896	PLCL1	ortholog_one2one	0.04877	94.4292	ENSMUSG00000038349	Plcl1	UNDER	NA	UNDER	1	0	1	NA	NA	NA	NA	NA	NA	NA	NA	NA	-3.42363	4.10713e-37	UNDER
ENSG00000248485	PCP4L1	ortholog_one2one	0.17255	86.5672	ENSMUSG00000038370	Pcp4l1	UNDER	UNDER	NA	2	0	2	-4.14464	6.13314e-26	UNDER	-4.15831	6.88541e-18	UNDER	NA	NA	NA	NA	NA	NA
ENSG00000162745	OLFML2B	ortholog_one2one	0.15624	84.5946	ENSMUSG00000038463	Olfml2b	UNDER	UNDER	NA	1	0	1	NA	NA	NA	NA	NA	NA	-2.14541	7.83368e-15	UNDER	NA	NA	NA
ENSG00000159164	SV2A	ortholog_one2one	0.01116	98.9218	ENSMUSG00000038486	Sv2a	UNDER	UNDER	NA	1	0	1	NA	NA	NA	NA	NA	NA	-2.14573	1.29951e-59	UNDER	NA	NA	NA
ENSG00000139835	GRTP1	ortholog_one2one	NA	84.5238	ENSMUSG00000038515	Grtp1	UNDER	UNDER	NA	1	0	1	NA	NA	NA	NA	NA	NA	-2.37456	8.1596e-23	UNDER	NA	NA	NA
ENSG00000149609	C20orf144	ortholog_one2one	0.45327	55.6291	ENSMUSG00000038523	1700003F12Rik	UNDER	UNDER	NA	2	0	2	NA	NA	NA	-2.79731	4.94528e-35	UNDER	-3.51972	1.21304e-48	UNDER	NA	NA	NA
ENSG00000131016	AKAP12	ortholog_one2one	NA	59.7701	ENSMUSG00000038587	Akap12	UNDER	UNDER	NA	1	0	1	NA	NA	NA	NA	NA	NA	-2.01668	1.98705e-22	UNDER	NA	NA	NA
ENSG00000172197	MBOAT1	ortholog_one2one	0.17535	83.5366	ENSMUSG00000038732	Mboat1	UNDER	NA	UNDER	1	0	1	NA	NA	NA	NA	NA	NA	NA	NA	NA	-2.38902	3.35716e-52	UNDER
ENSG00000143434	SEMA6C	ortholog_one2one	0.13083	88.7324	ENSMUSG00000038777	Sema6c	UNDER	UNDER	NA	1	0	1	NA	NA	NA	NA	NA	NA	-2.19923	1.28601e-09	UNDER	NA	NA	NA
ENSG00000214338	SOGA3	ortholog_one2many	0.09778	91.3136	ENSMUSG00000038916	Soga3	UNDER	UNDER	NA	2	0	2	NA	NA	NA	-2.76557	1.59074e-37	UNDER	-3.05779	2.02326e-76	UNDER	NA	NA	NA
ENSG00000148429	USP6NL	ortholog_one2one	0.16099	81.7527	ENSMUSG00000039046	Usp6nl	UNDER	UNDER	NA	1	0	1	-2.18375	5.11056e-34	UNDER	NA	NA	NA	NA	NA	NA	NA	NA	NA
ENSG00000162614	NEXN	ortholog_one2one	0.0733	88.6139	ENSMUSG00000039103	Nexn	UNDER	NA	UNDER	1	0	1	NA	NA	NA	NA	NA	NA	NA	NA	NA	-3.9882	8.92803e-97	UNDER
ENSG00000150687	PRSS23	ortholog_one2one	0.07294	90.8377	ENSMUSG00000039405	Prss23	UNDER	NA	UNDER	1	0	1	NA	NA	NA	NA	NA	NA	NA	NA	NA	-2.08497	3.57041e-09	UNDER
ENSG00000169738	DCXR	ortholog_one2one	0.1092	84.4262	ENSMUSG00000039450	Dcxr	UNDER	UNDER	NA	1	0	1	NA	NA	NA	NA	NA	NA	-2.2824	1.45936e-24	UNDER	NA	NA	NA
ENSG00000123500	COL10A1	ortholog_one2one	0.1833	87.3529	ENSMUSG00000039462	Col10a1	UNDER	UNDER	UNDER	2	0	2	NA	NA	NA	-2.48392	4.97693e-42	UNDER	NA	NA	NA	-2.265	3.77389e-70	UNDER
ENSG00000198003	CCDC151	ortholog_one2one	NA	66.8367	ENSMUSG00000039632	Ccdc151	UNDER	UNDER	NA	1	0	1	NA	NA	NA	NA	NA	NA	-2.10306	7.85946e-15	UNDER	NA	NA	NA
ENSG00000167123	CERCAM	ortholog_one2one	0.11	83.9255	ENSMUSG00000039787	Cercam	UNDER	UNDER	NA	2	0	2	NA	NA	NA	-2.81437	5.35905e-20	UNDER	-3.50347	1.63502e-27	UNDER	NA	NA	NA
ENSG00000139540	SLC39A5	ortholog_one2one	0.31254	84.486	ENSMUSG00000039878	Slc39a5	UNDER	UNDER	NA	1	0	1	NA	NA	NA	NA	NA	NA	-2.20963	1.58888e-13	UNDER	NA	NA	NA
ENSG00000128606	LRRC17	ortholog_one2one	0.08899	87.7551	ENSMUSG00000039883	Lrrc17	UNDER	UNDER	NA	1	0	1	NA	NA	NA	NA	NA	NA	-3.20739	1.00109e-30	UNDER	NA	NA	NA
ENSG00000166979	EVA1C	ortholog_one2one	0.14224	86.3636	ENSMUSG00000039903	Eva1c	UNDER	NA	UNDER	1	0	1	NA	NA	NA	NA	NA	NA	NA	NA	NA	-2.30774	7.46375e-24	UNDER
ENSG00000170775	GPR37	ortholog_one2one	0.1155	83.3055	ENSMUSG00000039904	Gpr37	UNDER	UNDER	NA	1	0	1	-2.03447	3.95411e-31	UNDER	NA	NA	NA	NA	NA	NA	NA	NA	NA
ENSG00000163564	PYHIN1	ortholog_many2many	NA	37.469	ENSMUSG00000039997	Ifi203	UNDER	UNDER	NA	1	0	1	-2.46133	2.3735e-09	UNDER	NA	NA	NA	NA	NA	NA	NA	NA	NA
ENSG00000173432	SAA1	ortholog_many2many	0.40258	70.4918	ENSMUSG00000040026	Saa3	UNDER	UNDER	NA	1	0	1	NA	NA	NA	NA	NA	NA	-2.37071	5.84175e-08	UNDER	NA	NA	NA
ENSG00000166073	GPR176	ortholog_one2one	0.10051	89.2996	ENSMUSG00000040133	Gpr176	UNDER	NA	UNDER	1	0	1	NA	NA	NA	NA	NA	NA	NA	NA	NA	-2.10839	2.68726e-39	UNDER
ENSG00000137801	THBS1	ortholog_one2one	0.04183	94.7009	ENSMUSG00000040152	Thbs1	UNDER	NA	UNDER	1	0	1	NA	NA	NA	NA	NA	NA	NA	NA	NA	-2.29925	4.48279e-30	UNDER
ENSG00000124134	KCNS1	ortholog_one2one	0.06703	90.2834	ENSMUSG00000040164	Kcns1	UNDER	UNDER	NA	1	0	1	NA	NA	NA	NA	NA	NA	-2.84172	1.13897e-20	UNDER	NA	NA	NA
ENSG00000182379	NXPH4	ortholog_one2one	0.08957	90.4605	ENSMUSG00000040258	Nxph4	UNDER	UNDER	NA	1	0	1	NA	NA	NA	-2.07038	1.00008e-14	UNDER	NA	NA	NA	NA	NA	NA
ENSG00000185633	NDUFA4L2	ortholog_one2one	0.03953	94.2529	ENSMUSG00000040280	Ndufa4l2	UNDER	UNDER	NA	1	0	1	NA	NA	NA	-2.22157	7.28007e-16	UNDER	NA	NA	NA	NA	NA	NA
ENSG00000271605	MILR1	ortholog_one2one	NA	28.5714	ENSMUSG00000040528	Milr1	UNDER	UNDER	NA	1	0	1	NA	NA	NA	NA	NA	NA	-2.14815	5.51306e-08	UNDER	NA	NA	NA
ENSG00000008277	ADAM22	ortholog_one2one	0.10275	91.7051	ENSMUSG00000040537	Adam22	UNDER	UNDER	NA	2	0	2	-3.19392	2.10295e-56	UNDER	-2.31751	6.91317e-31	UNDER	NA	NA	NA	NA	NA	NA
ENSG00000134184	GSTM1	ortholog_many2many	0.1575	83.945	ENSMUSG00000040562	Gstm2	UNDER	NA	UNDER	1	0	1	NA	NA	NA	NA	NA	NA	NA	NA	NA	-2.35169	2.98378e-38	UNDER
ENSG00000104413	ESRP1	ortholog_one2one	0.03899	97.21	ENSMUSG00000040728	Esrp1	UNDER	UNDER	NA	1	0	1	-2.28203	1.55888e-11	UNDER	NA	NA	NA	NA	NA	NA	NA	NA	NA
ENSG00000169515	CCDC8	ortholog_one2one	0.44307	64.4195	ENSMUSG00000041117	Ccdc8	UNDER	UNDER	NA	1	0	1	NA	NA	NA	NA	NA	NA	-2.046	4.19706e-06	UNDER	NA	NA	NA
ENSG00000160191	PDE9A	ortholog_one2one	0.04276	92.4812	ENSMUSG00000041119	Pde9a	UNDER	UNDER	NA	1	0	1	NA	NA	NA	-2.22895	1.47677e-19	UNDER	NA	NA	NA	NA	NA	NA
ENSG00000173269	MMRN2	ortholog_one2one	NA	67.3843	ENSMUSG00000041445	Mmrn2	UNDER	UNDER	NA	1	0	1	NA	NA	NA	-2.1267	3.46351e-06	UNDER	NA	NA	NA	NA	NA	NA
ENSG00000188783	PRELP	ortholog_one2one	0.06602	90.9814	ENSMUSG00000041577	Prelp	UNDER	UNDER	NA	1	0	1	NA	NA	NA	-2.19654	1.30317e-14	UNDER	NA	NA	NA	NA	NA	NA
ENSG00000125122	LRRC29	ortholog_one2one	0.18359	82.6087	ENSMUSG00000041679	Lrrc29	UNDER	UNDER	NA	2	0	2	NA	NA	NA	-2.58905	7.25848e-32	UNDER	-2.7133	6.19424e-27	UNDER	NA	NA	NA
ENSG00000182508	LHFPL1	ortholog_one2one	0.07641	94.5455	ENSMUSG00000041700	Lhfpl1	UNDER	UNDER	NA	2	0	2	NA	NA	NA	-3.08434	4.49034e-16	UNDER	-2.79014	1.52457e-11	UNDER	NA	NA	NA
ENSG00000161179	YDJC	ortholog_one2one	NA	89.3548	ENSMUSG00000041774	Ydjc	UNDER	UNDER	NA	2	0	2	NA	NA	NA	-2.4252	5.37738e-29	UNDER	-2.73516	9.09942e-44	UNDER	NA	NA	NA
ENSG00000182134	TDRKH	ortholog_one2one	0.17718	90.2878	ENSMUSG00000041912	Tdrkh	UNDER	NA	UNDER	1	0	1	NA	NA	NA	NA	NA	NA	NA	NA	NA	-2.49789	5.78271e-23	UNDER
ENSG00000166111	SVOP	ortholog_one2one	0.03375	95.8592	ENSMUSG00000042078	Svop	UNDER	UNDER	NA	1	0	1	NA	NA	NA	NA	NA	NA	-3.00157	3.26582e-10	UNDER	NA	NA	NA
ENSG00000186994	KANK3	ortholog_one2one	NA	77.7637	ENSMUSG00000042099	Kank3	UNDER	UNDER	NA	1	0	1	NA	NA	NA	-2.096	1.37547e-21	UNDER	NA	NA	NA	NA	NA	NA
ENSG00000213160	KLHL23	ortholog_one2one	0.02645	97.1326	ENSMUSG00000042155	Klhl23	UNDER	NA	UNDER	1	0	1	NA	NA	NA	NA	NA	NA	NA	NA	NA	-2.28286	2.27619e-17	UNDER
ENSG00000254087	LYN	ortholog_one2one	0.02959	96.0938	ENSMUSG00000042228	Lyn	UNDER	NA	UNDER	1	0	1	NA	NA	NA	NA	NA	NA	NA	NA	NA	-2.38778	6.41978e-93	UNDER
ENSG00000147231	CXorf57	ortholog_one2one	0.23271	79.1027	ENSMUSG00000042498	D330045A20Rik	UNDER	NA	UNDER	1	0	1	NA	NA	NA	NA	NA	NA	NA	NA	NA	-2.53911	1.22808e-07	UNDER
ENSG00000184185	KCNJ12	ortholog_one2one	NA	97.4239	ENSMUSG00000042529	Kcnj12	UNDER	UNDER	NA	2	0	2	-2.51164	9.72566e-10	UNDER	-3.72151	3.39358e-14	UNDER	NA	NA	NA	NA	NA	NA
ENSG00000133067	LGR6	ortholog_one2one	0.08411	90.1758	ENSMUSG00000042793	Lgr6	UNDER	UNDER	NA	1	0	1	NA	NA	NA	NA	NA	NA	-2.94067	4.16459e-16	UNDER	NA	NA	NA
ENSG00000158292	GPR153	ortholog_one2one	NA	86.4238	ENSMUSG00000042804	Gpr153	UNDER	UNDER	NA	1	0	1	NA	NA	NA	NA	NA	NA	-2.83205	4.36654e-26	UNDER	NA	NA	NA
ENSG00000122025	FLT3	ortholog_one2one	0.1235	86.002	ENSMUSG00000042817	Flt3	UNDER	UNDER	NA	1	0	1	NA	NA	NA	NA	NA	NA	-2.75883	1.40699e-31	UNDER	NA	NA	NA
ENSG00000156959	LHFPL4	ortholog_one2one	0.01536	98.3806	ENSMUSG00000042873	Lhfpl4	UNDER	UNDER	NA	2	0	2	NA	NA	NA	-7.35963	1.12381e-72	UNDER	-7.33467	1.2763e-53	UNDER	NA	NA	NA
ENSG00000173093	CCDC63	ortholog_one2one	NA	71.6578	ENSMUSG00000043036	Ccdc63	UNDER	UNDER	NA	1	0	1	NA	NA	NA	NA	NA	NA	-2.05353	5.42155e-10	UNDER	NA	NA	NA
ENSG00000168386	FILIP1L	ortholog_one2one	0.16406	88.6323	ENSMUSG00000043336	Filip1l	UNDER	UNDER	NA	2	0	2	NA	NA	NA	-6.05149	1.39159e-92	UNDER	-4.99737	3.83394e-70	UNDER	NA	NA	NA
ENSG00000179294	C17orf96	ortholog_one2one	0.31374	74.2466	ENSMUSG00000043439	E130012A19Rik	UNDER	UNDER	NA	1	0	1	NA	NA	NA	NA	NA	NA	-2.0109	8.87352e-38	UNDER	NA	NA	NA
NA	NA	NA	NA	NA	ENSMUSG00000043496	Tril	UNDER	NA	UNDER	1	0	1	NA	NA	NA	NA	NA	NA	NA	NA	NA	-4.50414	7.10578e-67	UNDER
ENSG00000204930	FAM221B	ortholog_one2one	0.61489	56.2814	ENSMUSG00000043633	Fam221b	UNDER	UNDER	NA	2	0	2	NA	NA	NA	-2.03823	6.48184e-14	UNDER	-2.19673	5.18915e-25	UNDER	NA	NA	NA
ENSG00000188051	TMEM221	ortholog_one2many	0.18966	75.2174	ENSMUSG00000043664	Tmem221	UNDER	UNDER	NA	1	0	1	NA	NA	NA	NA	NA	NA	-2.56783	3.47588e-22	UNDER	NA	NA	NA
ENSG00000176490	DIRAS1	ortholog_one2one	NA	93.9394	ENSMUSG00000043670	Diras1	UNDER	UNDER	NA	2	0	2	-3.00263	3.9793e-75	UNDER	-3.43073	4.19514e-82	UNDER	NA	NA	NA	NA	NA	NA
ENSG00000183979	NPB	ortholog_one2one	NA	59.6491	ENSMUSG00000044034	Npb	UNDER	UNDER	NA	1	0	1	NA	NA	NA	NA	NA	NA	-2.11564	1.87905e-08	UNDER	NA	NA	NA
ENSG00000248905	FMN1	ortholog_one2one	0.36435	62.7178	ENSMUSG00000044042	Fmn1	UNDER	NA	UNDER	1	0	1	NA	NA	NA	NA	NA	NA	NA	NA	NA	-2.5313	6.1421e-59	UNDER
ENSG00000187566	NHLRC1	ortholog_one2one	0.14024	81.7259	ENSMUSG00000044231	Nhlrc1	UNDER	UNDER	UNDER	3	0	3	NA	NA	NA	-4.36768	1.03578e-29	UNDER	-2.78929	2.72663e-09	UNDER	-3.79518	1.02173e-71	UNDER
ENSG00000181061	HIGD1A	ortholog_one2many	0.09539	84.9462	ENSMUSG00000044330	Gm9790	UNDER	UNDER	NA	1	0	1	NA	NA	NA	NA	NA	NA	-2.64956	2.3352e-72	UNDER	NA	NA	NA
ENSG00000180730	SHISA2	ortholog_one2one	0.04084	92.5424	ENSMUSG00000044461	Shisa2	UNDER	UNDER	NA	1	0	1	-2.10033	2.09558e-28	UNDER	NA	NA	NA	NA	NA	NA	NA	NA	NA
ENSG00000213171	LINGO4	ortholog_one2one	0.07276	94.2664	ENSMUSG00000044505	Lingo4	UNDER	UNDER	NA	1	0	1	NA	NA	NA	NA	NA	NA	-2.14374	2.05733e-06	UNDER	NA	NA	NA
ENSG00000212864	RNF208	ortholog_one2one	0.04364	95.0192	ENSMUSG00000044628	Rnf208	UNDER	UNDER	NA	2	0	2	NA	NA	NA	-3.75883	1.75756e-26	UNDER	-3.10696	2.77168e-17	UNDER	NA	NA	NA
ENSG00000119865	CNRIP1	ortholog_one2one	0.03469	96.3415	ENSMUSG00000044629	Cnrip1	UNDER	NA	UNDER	1	0	1	NA	NA	NA	NA	NA	NA	NA	NA	NA	-4.886	6.64787e-69	UNDER
ENSG00000175920	DOK7	ortholog_one2one	0.088	83.691	ENSMUSG00000044716	Dok7	UNDER	NA	UNDER	1	0	1	NA	NA	NA	NA	NA	NA	NA	NA	NA	-2.38499	3.45544e-13	UNDER
ENSG00000154262	ABCA6	ortholog_one2one	0.35804	67.8439	ENSMUSG00000044749	Abca6	UNDER	UNDER	NA	2	0	2	-3.42875	4.46508e-19	UNDER	-4.49096	3.24959e-19	UNDER	NA	NA	NA	NA	NA	NA
ENSG00000137285	TUBB2B	ortholog_one2one	0	100	ENSMUSG00000045136	Tubb2b	UNDER	UNDER	NA	1	0	1	NA	NA	NA	-2.38627	3.07838e-76	UNDER	NA	NA	NA	NA	NA	NA
ENSG00000167874	TMEM88	ortholog_one2one	0.09855	88.6792	ENSMUSG00000045377	Tmem88	UNDER	UNDER	NA	2	0	2	NA	NA	NA	-2.47651	9.9342e-12	UNDER	-2	4.3712e-07	UNDER	NA	NA	NA
ENSG00000131094	C1QL1	ortholog_one2one	0.01391	98.4496	ENSMUSG00000045532	C1ql1	UNDER	UNDER	NA	2	0	2	NA	NA	NA	-3.94959	6.18406e-44	UNDER	-2.46498	5.11216e-24	UNDER	NA	NA	NA
ENSG00000182950	ODF3L1	ortholog_one2one	0.33436	71.4286	ENSMUSG00000045620	Odf3l1	UNDER	NA	UNDER	1	0	1	NA	NA	NA	NA	NA	NA	NA	NA	NA	-5.49482	1.15154e-202	UNDER
ENSG00000119227	PIGZ	ortholog_one2one	0.20777	79.2727	ENSMUSG00000045625	Pigz	UNDER	UNDER	NA	1	0	1	NA	NA	NA	NA	NA	NA	-2.00503	1.64829e-07	UNDER	NA	NA	NA
ENSG00000129422	MTUS1	ortholog_one2one	0.35017	65.7261	ENSMUSG00000045636	Mtus1	UNDER	UNDER	NA	2	0	2	-2.02053	2.04664e-19	UNDER	-2.31347	1.3145e-20	UNDER	NA	NA	NA	NA	NA	NA
ENSG00000149798	CDC42EP2	ortholog_one2one	0.09418	88.5714	ENSMUSG00000045664	Cdc42ep2	UNDER	UNDER	NA	1	0	1	NA	NA	NA	NA	NA	NA	-2.35907	2.46528e-10	UNDER	NA	NA	NA
ENSG00000176788	BASP1	ortholog_one2one	NA	73.8532	ENSMUSG00000045763	Basp1	UNDER	NA	UNDER	1	0	1	NA	NA	NA	NA	NA	NA	NA	NA	NA	-2.32689	1.2068e-46	UNDER
ENSG00000174576	NPAS4	ortholog_one2one	0.10573	93.125	ENSMUSG00000045903	Npas4	UNDER	NA	UNDER	1	0	1	NA	NA	NA	NA	NA	NA	NA	NA	NA	-3.06394	2.52612e-30	UNDER
ENSG00000186417	GLDN	ortholog_one2one	0.14447	86.8613	ENSMUSG00000046167	Gldn	UNDER	NA	UNDER	1	0	1	NA	NA	NA	NA	NA	NA	NA	NA	NA	-3.55539	3.82162e-13	UNDER
ENSG00000240694	PNMA2	ortholog_one2one	NA	78.2967	ENSMUSG00000046204	Pnma2	UNDER	UNDER	NA	1	0	1	NA	NA	NA	-2.08193	7.89256e-67	UNDER	NA	NA	NA	NA	NA	NA
ENSG00000183287	CCBE1	ortholog_one2one	0.1119	89.4089	ENSMUSG00000046318	Ccbe1	UNDER	NA	UNDER	1	0	1	NA	NA	NA	NA	NA	NA	NA	NA	NA	-3.24325	6.57774e-12	UNDER
ENSG00000168754	FAM178B	ortholog_one2one	0.21442	70.3065	ENSMUSG00000046337	Fam178b	UNDER	UNDER	NA	2	0	2	-2.47321	9.30109e-63	UNDER	-4.07414	2.46522e-142	UNDER	NA	NA	NA	NA	NA	NA
ENSG00000099337	KCNK6	ortholog_one2one	0.09393	84.984	ENSMUSG00000046410	Kcnk6	UNDER	UNDER	NA	2	0	2	-4.16119	3.69348e-99	UNDER	-3.69355	2.52579e-54	UNDER	NA	NA	NA	NA	NA	NA
ENSG00000161267	BDH1	ortholog_one2one	0.1279	85.7143	ENSMUSG00000046598	Bdh1	UNDER	UNDER	NA	1	0	1	NA	NA	NA	NA	NA	NA	-2.21652	1.24931e-53	UNDER	NA	NA	NA
ENSG00000137880	GCHFR	ortholog_one2one	0.08769	92.8571	ENSMUSG00000046814	Gchfr	UNDER	UNDER	NA	2	0	2	NA	NA	NA	-2.59592	7.16784e-32	UNDER	-2.15026	3.26919e-20	UNDER	NA	NA	NA
NA	NA	NA	NA	NA	ENSMUSG00000047061	Gm9817	UNDER	UNDER	NA	2	0	2	-2.85757	3.29701e-16	UNDER	-3.7127	2.56989e-16	UNDER	NA	NA	NA	NA	NA	NA
ENSG00000142700	DMRTA2	ortholog_one2one	0.02777	94.7269	ENSMUSG00000047143	Dmrta2	UNDER	NA	UNDER	1	0	1	NA	NA	NA	NA	NA	NA	NA	NA	NA	-5.63497	1.96006e-163	UNDER
NA	NA	NA	NA	NA	ENSMUSG00000047180	Neurl3	UNDER	UNDER	NA	1	0	1	NA	NA	NA	NA	NA	NA	-2.55915	9.26802e-11	UNDER	NA	NA	NA
ENSG00000187325	TAF9B	ortholog_one2one	0.20085	90.7631	ENSMUSG00000047242	Taf9b	UNDER	UNDER	UNDER	3	0	3	NA	NA	NA	-6.97561	0	UNDER	-6.17204	1.23275e-213	UNDER	-6.58748	1.68322e-161	UNDER
ENSG00000185130	HIST1H2BL	ortholog_many2many	NA	98.4127	ENSMUSG00000047246	Hist1h2be	UNDER	UNDER	NA	1	0	1	NA	NA	NA	-2.05152	1.76513e-22	UNDER	NA	NA	NA	NA	NA	NA
ENSG00000171462	DLK2	ortholog_one2one	0.08727	92.4084	ENSMUSG00000047428	Dlk2	UNDER	NA	UNDER	1	0	1	NA	NA	NA	NA	NA	NA	NA	NA	NA	-2.28133	5.0533e-14	UNDER
ENSG00000012504	NR1H4	ortholog_one2one	0.0517	92.7984	ENSMUSG00000047638	Nr1h4	UNDER	NA	UNDER	1	0	1	NA	NA	NA	NA	NA	NA	NA	NA	NA	-2.73229	4.25787e-26	UNDER
ENSG00000175229	GAL3ST3	ortholog_one2one	NA	94.6636	ENSMUSG00000047658	Gal3st3	UNDER	UNDER	NA	1	0	1	NA	NA	NA	NA	NA	NA	-2.16574	4.78552e-08	UNDER	NA	NA	NA
ENSG00000005302	MSL3	ortholog_one2many	NA	65.4054	ENSMUSG00000047669	Msl3l2	UNDER	NA	UNDER	1	0	1	NA	NA	NA	NA	NA	NA	NA	NA	NA	-3.89931	8.38601e-18	UNDER
ENSG00000168028	RPSA	ortholog_many2many	0.00776	98.9831	ENSMUSG00000047676	Rpsa-ps10	UNDER	UNDER	NA	1	0	1	NA	NA	NA	NA	NA	NA	-2.05087	1.40345e-24	UNDER	NA	NA	NA
ENSG00000153976	HS3ST3A1	ortholog_many2many	NA	87.1391	ENSMUSG00000047759	Hs3st3a1	UNDER	NA	UNDER	1	0	1	NA	NA	NA	NA	NA	NA	NA	NA	NA	-5.0828	1.17981e-93	UNDER
ENSG00000108448	TRIM16L	ortholog_one2many	0.14295	83.908	ENSMUSG00000047821	Trim16	UNDER	UNDER	NA	1	0	1	NA	NA	NA	-2.34071	1.03311e-25	UNDER	NA	NA	NA	NA	NA	NA
ENSG00000165023	DIRAS2	ortholog_one2one	NA	98.995	ENSMUSG00000047842	Diras2	UNDER	NA	UNDER	1	0	1	NA	NA	NA	NA	NA	NA	NA	NA	NA	-3.1032	4.23576e-19	UNDER
ENSG00000242950	ERVW-1	ortholog_many2many	NA	29.1667	ENSMUSG00000047977	Synb	UNDER	UNDER	NA	1	0	1	NA	NA	NA	NA	NA	NA	-2.25748	9.3111e-22	UNDER	NA	NA	NA
NA	NA	NA	NA	NA	ENSMUSG00000048040	Arxes2	UNDER	UNDER	NA	1	0	1	NA	NA	NA	NA	NA	NA	-3.06307	1.16079e-10	UNDER	NA	NA	NA
ENSG00000173253	DMRT2	ortholog_one2one	0.16358	83.779	ENSMUSG00000048138	Dmrt2	UNDER	NA	UNDER	1	0	1	NA	NA	NA	NA	NA	NA	NA	NA	NA	-4.12162	1.69799e-20	UNDER
ENSG00000185818	NAT8L	ortholog_one2one	0.05727	92.3077	ENSMUSG00000048142	Nat8l	UNDER	UNDER	NA	1	0	1	NA	NA	NA	NA	NA	NA	-3.48763	3.36472e-13	UNDER	NA	NA	NA
NA	NA	NA	NA	NA	ENSMUSG00000048355	Arxes1	UNDER	UNDER	NA	1	0	1	NA	NA	NA	NA	NA	NA	-2.93917	5.27093e-14	UNDER	NA	NA	NA
ENSG00000181104	F2R	ortholog_one2one	0.12952	79.0588	ENSMUSG00000048376	F2r	UNDER	NA	UNDER	1	0	1	NA	NA	NA	NA	NA	NA	NA	NA	NA	-6.42858	3.92064e-63	UNDER
ENSG00000164651	SP8	ortholog_one2one	NA	98.1481	ENSMUSG00000048562	Sp8	UNDER	NA	UNDER	1	0	1	NA	NA	NA	NA	NA	NA	NA	NA	NA	-4.24998	5.85224e-22	UNDER
ENSG00000178531	CTXN1	ortholog_one2one	NA	96.3415	ENSMUSG00000048644	Ctxn1	UNDER	UNDER	NA	1	0	1	NA	NA	NA	NA	NA	NA	-2.11382	6.53321e-27	UNDER	NA	NA	NA
NA	NA	NA	NA	NA	ENSMUSG00000048758	Rpl29	UNDER	UNDER	NA	1	0	1	NA	NA	NA	NA	NA	NA	-2.30589	9.40433e-33	UNDER	NA	NA	NA
ENSG00000188487	INSC	ortholog_one2one	0.04943	94.3609	ENSMUSG00000048782	Insc	UNDER	NA	UNDER	1	0	1	NA	NA	NA	NA	NA	NA	NA	NA	NA	-4.40189	5.98313e-77	UNDER
ENSG00000164488	DACT2	ortholog_one2one	NA	56.3438	ENSMUSG00000048826	Dact2	UNDER	NA	UNDER	1	0	1	NA	NA	NA	NA	NA	NA	NA	NA	NA	-4.43796	3.03639e-24	UNDER
ENSG00000189325	C6orf222	ortholog_one2one	0.5033	49.2823	ENSMUSG00000048905	4930539E08Rik	UNDER	UNDER	NA	2	0	2	NA	NA	NA	-4.04284	1.82132e-36	UNDER	-2.25386	4.18497e-09	UNDER	NA	NA	NA
ENSG00000183323	CCDC125	ortholog_one2one	0.2513	74.0443	ENSMUSG00000048924	Ccdc125	UNDER	UNDER	NA	2	0	2	NA	NA	NA	-2.84259	2.06307e-16	UNDER	-4.15387	2.39833e-44	UNDER	NA	NA	NA
ENSG00000136997	MYC	ortholog_one2one	NA	56.5217	ENSMUSG00000049086	Bmyc	UNDER	NA	UNDER	1	0	1	NA	NA	NA	NA	NA	NA	NA	NA	NA	-4.96453	5.41903e-39	UNDER
ENSG00000181039	ANKRD34A	ortholog_one2one	0.03781	96.9697	ENSMUSG00000049097	Ankrd34a	UNDER	UNDER	NA	2	0	2	NA	NA	NA	-2.58437	1.79631e-87	UNDER	-2.17289	5.75818e-30	UNDER	NA	NA	NA
ENSG00000171303	KCNK3	ortholog_one2one	0.04216	91.3706	ENSMUSG00000049265	Kcnk3	UNDER	NA	UNDER	1	0	1	NA	NA	NA	NA	NA	NA	NA	NA	NA	-4.35858	7.4369e-79	UNDER
ENSG00000250479	CHCHD10	ortholog_one2one	0.10686	86.9565	ENSMUSG00000049422	Chchd10	UNDER	UNDER	UNDER	2	0	2	NA	NA	NA	NA	NA	NA	-2.37742	8.09704e-27	UNDER	-5.56708	2.95971e-121	UNDER
ENSG00000188763	FZD9	ortholog_one2one	NA	95.2623	ENSMUSG00000049551	Fzd9	UNDER	UNDER	NA	1	0	1	NA	NA	NA	NA	NA	NA	-2.78699	2.85201e-52	UNDER	NA	NA	NA
ENSG00000126861	OMG	ortholog_one2one	0.26202	88.6364	ENSMUSG00000049612	Omg	UNDER	UNDER	NA	2	0	2	NA	NA	NA	-2.87956	7.12582e-15	UNDER	-3.25332	1.34387e-18	UNDER	NA	NA	NA
ENSG00000196440	ARMCX4	ortholog_one2one	0.76138	57.8337	ENSMUSG00000049804	Armcx4	UNDER	UNDER	NA	2	0	2	NA	NA	NA	-2.97789	5.38623e-38	UNDER	-2.16195	4.02523e-23	UNDER	NA	NA	NA
ENSG00000188042	ARL4C	ortholog_one2one	0	100	ENSMUSG00000049866	Arl4c	UNDER	NA	UNDER	1	0	1	NA	NA	NA	NA	NA	NA	NA	NA	NA	-3.04319	1.02847e-16	UNDER
ENSG00000128594	LRRC4	ortholog_one2one	0.03285	97.8528	ENSMUSG00000049939	Lrrc4	UNDER	UNDER	NA	2	0	2	NA	NA	NA	-2.27479	8.94609e-07	UNDER	-2.27162	1.07623e-09	UNDER	NA	NA	NA
ENSG00000149806	FAU	ortholog_one2many	0.0281	97.7444	ENSMUSG00000050299	Gm9843	UNDER	UNDER	NA	1	0	1	NA	NA	NA	NA	NA	NA	-2.61835	1.83917e-38	UNDER	NA	NA	NA
ENSG00000159753	RLTPR	ortholog_one2one	0.20978	83.8798	ENSMUSG00000050357	Rltpr	UNDER	UNDER	NA	1	0	1	NA	NA	NA	NA	NA	NA	-2.50923	3.62388e-51	UNDER	NA	NA	NA
ENSG00000087086	FTL	ortholog_one2many	0.14773	81.7143	ENSMUSG00000050708	Ftl1	UNDER	UNDER	NA	1	0	1	NA	NA	NA	NA	NA	NA	-2.22934	5.92944e-22	UNDER	NA	NA	NA
ENSG00000169020	ATP5I	ortholog_one2one	0.08319	86.9565	ENSMUSG00000050856	Atp5k	UNDER	UNDER	NA	1	0	1	NA	NA	NA	NA	NA	NA	-2.00805	9.74026e-17	UNDER	NA	NA	NA
ENSG00000186907	RTN4RL2	ortholog_one2one	0.02629	95	ENSMUSG00000050896	Rtn4rl2	UNDER	UNDER	NA	1	0	1	NA	NA	NA	NA	NA	NA	-2.50298	1.24802e-32	UNDER	NA	NA	NA
ENSG00000186352	ANKRD37	ortholog_one2one	0.26303	76.5823	ENSMUSG00000050914	Ankrd37	UNDER	UNDER	NA	2	0	2	NA	NA	NA	-2.32365	9.79234e-11	UNDER	-2.26384	1.61682e-09	UNDER	NA	NA	NA
NA	NA	NA	NA	NA	ENSMUSG00000051107	Gm15440	UNDER	UNDER	NA	1	0	1	NA	NA	NA	-2.06098	1.64248e-10	UNDER	NA	NA	NA	NA	NA	NA
ENSG00000168298	HIST1H1E	ortholog_one2one	0.03205	94.0639	ENSMUSG00000051627	Hist1h1e	UNDER	UNDER	NA	1	0	1	NA	NA	NA	NA	NA	NA	-2.51562	1.69948e-21	UNDER	NA	NA	NA
ENSG00000186265	BTLA	ortholog_one2one	0.4874	56.3177	ENSMUSG00000052013	Btla	UNDER	UNDER	NA	1	0	1	NA	NA	NA	NA	NA	NA	-2.06043	7.73027e-08	UNDER	NA	NA	NA
ENSG00000116117	PARD3B	ortholog_one2one	0.19313	83.7862	ENSMUSG00000052062	Pard3b	UNDER	NA	UNDER	1	0	1	NA	NA	NA	NA	NA	NA	NA	NA	NA	-4.18741	3.82479e-58	UNDER
ENSG00000169220	RGS14	ortholog_one2one	0.10212	88.4404	ENSMUSG00000052087	Rgs14	UNDER	UNDER	NA	1	0	1	NA	NA	NA	-2.0956	2.01949e-14	UNDER	NA	NA	NA	NA	NA	NA
ENSG00000168502	SOGA2	ortholog_one2one	0.13149	80.3548	ENSMUSG00000052105	Soga2	UNDER	UNDER	NA	1	0	1	-2.32834	8.26456e-27	UNDER	NA	NA	NA	NA	NA	NA	NA	NA	NA
ENSG00000166428	PLD4	ortholog_one2one	0.18599	73.4818	ENSMUSG00000052160	Pld4	UNDER	UNDER	NA	1	0	1	NA	NA	NA	NA	NA	NA	-2.58017	3.26358e-09	UNDER	NA	NA	NA
NA	NA	NA	NA	NA	ENSMUSG00000052688	5430435G22Rik	UNDER	UNDER	NA	1	0	1	NA	NA	NA	-2.16145	2.26914e-07	UNDER	NA	NA	NA	NA	NA	NA
ENSG00000068615	REEP1	ortholog_one2one	0.12691	93.5	ENSMUSG00000052852	Reep1	UNDER	NA	UNDER	1	0	1	NA	NA	NA	NA	NA	NA	NA	NA	NA	-2.79474	4.37203e-116	UNDER
ENSG00000123572	NRK	ortholog_one2one	0.39983	70.6861	ENSMUSG00000052854	Nrk	UNDER	NA	UNDER	1	0	1	NA	NA	NA	NA	NA	NA	NA	NA	NA	-3.18494	7.34038e-19	UNDER
ENSG00000146592	CREB5	ortholog_one2one	0.01896	98.3193	ENSMUSG00000053007	Creb5	UNDER	UNDER	NA	1	0	1	-2.14332	2.39876e-07	UNDER	NA	NA	NA	NA	NA	NA	NA	NA	NA
NA	NA	NA	NA	NA	ENSMUSG00000053219	Raet1c	UNDER	UNDER	NA	1	0	1	-2.98045	4.08275e-174	UNDER	NA	NA	NA	NA	NA	NA	NA	NA	NA
ENSG00000143512	HHIPL2	ortholog_one2one	0.22087	78.925	ENSMUSG00000053461	Hhipl2	UNDER	UNDER	NA	1	0	1	NA	NA	NA	NA	NA	NA	-2.99435	3.49317e-10	UNDER	NA	NA	NA
ENSG00000187902	SHISA7	ortholog_one2one	0.05489	91.4339	ENSMUSG00000053550	Shisa7	UNDER	UNDER	NA	1	0	1	NA	NA	NA	-2.34678	1.13732e-12	UNDER	NA	NA	NA	NA	NA	NA
ENSG00000170545	SMAGP	ortholog_one2one	0.24005	80.2083	ENSMUSG00000053559	Smagp	UNDER	UNDER	NA	1	0	1	NA	NA	NA	NA	NA	NA	-2.25387	5.01326e-08	UNDER	NA	NA	NA
ENSG00000139220	PPFIA2	ortholog_one2one	0.01087	98.8067	ENSMUSG00000053825	Ppfia2	UNDER	UNDER	NA	2	0	2	NA	NA	NA	-4.38448	6.12962e-34	UNDER	-3.45437	5.45288e-20	UNDER	NA	NA	NA
ENSG00000135097	MSI1	ortholog_one2one	0.00698	99.4475	ENSMUSG00000054256	Msi1	UNDER	UNDER	NA	2	0	2	NA	NA	NA	-2.64011	2.54233e-61	UNDER	-3.92491	1.26109e-167	UNDER	NA	NA	NA
ENSG00000104964	AES	ortholog_one2one	NA	96.4286	ENSMUSG00000054452	Aes	UNDER	UNDER	NA	1	0	1	NA	NA	NA	NA	NA	NA	-2.61049	1.28369e-44	UNDER	NA	NA	NA
ENSG00000147041	SYTL5	ortholog_one2one	0.1925	84.5539	ENSMUSG00000054453	Sytl5	UNDER	NA	UNDER	1	0	1	NA	NA	NA	NA	NA	NA	NA	NA	NA	-4.47532	8.08989e-23	UNDER
ENSG00000163032	VSNL1	ortholog_one2one	0	100	ENSMUSG00000054459	Vsnl1	UNDER	NA	UNDER	1	0	1	NA	NA	NA	NA	NA	NA	NA	NA	NA	-5.37842	4.05672e-39	UNDER
ENSG00000101104	PABPC1L	ortholog_one2one	0.15175	78.392	ENSMUSG00000054582	Pabpc1l	UNDER	UNDER	NA	1	0	1	NA	NA	NA	NA	NA	NA	-2.04225	5.10204e-10	UNDER	NA	NA	NA
NA	NA	NA	NA	NA	ENSMUSG00000054618	Gm9951	UNDER	NA	UNDER	1	0	1	NA	NA	NA	NA	NA	NA	NA	NA	NA	-2.58272	2.31223e-11	UNDER
ENSG00000146281	PM20D2	ortholog_one2one	0.16626	82.3666	ENSMUSG00000054659	Pm20d2	UNDER	UNDER	NA	1	0	1	-2.32239	1.10846e-08	UNDER	NA	NA	NA	NA	NA	NA	NA	NA	NA
ENSG00000180488	FAM73A	ortholog_one2one	0.1311	84.8333	ENSMUSG00000054942	Fam73a	UNDER	UNDER	UNDER	3	0	3	NA	NA	NA	-4.90087	2.4515e-86	UNDER	-6.55949	6.41614e-180	UNDER	-5.40961	3.82188e-275	UNDER
ENSG00000144460	NYAP2	ortholog_one2one	0.09067	86.2715	ENSMUSG00000054976	Nyap2	UNDER	UNDER	NA	2	0	2	-4.46379	3.30952e-26	UNDER	-3.98942	1.97188e-16	UNDER	NA	NA	NA	NA	NA	NA
ENSG00000137338	PGBD1	ortholog_one2one	0.45237	62.3786	ENSMUSG00000055313	Pgbd1	UNDER	UNDER	NA	1	0	1	NA	NA	NA	NA	NA	NA	-2.41463	7.35009e-18	UNDER	NA	NA	NA
ENSG00000184226	PCDH9	ortholog_one2one	0.02452	98.2215	ENSMUSG00000055421	Pcdh9	UNDER	NA	UNDER	1	0	1	NA	NA	NA	NA	NA	NA	NA	NA	NA	-4.03033	3.04082e-48	UNDER
ENSG00000173208	ABCD2	ortholog_one2one	0.06597	94.046	ENSMUSG00000055782	Abcd2	UNDER	UNDER	NA	1	0	1	NA	NA	NA	-2.09899	2.39269e-07	UNDER	NA	NA	NA	NA	NA	NA
ENSG00000184922	FMNL1	ortholog_one2one	0.08044	90.065	ENSMUSG00000055805	Fmnl1	UNDER	NA	UNDER	1	0	1	NA	NA	NA	NA	NA	NA	NA	NA	NA	-4.15107	1.30125e-71	UNDER
ENSG00000184156	KCNQ3	ortholog_one2one	0.05048	95.6422	ENSMUSG00000056258	Kcnq3	UNDER	NA	UNDER	1	0	1	NA	NA	NA	NA	NA	NA	NA	NA	NA	-4.31666	3.73525e-22	UNDER
ENSG00000174807	CD248	ortholog_one2one	0.20381	77.2853	ENSMUSG00000056481	Cd248	UNDER	NA	UNDER	1	0	1	NA	NA	NA	NA	NA	NA	NA	NA	NA	-3.03414	2.67513e-32	UNDER
ENSG00000058056	USP13	ortholog_one2one	0.04673	94.9883	ENSMUSG00000056900	Usp13	UNDER	NA	UNDER	1	0	1	NA	NA	NA	NA	NA	NA	NA	NA	NA	-4.2892	3.55134e-21	UNDER
ENSG00000166441	RPL27A	ortholog_one2many	0.02279	97.2973	ENSMUSG00000057036	Gm7536	UNDER	UNDER	NA	1	0	1	NA	NA	NA	NA	NA	NA	-2.24544	1.41908e-34	UNDER	NA	NA	NA
NA	NA	NA	NA	NA	ENSMUSG00000057262	Gm10020	UNDER	UNDER	NA	2	0	2	NA	NA	NA	-2.21174	2.31476e-29	UNDER	-2.48134	2.78035e-65	UNDER	NA	NA	NA
ENSG00000172809	RPL38	ortholog_one2one	0.01016	98.5714	ENSMUSG00000057322	Rpl38	UNDER	UNDER	NA	1	0	1	NA	NA	NA	NA	NA	NA	-2.62022	2.90436e-33	UNDER	NA	NA	NA
ENSG00000127955	GNAI1	ortholog_one2one	0	100	ENSMUSG00000057614	Gnai1	UNDER	NA	UNDER	1	0	1	NA	NA	NA	NA	NA	NA	NA	NA	NA	-3.70779	6.69886e-16	UNDER
ENSG00000102007	PLP2	ortholog_one2many	0.26237	81.3333	ENSMUSG00000057762	Gm6169	UNDER	UNDER	NA	2	0	2	NA	NA	NA	-2.23405	5.67509e-22	UNDER	-2.1613	1.53698e-22	UNDER	NA	NA	NA
ENSG00000185432	METTL7A	ortholog_one2many	0.14825	79.5833	ENSMUSG00000058057	Mettl7a3	UNDER	UNDER	NA	1	0	1	NA	NA	NA	NA	NA	NA	-2.47754	1.62741e-12	UNDER	NA	NA	NA
ENSG00000147403	RPL10	ortholog_one2many	0	100	ENSMUSG00000058443	Rpl10-ps3	UNDER	UNDER	NA	1	0	1	NA	NA	NA	NA	NA	NA	-2.46951	1.97423e-37	UNDER	NA	NA	NA
ENSG00000119125	GDA	ortholog_one2one	0.10595	90.7489	ENSMUSG00000058624	Gda	UNDER	NA	UNDER	1	0	1	NA	NA	NA	NA	NA	NA	NA	NA	NA	-4.19742	5.87409e-20	UNDER
ENSG00000177570	SAMD12	ortholog_one2one	0.10905	91.9255	ENSMUSG00000058656	Samd12	UNDER	UNDER	NA	1	0	1	NA	NA	NA	NA	NA	NA	-3.3631	4.71711e-17	UNDER	NA	NA	NA
ENSG00000149926	FAM57B	ortholog_one2one	0.02594	94.8905	ENSMUSG00000058966	Fam57b	UNDER	UNDER	NA	2	0	2	NA	NA	NA	-2.21149	1.23355e-07	UNDER	-2.52538	3.03529e-11	UNDER	NA	NA	NA
ENSG00000074800	ENO1	ortholog_one2many	0.04072	94.7005	ENSMUSG00000059040	Gm5506	UNDER	UNDER	NA	1	0	1	NA	NA	NA	NA	NA	NA	-2.32391	3.68447e-36	UNDER	NA	NA	NA
ENSG00000100565	C14orf166B	ortholog_one2one	0.23521	71.4286	ENSMUSG00000059114	Gm6772	UNDER	UNDER	NA	2	0	2	-4.34594	3.97769e-26	UNDER	-3.48402	3.34304e-15	UNDER	NA	NA	NA	NA	NA	NA
ENSG00000115252	PDE1A	ortholog_one2one	0.07638	92.6606	ENSMUSG00000059173	Pde1a	UNDER	NA	UNDER	1	0	1	NA	NA	NA	NA	NA	NA	NA	NA	NA	-2.01951	1.33278e-18	UNDER
ENSG00000181418	DDN	ortholog_one2one	0.27947	77.5424	ENSMUSG00000059213	Ddn	UNDER	NA	UNDER	1	0	1	NA	NA	NA	NA	NA	NA	NA	NA	NA	-2.11189	4.01337e-10	UNDER
ENSG00000183598	HIST2H3D	ortholog_many2many	NA	100	ENSMUSG00000059309	Hist1h3f	UNDER	UNDER	NA	1	0	1	NA	NA	NA	NA	NA	NA	-2.53941	9.95669e-10	UNDER	NA	NA	NA
ENSG00000198223	CSF2RA	ortholog_many2many	NA	33.2418	ENSMUSG00000059326	Csf2ra	UNDER	UNDER	UNDER	3	0	3	NA	NA	NA	-2.58803	2.54604e-30	UNDER	-3.5381	9.42953e-42	UNDER	-4.63134	2.41109e-45	UNDER
ENSG00000120899	PTK2B	ortholog_one2one	0.03598	95.441	ENSMUSG00000059456	Ptk2b	UNDER	UNDER	NA	2	0	2	-2.17313	3.68811e-62	UNDER	-2.09402	2.72717e-89	UNDER	NA	NA	NA	NA	NA	NA
ENSG00000184489	PTP4A3	ortholog_one2one	NA	96.5318	ENSMUSG00000059895	Ptp4a3	UNDER	NA	UNDER	1	0	1	NA	NA	NA	NA	NA	NA	NA	NA	NA	-3.07459	2.77481e-86	UNDER
ENSG00000138316	ADAMTS14	ortholog_one2one	0.12629	82.5726	ENSMUSG00000059901	Adamts14	UNDER	UNDER	NA	1	0	1	NA	NA	NA	NA	NA	NA	-2.86997	4.36897e-34	UNDER	NA	NA	NA
NA	NA	NA	NA	NA	ENSMUSG00000060143	Gm10076	UNDER	UNDER	NA	1	0	1	NA	NA	NA	NA	NA	NA	-2.52956	1.14394e-24	UNDER	NA	NA	NA
ENSG00000124614	RPS10	ortholog_one2many	0.03113	96.9697	ENSMUSG00000060438	Rps10-ps1	UNDER	UNDER	NA	1	0	1	NA	NA	NA	NA	NA	NA	-2.29248	1.021e-29	UNDER	NA	NA	NA
ENSG00000204381	LAYN	ortholog_one2one	0.24374	83.1135	ENSMUSG00000060594	Layn	UNDER	UNDER	NA	1	0	1	-3.94663	1.70436e-18	UNDER	NA	NA	NA	NA	NA	NA	NA	NA	NA
ENSG00000183117	CSMD1	ortholog_one2one	0.03614	93.4905	ENSMUSG00000060924	Csmd1	UNDER	NA	UNDER	1	0	1	NA	NA	NA	NA	NA	NA	NA	NA	NA	-2.17177	2.03382e-09	UNDER
ENSG00000170549	IRX1	ortholog_one2one	NA	91.4583	ENSMUSG00000060969	Irx1	UNDER	NA	UNDER	1	0	1	NA	NA	NA	NA	NA	NA	NA	NA	NA	-5.1031	1.18372e-32	UNDER
ENSG00000150051	MKX	ortholog_one2one	0.08061	88.9205	ENSMUSG00000061013	Mkx	UNDER	UNDER	NA	1	0	1	-2.84995	9.27277e-44	UNDER	NA	NA	NA	NA	NA	NA	NA	NA	NA
ENSG00000154358	OBSCN	ortholog_one2one	0.12183	80.6536	ENSMUSG00000061462	Obscn	UNDER	NA	UNDER	1	0	1	NA	NA	NA	NA	NA	NA	NA	NA	NA	-2.51272	7.74762e-12	UNDER
ENSG00000142235	LMTK3	ortholog_one2one	0.11201	88.4048	ENSMUSG00000062044	Lmtk3	UNDER	UNDER	NA	1	0	1	NA	NA	NA	NA	NA	NA	-2.4306	9.85275e-50	UNDER	NA	NA	NA
NA	NA	NA	NA	NA	ENSMUSG00000062365	Gm4968	UNDER	UNDER	NA	1	0	1	NA	NA	NA	NA	NA	NA	-2.42009	2.03869e-07	UNDER	NA	NA	NA
ENSG00000258947	TUBB3	ortholog_one2many	NA	99.7778	ENSMUSG00000062380	Tubb3	UNDER	UNDER	NA	1	0	1	NA	NA	NA	NA	NA	NA	-2.2317	1.6246e-33	UNDER	NA	NA	NA
ENSG00000203813	HIST1H3H	ortholog_one2many	NA	100	ENSMUSG00000062417	Hist1h3g	UNDER	UNDER	NA	1	0	1	NA	NA	NA	NA	NA	NA	-2.29716	1.87726e-17	UNDER	NA	NA	NA
NA	NA	NA	NA	NA	ENSMUSG00000062456	Rpl9-ps6	UNDER	UNDER	NA	1	0	1	NA	NA	NA	NA	NA	NA	-2.25508	1.16808e-26	UNDER	NA	NA	NA
ENSG00000159263	SIM2	ortholog_one2one	0.07865	91.0061	ENSMUSG00000062713	Sim2	UNDER	NA	UNDER	1	0	1	NA	NA	NA	NA	NA	NA	NA	NA	NA	-4.18487	7.03407e-81	UNDER
ENSG00000003137	CYP26B1	ortholog_one2one	NA	96.2891	ENSMUSG00000063415	Cyp26b1	UNDER	NA	UNDER	1	0	1	NA	NA	NA	NA	NA	NA	NA	NA	NA	-2.51979	5.36605e-24	UNDER
ENSG00000050767	COL23A1	ortholog_one2one	0.13602	91.3043	ENSMUSG00000063564	Col23a1	UNDER	UNDER	NA	1	0	1	-2.573	1.63805e-42	UNDER	NA	NA	NA	NA	NA	NA	NA	NA	NA
ENSG00000153814	JAZF1	ortholog_one2one	0.0042	99.5885	ENSMUSG00000063568	Jazf1	UNDER	NA	UNDER	1	0	1	NA	NA	NA	NA	NA	NA	NA	NA	NA	-2.31145	2.80218e-11	UNDER
ENSG00000187772	LIN28B	ortholog_one2one	0.17983	85.7143	ENSMUSG00000063804	Lin28b	UNDER	UNDER	NA	2	0	2	NA	NA	NA	-2.61089	5.68557e-117	UNDER	-2.48696	3.26232e-42	UNDER	NA	NA	NA
ENSG00000169760	NLGN1	ortholog_one2one	0.02693	98.0559	ENSMUSG00000063887	Nlgn1	UNDER	NA	UNDER	1	0	1	NA	NA	NA	NA	NA	NA	NA	NA	NA	-2.23926	4.80636e-19	UNDER
ENSG00000129455	KLK8	ortholog_one2one	0.20237	71.9231	ENSMUSG00000064023	Klk8	UNDER	NA	UNDER	1	0	1	NA	NA	NA	NA	NA	NA	NA	NA	NA	-2.20856	3.4163e-13	UNDER
NA	NA	NA	NA	NA	ENSMUSG00000064052	Gm5089	UNDER	UNDER	NA	2	0	2	-2.3749	7.36138e-14	UNDER	-2.10141	1.16338e-08	UNDER	NA	NA	NA	NA	NA	NA
NA	NA	NA	NA	NA	ENSMUSG00000064137	Rhox8	UNDER	UNDER	NA	1	0	1	NA	NA	NA	NA	NA	NA	-2.09118	1.58563e-07	UNDER	NA	NA	NA
ENSG00000105048	TNNT1	ortholog_one2one	NA	91.1877	ENSMUSG00000064179	Tnnt1	UNDER	UNDER	NA	1	0	1	NA	NA	NA	NA	NA	NA	-2.1378	2.58252e-17	UNDER	NA	NA	NA
NA	NA	NA	NA	NA	ENSMUSG00000066000	2610305D13Rik	UNDER	NA	UNDER	1	0	1	NA	NA	NA	NA	NA	NA	NA	NA	NA	-4.72514	2.11102e-31	UNDER
ENSG00000130255	RPL36	ortholog_one2one	NA	98.0952	ENSMUSG00000066629	Rpl36-ps3	UNDER	UNDER	NA	2	0	2	NA	NA	NA	-2.06244	2.50249e-11	UNDER	-3.11932	8.23841e-38	UNDER	NA	NA	NA
ENSG00000176472	ZNF575	ortholog_one2one	0.10261	82.8452	ENSMUSG00000066721	Zfp575	UNDER	UNDER	NA	1	0	1	NA	NA	NA	NA	NA	NA	-2.25232	7.42578e-31	UNDER	NA	NA	NA
NA	NA	NA	NA	NA	ENSMUSG00000067038	Rps12-ps3	UNDER	UNDER	NA	2	0	2	NA	NA	NA	-2.08845	1.1762e-22	UNDER	-2.75359	6.33031e-46	UNDER	NA	NA	NA
ENSG00000233927	RPS28	ortholog_one2one	0	100	ENSMUSG00000067288	Rps28	UNDER	UNDER	NA	1	0	1	NA	NA	NA	NA	NA	NA	-2.26875	1.30884e-35	UNDER	NA	NA	NA
ENSG00000235863	B3GALT4	ortholog_one2one	0.14531	81.1475	ENSMUSG00000067370	B3galt4	UNDER	UNDER	NA	2	0	2	NA	NA	NA	-2.75467	4.15783e-32	UNDER	-3.16037	4.38573e-27	UNDER	NA	NA	NA
ENSG00000164900	GBX1	ortholog_one2one	0.07808	92.1788	ENSMUSG00000067724	Gbx1	UNDER	UNDER	NA	1	0	1	NA	NA	NA	NA	NA	NA	-2.19358	1.41831e-12	UNDER	NA	NA	NA
ENSG00000173898	SPTBN2	ortholog_one2one	0.0334	94.9749	ENSMUSG00000067889	Sptbn2	UNDER	UNDER	NA	1	0	1	NA	NA	NA	NA	NA	NA	-2.08602	3.5128e-17	UNDER	NA	NA	NA
ENSG00000241360	PDXP	ortholog_one2one	0.05026	91.4384	ENSMUSG00000068221	Pdxp	UNDER	UNDER	NA	1	0	1	NA	NA	NA	-2.38891	3.71894e-51	UNDER	NA	NA	NA	NA	NA	NA
ENSG00000143416	SELENBP1	ortholog_one2many	0.12298	87.6858	ENSMUSG00000068874	Selenbp1	UNDER	UNDER	NA	1	0	1	NA	NA	NA	NA	NA	NA	-2.0187	2.47443e-16	UNDER	NA	NA	NA
ENSG00000143416	SELENBP1	ortholog_one2many	0.12413	87.4735	ENSMUSG00000068877	Selenbp2	UNDER	UNDER	NA	2	0	2	NA	NA	NA	-2.30775	4.7607e-15	UNDER	-2.54473	3.93399e-20	UNDER	NA	NA	NA
ENSG00000196966	HIST1H3E	ortholog_many2many	NA	100	ENSMUSG00000069265	Hist1h3a	UNDER	UNDER	NA	1	0	1	NA	NA	NA	NA	NA	NA	-2.59347	1.46663e-08	UNDER	NA	NA	NA
NA	NA	NA	NA	NA	ENSMUSG00000069267	Hist1h3b	UNDER	UNDER	NA	1	0	1	NA	NA	NA	NA	NA	NA	-2.32545	7.74101e-08	UNDER	NA	NA	NA
ENSG00000203852	HIST2H3A	ortholog_one2one	NA	100	ENSMUSG00000069310	Hist1h3c	UNDER	UNDER	NA	1	0	1	NA	NA	NA	NA	NA	NA	-2.38191	6.74679e-09	UNDER	NA	NA	NA
ENSG00000256316	HIST1H3F	ortholog_one2one	NA	100	ENSMUSG00000069312	Hist1h3h	UNDER	UNDER	NA	2	0	2	NA	NA	NA	-2.2408	4.5346e-07	UNDER	-3.03451	1.39514e-19	UNDER	NA	NA	NA
ENSG00000129646	QRICH2	ortholog_one2one	0.11845	81.5109	ENSMUSG00000070331	Qrich2	UNDER	UNDER	NA	1	0	1	NA	NA	NA	NA	NA	NA	-2.54584	5.5978e-22	UNDER	NA	NA	NA
NA	NA	NA	NA	NA	ENSMUSG00000070357	E030019B06Rik	UNDER	UNDER	NA	2	0	2	NA	NA	NA	-2.21068	3.91027e-11	UNDER	-2.32313	1.22468e-13	UNDER	NA	NA	NA
ENSG00000156218	ADAMTSL3	ortholog_one2one	0.15132	85.4438	ENSMUSG00000070469	Adamtsl3	UNDER	NA	UNDER	1	0	1	NA	NA	NA	NA	NA	NA	NA	NA	NA	-3.21882	2.04711e-26	UNDER
ENSG00000124092	CTCFL	ortholog_one2one	NA	59.7111	ENSMUSG00000070495	Ctcfl	UNDER	UNDER	NA	1	0	1	NA	NA	NA	NA	NA	NA	-2.36612	4.99267e-19	UNDER	NA	NA	NA
ENSG00000020633	RUNX3	ortholog_one2one	0.04189	92.1241	ENSMUSG00000070691	Runx3	UNDER	NA	UNDER	1	0	1	NA	NA	NA	NA	NA	NA	NA	NA	NA	-6.72934	2.86051e-106	UNDER
ENSG00000243449	C4orf48	ortholog_one2one	NA	64.1667	ENSMUSG00000070858	Gm1673	UNDER	UNDER	NA	2	0	2	NA	NA	NA	-3.06336	4.79105e-45	UNDER	-3.93218	4.72604e-48	UNDER	NA	NA	NA
ENSG00000135063	FAM189A2	ortholog_one2one	0.12605	87.1111	ENSMUSG00000071604	Fam189a2	UNDER	NA	UNDER	1	0	1	NA	NA	NA	NA	NA	NA	NA	NA	NA	-4.70663	9.59153e-41	UNDER
ENSG00000242259	C22orf39	ortholog_one2one	0.1707	72.381	ENSMUSG00000071632	2510002D24Rik	UNDER	NA	UNDER	1	0	1	NA	NA	NA	NA	NA	NA	NA	NA	NA	-2.93693	6.38821e-41	UNDER
ENSG00000189299	FOXR2	ortholog_one2one	0.61835	55.9727	ENSMUSG00000071665	Foxr2	UNDER	UNDER	NA	2	0	2	NA	NA	NA	-5.66998	5.92095e-118	UNDER	-5.98672	2.15743e-138	UNDER	NA	NA	NA
ENSG00000100368	CSF2RB	ortholog_one2many	0.37954	56.5315	ENSMUSG00000071713	Csf2rb	UNDER	UNDER	NA	2	0	2	-6.95573	1.34949e-160	UNDER	-6.97793	7.73168e-98	UNDER	NA	NA	NA	NA	NA	NA
ENSG00000189369	GSPT2	ortholog_one2one	0.15676	88.5299	ENSMUSG00000071723	Gspt2	UNDER	UNDER	NA	2	0	2	NA	NA	NA	-2.41233	1.00268e-120	UNDER	-2.05367	8.64824e-73	UNDER	NA	NA	NA
ENSG00000157856	DRC1	ortholog_one2one	0.16195	75.7453	ENSMUSG00000073102	Drc1	UNDER	UNDER	NA	2	0	2	NA	NA	NA	-2.12144	1.19881e-14	UNDER	-2.42198	4.83214e-20	UNDER	NA	NA	NA
ENSG00000242173	ARHGDIG	ortholog_one2one	0.128	79.5556	ENSMUSG00000073433	Arhgdig	UNDER	UNDER	NA	1	0	1	NA	NA	NA	-2.05756	9.26872e-07	UNDER	NA	NA	NA	NA	NA	NA
NA	NA	NA	NA	NA	ENSMUSG00000073590	3222401L13Rik	UNDER	UNDER	NA	1	0	1	NA	NA	NA	NA	NA	NA	-2.14158	5.61806e-09	UNDER	NA	NA	NA
ENSG00000205116	TMEM88B	ortholog_one2one	NA	75.9494	ENSMUSG00000073680	Tmem88b	UNDER	UNDER	NA	1	0	1	NA	NA	NA	-2.46426	4.20685e-16	UNDER	NA	NA	NA	NA	NA	NA
ENSG00000188916	FAM196A	ortholog_one2one	0.13571	83.691	ENSMUSG00000073805	Fam196a	UNDER	UNDER	NA	1	0	1	NA	NA	NA	NA	NA	NA	-2.102	1.25306e-10	UNDER	NA	NA	NA
ENSG00000140961	OSGIN1	ortholog_one2one	NA	81.2632	ENSMUSG00000074063	Osgin1	UNDER	UNDER	NA	1	0	1	NA	NA	NA	NA	NA	NA	-2.19966	1.93939e-20	UNDER	NA	NA	NA
NA	NA	NA	NA	NA	ENSMUSG00000074158	9830147E19Rik	UNDER	UNDER	NA	2	0	2	NA	NA	NA	-3.38686	3.76423e-33	UNDER	-2.97205	6.13868e-29	UNDER	NA	NA	NA
ENSG00000242252	BGLAP	ortholog_one2many	NA	66.6667	ENSMUSG00000074486	Bglap2	UNDER	UNDER	NA	2	0	2	NA	NA	NA	-2.32545	1.22034e-08	UNDER	-2.73453	7.08506e-11	UNDER	NA	NA	NA
NA	NA	NA	NA	NA	ENSMUSG00000074516	Gm10709	UNDER	UNDER	NA	1	0	1	NA	NA	NA	NA	NA	NA	-2.7532	2.61968e-25	UNDER	NA	NA	NA
NA	NA	NA	NA	NA	ENSMUSG00000074564	Gm10720	UNDER	UNDER	NA	1	0	1	NA	NA	NA	NA	NA	NA	-2.87353	7.2055e-07	UNDER	NA	NA	NA
ENSG00000137843	PAK6	ortholog_one2one	0.06741	92.6579	ENSMUSG00000074923	Pak6	UNDER	NA	UNDER	1	0	1	NA	NA	NA	NA	NA	NA	NA	NA	NA	-2.29429	1.20793e-24	UNDER
NA	NA	NA	NA	NA	ENSMUSG00000075014	Gm10800	UNDER	UNDER	NA	2	0	2	NA	NA	NA	-2.28511	6.79452e-05	UNDER	-3.60583	2.32292e-11	UNDER	NA	NA	NA
NA	NA	NA	NA	NA	ENSMUSG00000075015	Gm10801	UNDER	UNDER	NA	1	0	1	NA	NA	NA	NA	NA	NA	-3.16004	1.84568e-09	UNDER	NA	NA	NA
ENSG00000197409	HIST1H3D	ortholog_many2many	NA	100	ENSMUSG00000075032	Hist1h3i	UNDER	UNDER	NA	2	0	2	NA	NA	NA	-2.15451	1.07989e-06	UNDER	-2.84846	7.58066e-15	UNDER	NA	NA	NA
ENSG00000168569	TMEM223	ortholog_one2one	0.23804	75.7576	ENSMUSG00000075043	Tmem223	UNDER	UNDER	NA	2	0	2	NA	NA	NA	-2.0617	7.92904e-10	UNDER	-2.52772	2.36236e-09	UNDER	NA	NA	NA
NA	NA	NA	NA	NA	ENSMUSG00000075297	H60b	UNDER	UNDER	NA	1	0	1	NA	NA	NA	NA	NA	NA	-2.48079	5.57067e-18	UNDER	NA	NA	NA
ENSG00000204335	SP5	ortholog_one2one	0.01707	97.4874	ENSMUSG00000075304	Sp5	UNDER	NA	UNDER	1	0	1	NA	NA	NA	NA	NA	NA	NA	NA	NA	-2.07982	1.5021e-08	UNDER
ENSG00000177519	RPRM	ortholog_one2one	NA	97.2477	ENSMUSG00000075334	Rprm	UNDER	NA	UNDER	1	0	1	NA	NA	NA	NA	NA	NA	NA	NA	NA	-4.91321	2.4731e-31	UNDER
ENSG00000205978	NYNRIN	ortholog_one2one	0.23256	78.1659	ENSMUSG00000075592	Nynrin	UNDER	NA	UNDER	1	0	1	NA	NA	NA	NA	NA	NA	NA	NA	NA	-2.93172	1.33062e-50	UNDER
ENSG00000198242	RPL23A	ortholog_one2many	0.00466	99.359	ENSMUSG00000078126	Rpl23a-ps3	UNDER	UNDER	NA	1	0	1	NA	NA	NA	NA	NA	NA	-2.00398	1.35297e-17	UNDER	NA	NA	NA
ENSG00000095932	C19orf77	ortholog_one2one	NA	60	ENSMUSG00000078439	2210404O07Rik	UNDER	UNDER	NA	1	0	1	NA	NA	NA	NA	NA	NA	-2.45042	2.58366e-09	UNDER	NA	NA	NA
ENSG00000197134	ZNF257	ortholog_many2many	0.52477	50.3632	ENSMUSG00000078994	Zfp429	UNDER	UNDER	NA	1	0	1	NA	NA	NA	-2.238	6.87516e-47	UNDER	NA	NA	NA	NA	NA	NA
ENSG00000115474	KCNJ13	ortholog_one2one	0.10298	93.0556	ENSMUSG00000079436	Kcnj13	UNDER	UNDER	NA	2	0	2	NA	NA	NA	-3.89769	1.12982e-34	UNDER	-2.33948	3.29736e-17	UNDER	NA	NA	NA
ENSG00000203811	HIST2H3C	ortholog_many2many	0.00101	100	ENSMUSG00000081058	Hist2h3c2	UNDER	UNDER	NA	1	0	1	NA	NA	NA	NA	NA	NA	-2.17478	4.40896e-13	UNDER	NA	NA	NA
NA	NA	NA	NA	NA	ENSMUSG00000086568	9130020K20Rik	UNDER	UNDER	NA	1	0	1	NA	NA	NA	NA	NA	NA	-2.05589	2.16301e-12	UNDER	NA	NA	NA
NA	NA	NA	NA	NA	ENSMUSG00000087094	Gm13093	UNDER	UNDER	NA	1	0	1	NA	NA	NA	NA	NA	NA	-2.48376	1.31273e-22	UNDER	NA	NA	NA
NA	NA	NA	NA	NA	ENSMUSG00000087312	Gm13833	UNDER	UNDER	NA	1	0	1	NA	NA	NA	-2.12227	4.73829e-06	UNDER	NA	NA	NA	NA	NA	NA
ENSG00000233198	RNF224	ortholog_one2one	NA	69.0323	ENSMUSG00000089953	Gm757	UNDER	UNDER	NA	2	0	2	-3.36161	4.33959e-16	UNDER	-3.61977	8.9378e-14	UNDER	NA	NA	NA	NA	NA	NA
ENSG00000185668	POU3F1	ortholog_one2one	0.00556	99.3318	ENSMUSG00000090125	Pou3f1	UNDER	UNDER	NA	1	0	1	NA	NA	NA	NA	NA	NA	-2.82538	1.73953e-18	UNDER	NA	NA	NA
ENSG00000137818	RPLP1	ortholog_one2many	0.07048	94.7368	ENSMUSG00000090460	Gm17511	UNDER	UNDER	NA	1	0	1	NA	NA	NA	NA	NA	NA	-3.04418	5.09751e-24	UNDER	NA	NA	NA
NA	NA	NA	NA	NA	ENSMUSG00000090638	Gm17028	UNDER	NA	UNDER	1	0	1	NA	NA	NA	NA	NA	NA	NA	NA	NA	-6.1806	8.11209e-72	UNDER
ENSG00000177954	RPS27	ortholog_one2many	0	100	ENSMUSG00000090733	Rps27	UNDER	UNDER	NA	1	0	1	NA	NA	NA	NA	NA	NA	-2.21322	1.29523e-31	UNDER	NA	NA	NA
ENSG00000254535	PABPC4L	ortholog_one2one	0.09864	81.3514	ENSMUSG00000090919	Pabpc4l	UNDER	UNDER	NA	1	0	1	NA	NA	NA	NA	NA	NA	-2.17156	1.04163e-12	UNDER	NA	NA	NA
NA	NA	NA	NA	NA	ENSMUSG00000091028	Gm10722	UNDER	UNDER	NA	1	0	1	NA	NA	NA	NA	NA	NA	-2.24356	0.000215824	UNDER	NA	NA	NA
NA	NA	NA	NA	NA	ENSMUSG00000091071	1700030C10Rik	UNDER	UNDER	NA	1	0	1	NA	NA	NA	NA	NA	NA	-2.07784	1.98845e-18	UNDER	NA	NA	NA
NA	NA	NA	NA	NA	ENSMUSG00000091198	Gm5218	UNDER	UNDER	NA	1	0	1	NA	NA	NA	NA	NA	NA	-2.66556	8.47026e-10	UNDER	NA	NA	NA
NA	NA	NA	NA	NA	ENSMUSG00000091227	Gm3755	UNDER	UNDER	NA	1	0	1	NA	NA	NA	NA	NA	NA	-2.28347	1.95567e-08	UNDER	NA	NA	NA
ENSG00000225556	C2CD4D	ortholog_one2one	NA	79.056	ENSMUSG00000091648	C2cd4d	UNDER	UNDER	NA	2	0	2	NA	NA	NA	-2.14053	1.16127e-19	UNDER	-2.48213	1.12893e-15	UNDER	NA	NA	NA
NA	NA	NA	NA	NA	ENSMUSG00000091695	Gm17669	UNDER	UNDER	NA	1	0	1	NA	NA	NA	NA	NA	NA	-2.23448	1.50159e-17	UNDER	NA	NA	NA
NA	NA	NA	NA	NA	ENSMUSG00000091831	Gm4707	UNDER	UNDER	NA	2	0	2	NA	NA	NA	-2.34478	6.00753e-08	UNDER	-3.45771	9.08913e-15	UNDER	NA	NA	NA
NA	NA	NA	NA	NA	ENSMUSG00000091955	Gm9844	UNDER	UNDER	NA	2	0	2	NA	NA	NA	-2.70449	6.03259e-14	UNDER	-3.27932	1.69946e-24	UNDER	NA	NA	NA
ENSG00000188848	BEND4	ortholog_one2one	0.0974	90.1701	ENSMUSG00000092060	Bend4	UNDER	NA	UNDER	1	0	1	NA	NA	NA	NA	NA	NA	NA	NA	NA	-4.4214	1.2096e-144	UNDER
NA	NA	NA	NA	NA	ENSMUSG00000092225	Gm2381	UNDER	UNDER	NA	1	0	1	-2.77456	2.64992e-13	UNDER	NA	NA	NA	NA	NA	NA	NA	NA	NA
ENSG00000182611	HIST1H2AJ	ortholog_many2many	NA	97.6562	ENSMUSG00000094248	Hist1h2ao	UNDER	UNDER	NA	1	0	1	NA	NA	NA	NA	NA	NA	-2.37862	3.09802e-08	UNDER	NA	NA	NA
ENSG00000173692	PSMD1	ortholog_one2many	0.01709	95.9184	ENSMUSG00000094638	Gm21972	UNDER	UNDER	NA	1	0	1	NA	NA	NA	NA	NA	NA	-2.30255	2.2456e-10	UNDER	NA	NA	NA
NA	NA	NA	NA	NA	ENSMUSG00000095186	Gm10718	UNDER	UNDER	NA	1	0	1	NA	NA	NA	NA	NA	NA	-2.88829	1.84367e-06	UNDER	NA	NA	NA
NA	NA	NA	NA	NA	ENSMUSG00000095224	F930015N05Rik	UNDER	NA	UNDER	1	0	1	NA	NA	NA	NA	NA	NA	NA	NA	NA	-3.14824	1.14684e-12	UNDER
NA	NA	NA	NA	NA	ENSMUSG00000095280	Gm21738	UNDER	UNDER	NA	2	0	2	NA	NA	NA	-2.02223	0.000516912	UNDER	-2.92288	1.09283e-06	UNDER	NA	NA	NA
NA	NA	NA	NA	NA	ENSMUSG00000095332	Gm9821	UNDER	UNDER	NA	1	0	1	NA	NA	NA	-2.31522	1.66734e-13	UNDER	NA	NA	NA	NA	NA	NA
ENSG00000206432	TMEM200C	ortholog_one2one	NA	61.6838	ENSMUSG00000095407	Tmem200c	UNDER	NA	UNDER	1	0	1	NA	NA	NA	NA	NA	NA	NA	NA	NA	-2.33192	2.57477e-146	UNDER
NA	NA	NA	NA	NA	ENSMUSG00000095547	Gm10719	UNDER	UNDER	NA	1	0	1	NA	NA	NA	NA	NA	NA	-2.67075	1.26685e-05	UNDER	NA	NA	NA
ENSG00000171863	RPS7	ortholog_one2many	0.00382	99.4845	ENSMUSG00000095597	Gm6472	UNDER	UNDER	NA	1	0	1	NA	NA	NA	NA	NA	NA	-2.14398	5.34554e-62	UNDER	NA	NA	NA
NA	NA	NA	NA	NA	ENSMUSG00000095891	Gm10717	UNDER	UNDER	NA	1	0	1	NA	NA	NA	NA	NA	NA	-2.58693	2.39925e-05	UNDER	NA	NA	NA
NA	NA	NA	NA	NA	ENSMUSG00000096385	Gm11168	UNDER	UNDER	NA	1	0	1	NA	NA	NA	NA	NA	NA	-2.82552	1.26549e-06	UNDER	NA	NA	NA
NA	NA	NA	NA	NA	ENSMUSG00000096519	Gm10721	UNDER	UNDER	NA	1	0	1	NA	NA	NA	NA	NA	NA	-2.50023	3.04885e-05	UNDER	NA	NA	NA
NA	NA	NA	NA	NA	ENSMUSG00000097056	Gm4262	UNDER	UNDER	NA	1	0	1	NA	NA	NA	NA	NA	NA	-2.30932	6.82401e-25	UNDER	NA	NA	NA
NA	NA	NA	NA	NA	ENSMUSG00000097088	Gm26615	UNDER	UNDER	NA	2	0	2	-5.08607	2.47165e-79	UNDER	-6.12897	2.28264e-68	UNDER	NA	NA	NA	NA	NA	NA
NA	NA	NA	NA	NA	ENSMUSG00000097148	Gm3839	UNDER	UNDER	NA	2	0	2	NA	NA	NA	-2.55202	1.51976e-21	UNDER	-3.53425	1.16824e-75	UNDER	NA	NA	NA
NA	NA	NA	NA	NA	ENSMUSG00000097163	BC051077	UNDER	UNDER	NA	1	0	1	NA	NA	NA	NA	NA	NA	-2.57166	3.45313e-38	UNDER	NA	NA	NA
NA	NA	NA	NA	NA	ENSMUSG00000097263	Gm26804	UNDER	UNDER	NA	1	0	1	NA	NA	NA	NA	NA	NA	-3.22609	4.33888e-18	UNDER	NA	NA	NA
NA	NA	NA	NA	NA	ENSMUSG00000097296	Gm26532	UNDER	UNDER	NA	1	0	1	NA	NA	NA	NA	NA	NA	-2.11703	3.95779e-14	UNDER	NA	NA	NA
NA	NA	NA	NA	NA	ENSMUSG00000097312	Gm26870	UNDER	UNDER	NA	2	0	2	NA	NA	NA	-2.14002	0.000195653	UNDER	-3.32286	6.74354e-10	UNDER	NA	NA	NA
NA	NA	NA	NA	NA	ENSMUSG00000097330	Gm26672	UNDER	NA	UNDER	1	0	1	NA	NA	NA	NA	NA	NA	NA	NA	NA	-5.91023	2.84949e-180	UNDER
NA	NA	NA	NA	NA	ENSMUSG00000097365	C030034L19Rik	UNDER	NA	UNDER	1	0	1	NA	NA	NA	NA	NA	NA	NA	NA	NA	-2.1396	3.77114e-08	UNDER
NA	NA	NA	NA	NA	ENSMUSG00000097385	Gm26814	UNDER	UNDER	NA	2	0	2	NA	NA	NA	-3.01763	8.7103e-19	UNDER	-3.73243	2.01249e-23	UNDER	NA	NA	NA
NA	NA	NA	NA	NA	ENSMUSG00000097410	Gm26668	UNDER	UNDER	NA	1	0	1	NA	NA	NA	NA	NA	NA	-2.18853	6.59204e-12	UNDER	NA	NA	NA
NA	NA	NA	NA	NA	ENSMUSG00000097464	Gm26736	UNDER	UNDER	NA	2	0	2	NA	NA	NA	-2.43088	1.48518e-06	UNDER	-3.56421	2.40955e-13	UNDER	NA	NA	NA
NA	NA	NA	NA	NA	ENSMUSG00000097471	5830432E09Rik	UNDER	NA	UNDER	1	0	1	NA	NA	NA	NA	NA	NA	NA	NA	NA	-2.13583	2.15635e-28	UNDER
NA	NA	NA	NA	NA	ENSMUSG00000097493	9930014A18Rik	UNDER	NA	UNDER	1	0	1	NA	NA	NA	NA	NA	NA	NA	NA	NA	-2.08135	9.3973e-59	UNDER
NA	NA	NA	NA	NA	ENSMUSG00000097626	4921504A21Rik	UNDER	NA	UNDER	1	0	1	NA	NA	NA	NA	NA	NA	NA	NA	NA	-3.88386	1.28392e-16	UNDER
NA	NA	NA	NA	NA	ENSMUSG00000097707	Gm26742	UNDER	UNDER	NA	1	0	1	NA	NA	NA	NA	NA	NA	-2.04718	3.32816e-07	UNDER	NA	NA	NA
NA	NA	NA	NA	NA	ENSMUSG00000097839	Gm26909	UNDER	UNDER	NA	1	0	1	NA	NA	NA	NA	NA	NA	-2.52118	2.8399e-26	UNDER	NA	NA	NA
NA	NA	NA	NA	NA	ENSMUSG00000097848	Gm807	UNDER	UNDER	NA	2	0	2	NA	NA	NA	-2.24085	4.88812e-10	UNDER	-2.47031	1.01513e-11	UNDER	NA	NA	NA
NA	NA	NA	NA	NA	ENSMUSG00000097859	Gm26601	UNDER	UNDER	NA	1	0	1	NA	NA	NA	NA	NA	NA	-2.17399	1.38417e-07	UNDER	NA	NA	NA
ENSG00000139797	RNF113B	ortholog_many2many	NA	70.347	ENSMUSG00000098134	Rnf113a2	UNDER	UNDER	NA	1	0	1	NA	NA	NA	NA	NA	NA	-4.05436	2.84962e-16	UNDER	NA	NA	NA
NA	NA	NA	NA	NA	ENSMUSG00000098178	Gm26924	UNDER	UNDER	NA	1	0	1	NA	NA	NA	NA	NA	NA	-2.38078	7.11582e-05	UNDER	NA	NA	NA
NA	NA	NA	NA	NA	ENSMUSG00000098872		UNDER	UNDER	NA	1	0	1	NA	NA	NA	NA	NA	NA	-2.6565	4.35316e-23	UNDER	NA	NA	NA
