# Supplementary material for: Comparative genomics reveals that loss of lunatic fringe (LFNG) promotes melanoma metastasis
Source: Mol Oncol. 2018 Jan 7;12(2):239–55. doi: 10.1002/1878-0261.12161 (PMC5792739; doi:10.1002/1878-0261.12161)
Supplement: Supplementary file 21 — Table S7. Oligos and gRNA sequences. [file MOL2-12-239-s021.xlsx]

## Sheet: Paper_table
Supplementary Table 7: Oligos and gRNA sequences.
PCR Oligos
Oligo_ID		Oligoseq (5'-3')	Template strand	Tm	TA	GC%	Self complementarity	Self 3' complementarity	Expected Product Size (bp)	Unique Product	Mouse_Gene_name	Description
Lfng_g2_SEQ_1_F	Forward primer	ATAGACCCAAAGCAATTAACGCATC	Plus	60.22	50	40	4	0	452	Yes	Lfng	Primer pair used to amplify the genomic region around Lfng_g2 gRNA's cutting site
Lfng_g2_SEQ_1_R	Reverse primer	CCACCGACTCCGATGCCC	Minus	62.53	50	72.22	3	0	452	Yes	Lfng
Lfng_g3_SEQ_F	Forward primer	TCTCTGGGTGAAGTGAAACAAGG	Plus	60.43	50	47.83	3	0	417	Yes	Lfng	Primer pair used to amplify the genomic region around Lfng_g3 gRNA's cutting site
Lfng_g3_SEQ_R	Reverse primer	CAAGATGGCTGTGGAGTATGACC	Minus	60.99	50	52.17	2	0	417	Yes	Lfng
Lfng_dKO_SEQ2_F	Forward primer	AAGTGAAACAAGGGCTGTCAGGA	Plus	62.28	65	47.83	5	2	5118	yes	Lfng	Primer pair used to amplify the genomic region around Lfng_g2 and Lfng_g3 gRNA's cutting site to screen for the deletions
Lfng_dKO_SEQ2_R	Reverse primer	TCCGAGTACTTCAGTCTACTCACC	Minus	60.86	65	50	6	0	5118	yes	Lfng
Sequencing primers
Oligo Name		Sequence	Description
U6_seq_F		ACTATCATATGCTTACCGTAAC	Used for PX459 insertion validation and correct gRNA cloning
gRNAs
gRNA Name	Strand	Sequence	Description	Position	Cuttingsite_position
Lfng_g2	-	GGCGATGAAGACGTCGCGAGGGG	gRNA to target Lfng	5:140607744-140607766	5:140607750
Lfng_g3	-	GCTTGCCGATGTACACGTCTTGG	gRNA to target Lfng	5:140612581-140612603	5:140612587
